# Supplementary material for: Integrated metabolomics, network pharmacology and molecular docking to reveal the effects of drying processes on the antioxidant activity of mulberry (Morus alba L.) leaves
Source: Front Plant Sci. 2026 Jun 8;17:1843809. doi: 10.3389/fpls.2026.1843809 (PMC13284004; doi:10.3389/fpls.2026.1843809)
Supplement: Supplementary file 1 [file DataSheet1.zip › Supplementary Materials/Table S1.xlsx]

## Sheet: Sheet1
Target proteins	PDB ID	Resolution	R-Value Work/Free	ligands
GAPDH	6YNE	1.85 Å	0.190/0.207	Holo (bound with XPE)
AKT1	1H10	1.40 Å	0.136/0.175	Holo (bound with 4IP)
TNF	1A8M	2.30 Å	0.218/0.240	Apo
ALB	9IK6	1.69 Å	0.196/0.234	Holo (bound with T44)
IL-1B	5R87	1.47 Å	0.195/0.213	Holo (bound with K0G and SO4)
BCL2	1G5M	N/A (NMR)	N/A (NMR)	Apo
