# Supplementary material for: Integrated metabolomics, network pharmacology and molecular docking to reveal the effects of drying processes on the antioxidant activity of mulberry (Morus alba L.) leaves
Source: Front Plant Sci. 2026 Jun 8;17:1843809. doi: 10.3389/fpls.2026.1843809 (PMC13284004; doi:10.3389/fpls.2026.1843809)
Supplement: Supplementary file 1 [file DataSheet1.zip › Supplementary Materials/Table S2.xlsx]

## Sheet: Sheet 1
MS2_name	MS2_score	level	MS1_name	MS1_ppm	mz	rt	type	HMDB	KEGG COMPOUND ID	Super.Class	FD_1 (Peak area, a.u.)	FD_2 (Peak area, a.u.)	FD_3 (Peak area, a.u.)	HD__1 (Peak area, a.u.)	HD__2 (Peak area, a.u.)	HD__3 (Peak area, a.u.)	SD_1 (Peak area, a.u.)	SD_2 (Peak area, a.u.)	SD_3 (Peak area, a.u.)	Significance（FD vs HD）	Significance（FD vs SD）	Significance（HD vs SD）
Glucono-1,5-lactone-co-elution group	3.88	level1			177.04	2.6	NEG	HMDB0000150	C00198	Carbohydrates	5.66528e+06	5.83603e+06	6.56585e+06	7.53294e+06	7.70749e+06	9.44629e+06	9.57193e+06	7.58811e+06	7.39487e+06	0	0	0
Galactose-co-elution group	3.92	level1			203.053	2.9	POS	HMDB0000143	C00124	Carbohydrates	1.30326e+07	9.18373e+06	1.17868e+07	1.34427e+07	1.24515e+07	2.10574e+07	1.42827e+07	1.07335e+07	1.23193e+07	0	0	0
L-Azetidine-2-carboxylic acid	3.93	level1			84.0444	7.4	POS		C08267	Amino acids and Peptides	4.64373e+07	4.40254e+07	1.9112e+07	4.72877e+07	19438.9	68357.3	4.66498e+07	4.5506e+07	4.62175e+07	0	0	0
Guvacine	3.93	level1			128.071	9.2	POS		C10149	Amino acids and Peptides	9.27007e+06	8.78528e+06	9.02222e+06	9.48508e+06	9.14106e+06	59277.6	1.06328e+07	9.34077e+06	7.73857e+06	0	0	0
Pyroglutamic acid	3.96	level1			130.05	11.1	POS	HMDB0000267	C01879	Amino acids and Peptides	1.87484e+07	1.74377e+07	1.87218e+07	2.05185e+07	2.04385e+07	2.28958e+07	2.16316e+07	1.84568e+07	52650.7	0	0	0
Kojic acid	3.89	level1			143.034	12	POS	HMDB0032923	C14516	Polyketides	3.02395e+07	2.7775e+07	2.80086e+07	3.046e+07	3.26658e+07	3.26561e+07	3.27588e+07	3.22119e+07	2.88397e+07	0	0	0
3-Butynoic acid	3.96	level1			85.0284	12.6	POS		C06144	Others	14755	3.68959e+07	2.71701e+07	3.70828e+07	3.62118e+07	3.96141e+07	3.44254e+07	2.74102e+07	4.11078e+07	0	0	0
2-Furoic acid	3.84	level1			113.023	14.1	POS	HMDB0000617	C01546	Others	8.07577e+06	1.03655e+07	7.07556e+06	6.95874e+06	6.69184e+06	7.587e+06	6.7217e+06	1.05453e+07	6.00509e+06	0	0	0
Diethanolamine	3.97	level1			88.0757	14.7	POS	HMDB0004437	C06772	Alkaloids	9.54823e+06	9.51919e+06	9.4276e+06	9.25838e+06	9.37271e+06	9.00416e+06	8.93099e+06	26002.8	9.69171e+06	0	0	0
Phloroglucinol-co-elution group	3.93	level1			127.039	15.2	POS	HMDB0013675	C02183	Polyketides	8.2667e+07	7.35572e+07	6.46401e+07	6.19791e+07	5.53322e+07	6.59016e+07	6.76788e+07	7.44308e+07	8.7323e+07	0	0	0
Serine	3.89	level1			104.035	22	NEG	HMDB0000187	C00065	Amino acids and Peptides	7.65897e+06	5.8028e+06	5.70128e+06	2.09894e+06	2.67865e+06	2.80103e+06	2.84255e+06	2.90897e+06	3.11644e+06	0	0	0
Sarcosine-co-elution group	3.89	level1			88.0404	22.7	NEG	HMDB0000271	C00213	Amino acids and Peptides	1.48013e+07	1.4405e+07	1.2351e+07	4.3112e+06	5.11492e+06	1.95086e+07	7.89897e+06	5.98523e+06	6.81397e+06	0	0	0
2-Aminoisobutyric acid-co-elution group	3.93	level1			102.056	22.7	NEG	HMDB0001906	C03665	Amino acids and Peptides	1.52273e+07	1.10935e+07	1.25928e+07	3.17362e+06	3.37792e+06	3.69228e+06	5.63982e+06	6.39484e+06	5.44674e+06	1	0	0
2-Hydroxyhexanedioic acid-co-elution group	3.9	level1			143.035	22.7	NEG	HMDB0000321	C02360	Fatty acids	2.4585e+07	1.1239e+07	2.26292e+07	2.76852e+07	2.02024e+07	2.10801e+07	1.98566e+07	1.87781e+07	1.93623e+07	0	0	0
Chiro-Inositol-co-elution group	3.89	level1			179.056	22.7	NEG	HMDB0240209	C00137|C06153|C06151|C06152|C19891|D08079	Carbohydrates	1.26413e+08	1.32557e+08	1.4028e+08	2.27643e+08	2.30359e+08	2.34001e+08	2.33974e+08	2.34423e+08	2.21581e+08	1	1	0
(-)-Quinicacid	3.94	level1			191.056	22.7	NEG	HMDB0003072	C00296	Others	8.63874e+08	9.99964e+08	8.34531e+08	8.85026e+08	1.01325e+09	1.19255e+09	3.90923e+09	4.19736e+09	3.93768e+09	0	1	1
Allopurinol-1-ribonucleoside	3.84	level1			267.072	22.8	NEG	HMDB0000481		Carbohydrates	8.10957e+06	7.91345e+06	7.73264e+06	1.15732e+07	9.15065e+06	1.00142e+07	6.90949e+06	6.74525e+06	6.50318e+06	0	0	0
Gluconic acid-co-elution group	3.87	level1			195.051	23.1	NEG	HMDB0000625	C00257	Carbohydrates	4.08013e+07	3.6519e+07	3.79721e+07	4.61248e+07	6.77694e+07	4.18566e+07	3.48298e+07	3.63254e+07	3.50767e+07	0	0	0
Lactate-co-elution group	3.9	level1			89.0244	23.4	NEG	HMDB0144295	C01432	Fatty acids	1.10144e+08	1.30942e+08	6.27486e+07	1.38168e+08	1.6574e+08	1.28659e+08	8.35792e+07	8.4818e+07	7.53714e+07	0	0	0
Purine-co-elution group	3.75	level1			119.035	23.5	NEG	HMDB0001366	C15587	Alkaloids	1.7997e+07	2.48015e+07	1.65627e+07	3.29248e+07	3.01192e+07	3.19946e+07	2.5694e+07	2.57173e+07	2.49331e+07	0	0	0
D-Mannoheptulose	3.91	level1			209.066	23.5	NEG			Carbohydrates	3.68523e+07	3.72831e+07	3.52077e+07	4.11172e+07	4.73522e+07	4.25108e+07	4.95024e+07	4.75497e+07	5.0045e+07	0	0	0
Sucrose-co-elution group	3.9	level1			341.109	23.8	NEG	HMDB0000258	C00089	Carbohydrates	1.54238e+09	1.51874e+09	1.16331e+09	1.28238e+09	1.25162e+09	1.11442e+09	1.41552e+09	1.49973e+09	1.45846e+09	0	0	0
Meglumine	3.85	level1			178.107	24.1	POS	HMDB0240291	D01796	Carbohydrates	1.30019e+07	1.31768e+07	9.03888e+06	1.93241e+07	1.40425e+07	1.56678e+07	4.42322e+07	4.55624e+07	2.54448e+07	0	0	0
Melibiose-co-elution group	3.81	level1			365.105	24.1	POS	HMDB0000048	C05402	Carbohydrates	1.37552e+08	1.35357e+08	1.17669e+08	2.2439e+08	2.18141e+08	2.11887e+08	1.86363e+08	2.04581e+08	1.77423e+08	0	0	0
Proline	3.87	level1			114.056	24.3	NEG	HMDB0000162	C00148	Amino acids and Peptides	8.19881e+07	9.91321e+07	4.76385e+07	2.60431e+07	3.76573e+07	3.28701e+07	1.20117e+07	1.19956e+07	1.3652e+07	0	0	1
Glycerophosphocholine	3.85	level1			258.11	24.4	POS	HMDB0000086	C00670	Fatty acids	3.45591e+07	3.35048e+07	2.74273e+07	8.31652e+06	8.87073e+06	1.02719e+07	9.63996e+06	8.73424e+06	1.08261e+07	1	1	0
Aristeromycin	3.87	level1			266.123	24.4	POS			Carbohydrates	2.44645e+08	1.92388e+08	1.80885e+08	1.41771e+08	1.2501e+08	1.69049e+08	1.4879e+08	1.51536e+08	1.30162e+08	0	0	0
Malic acid	3.89	level1			133.014	24.6	NEG	HMDB0000744	C00149	Fatty acids	9.64635e+08	9.7045e+08	9.36338e+08	1.32704e+09	1.35354e+09	1.47256e+09	1.78396e+09	1.70808e+09	1.64973e+09	0	1	0
alpha-Ketoglutaric acid (alpha-KG)	3.91	level1			145.014	24.6	NEG	HMDB0000208	C00026	Fatty acids	3.76263e+06	4.12107e+06	4.40795e+06	2.13437e+06	2.89463e+06	2.6835e+06	4.74271e+07	5.02677e+07	4.58962e+07	0	1	1
Dimethadione	3.78	level1			128.035	24.8	NEG	HMDB0061093	D03838	Alkaloids	3.91994e+07	3.80965e+07	3.73607e+07	4.979e+07	5.50564e+07	4.95522e+07	2.21772e+07	2.22208e+07	2.30558e+07	0	0	1
4-Guanidinobutyric acid	3.84	level1			146.092	24.8	POS	HMDB0003464	C01035	Amino acids and Peptides	4.82134e+07	4.60263e+07	4.22936e+07	2.11256e+07	1.83761e+07	2.16154e+07	5.2013e+06	4.8091e+06	6.57598e+06	0	1	1
Galactaric acid	3.86	level1			191.02	25	NEG	HMDB0000639	C00879	Fatty acids	4.20352e+08	4.29931e+08	3.0477e+08	2.23065e+08	2.47007e+08	2.07738e+08	3.69584e+08	3.47453e+08	4.27757e+08	0	0	0
Malonic acid-co-elution group	3.9	level1			103.004	25.1	NEG	HMDB0000691	C00383	Fatty acids	6.31446e+07	5.66287e+07	5.65527e+07	8.93552e+07	1.00941e+08	1.03779e+08	4.9198e+07	4.60691e+07	4.42671e+07	1	0	1
Raffinose-co-elution group	3.85	level1			503.162	25.4	NEG	HMDB0003213	C00492	Carbohydrates	1.80997e+07	2.03395e+07	2.3729e+07	4.35961e+07	3.80863e+07	3.37456e+07	2.59813e+07	2.63556e+07	3.00818e+07	1	0	0
Pyruvaldehyde	3.95	level1			71.0138	25.5	NEG	HMDB0001167	C00546	Fatty acids	5.77585e+07	7.90081e+07	1.25142e+08	6.65498e+07	6.82137e+07	9.04454e+07	1.50082e+08	1.52074e+08	1.3836e+08	0	1	0
Citramalic acid	3.86	level1			147.03	25.6	NEG	HMDB0000426	C00815	Fatty acids	3.13126e+07	3.31992e+07	3.09186e+07	7.12636e+07	7.16827e+07	7.37015e+07	6.01665e+07	7.04542e+07	7.04323e+07	1	1	0
Maleic acid	3.93	level1			115.004	25.7	NEG	HMDB0000176	C01384	Fatty acids	4.89269e+08	6.73294e+08	1.20857e+09	2.3033e+08	3.17183e+08	6.86681e+08	1.31618e+09	1.37491e+09	1.27358e+09	0	0	1
Glutarylcarnitine	3.83	level1			276.144	25.9	POS	HMDB0013130		Fatty acids	3.18495e+07	2.22251e+07	3.31514e+07	4.11272e+07	4.42648e+07	4.21534e+07	2.87861e+07	2.41056e+07	2.50586e+07	0	0	0
1-Methylpyrrolidine	3.9	level1			86.0964	26.1	POS	HMDB0243946		Alkaloids	5.78506e+07	5.26583e+07	4.94869e+07	2.27228e+07	2.61838e+07	2.50165e+07	3.64282e+07	3.0719e+07	3.5943e+07	0	0	0
Norleucine-co-elution group	3.88	level1			132.102	26.2	POS	HMDB0251526	C01933	Fatty acids	1.87983e+08	1.67946e+08	1.58806e+08	6.22331e+07	7.14295e+07	7.12148e+07	1.08969e+08	9.04959e+07	1.08753e+08	1	0	0
Glyceric acid	3.87	level1			105.019	26.4	NEG	HMDB0000139	C00258	Fatty acids	1.9735e+07	1.57441e+07	2.09919e+07	5.33131e+07	5.21623e+07	5.00076e+07	3.67961e+07	2.97327e+07	3.3869e+07	1	1	0
3-Amino-4-methylpentanoic acid-co-elution group	3.91	level1			130.087	26.7	NEG	HMDB0245808		Amino acids and Peptides	3.65027e+07	3.36009e+07	3.24555e+07	1.03092e+07	1.19212e+07	1.02599e+07	2.00048e+07	1.90027e+07	2.24523e+07	1	0	0
Propionic acid-co-elution group	3.97	level1			73.0295	27	NEG	HMDB0000237	C00163	Fatty acids	3.42521e+07	3.89544e+07	4.22176e+07	3.76163e+07	3.83549e+07	3.9236e+07	4.15365e+07	3.59478e+07	4.15417e+07	0	0	0
Hygric acid-co-elution group	3.88	level1			130.086	29.1	POS	HMDB0094696	C22223	Alkaloids	2.33047e+07	3.2723e+07	2.79528e+07	5.13791e+07	8.97521e+07	5.21064e+07	1.22012e+08	1.10779e+08	1.09393e+08	1	1	0
Isobutyrylglycine-co-elution group	3.94	level1			144.067	29.1	NEG	HMDB0000730		Amino acids and Peptides	4.40192e+07	1.50854e+07	4.43093e+07	9.07904e+06	9.45978e+06	2.28917e+07	1.79046e+07	3.18956e+07	1.92647e+07	0	0	0
2,2'-Iminodiacetic acid	3.85	level1			132.03	29.3	NEG	HMDB0011753	C19911	Amino acids and Peptides	5.8108e+07	5.32854e+07	5.0327e+07	3.38861e+07	3.41198e+07	3.46533e+07	2.8749e+07	3.13186e+07	3.41721e+07	0	0	0
Threonic acid-co-elution group	3.84	level1			135.03	29.4	NEG	HMDB0000943	C01620	Fatty acids	3.63986e+08	3.70658e+08	3.10033e+08	1.65274e+08	1.6834e+08	1.50592e+08	9.98781e+07	1.35072e+08	1.01707e+08	0	1	0
3-Methylxanthine-co-elution group	3.84	level1			165.04	29.4	NEG	HMDB0001886	C16357	Alkaloids	7.45368e+07	6.95768e+07	7.64342e+07	1.88697e+08	1.85079e+08	1.72982e+08	1.08565e+08	1.98467e+08	1.12537e+08	1	0	0
Asparagine-co-elution group	3.82	level1			131.046	29.5	NEG	HMDB0000168	C00152	Amino acids and Peptides	2.86293e+07	2.86085e+07	2.88581e+07	1.10843e+07	1.06479e+07	1.15032e+07	5.29923e+06	6.63822e+06	8.85767e+06	1	1	0
Glutamate	3.83	level1			146.046	29.5	NEG	HMDB0000148	C00025	Amino acids and Peptides	8.57965e+07	8.26501e+07	7.94279e+07	5.68702e+07	6.15784e+07	5.21697e+07	5.52942e+07	5.68291e+07	5.93064e+07	0	0	0
Adenine	3.86	level1			136.062	29.6	POS	HMDB0000034	C00147	Alkaloids	1.40309e+08	1.39859e+08	1.49597e+08	9.90417e+07	1.1929e+08	1.48174e+08	2.17237e+08	2.07282e+08	2.07075e+08	0	0	0
Citric Acid	3.77	level1			173.009	29.6	NEG	HMDB0000094	C00158	Fatty acids	1.33835e+07	1.62086e+07	1.42088e+07	1.38235e+07	1.70733e+07	1.83588e+07	2.32884e+07	2.15979e+07	2.82226e+07	0	0	0
L-Arginine	3.86	level1			175.119	30.1	POS	HMDB0000517	C00062	Amino acids and Peptides	2.55756e+08	2.64267e+08	1.85105e+08	1.80204e+07	2.13298e+07	2.90636e+07	1.67184e+07	2.1776e+07	2.20875e+07	1	1	0
1-Methyluric acid-co-elution group	3.83	level1			183.05	30.3	POS	HMDB0003099	C16359	Alkaloids	2.76745e+07	2.93508e+07	2.88227e+07	3.23734e+07	3.7089e+07	4.23067e+07	6.76391e+07	5.88214e+07	5.42685e+07	0	1	0
2-hydroxy-5-[(2S,3R,4S,5S,6R)-3,4,5-trihydroxy-6-(hydroxymethyl)tetrahydropyran-2-yl]oxy-benzoic acid	3.88	level1			315.072	30.5	NEG			Shikimates and Phenylpropanoids	2.1966e+08	3.07712e+08	2.35146e+08	5.21411e+08	4.97281e+08	5.26237e+08	2.32657e+08	2.46039e+08	2.57514e+08	1	0	1
Diacetyl	3.96	level1			87.044	31.1	POS	HMDB0003407	C00741	Fatty acids	4.61863e+07	3.33816e+07	3.9686e+07	1.29752e+07	1.43214e+07	1.20577e+07	2.49353e+07	2.41601e+07	2.18576e+07	1	0	0
Betaine-co-elution group	3.81	level1			118.086	31.8	POS		C00719	Amino acids and Peptides	4.61319e+07	4.96359e+07	4.99412e+07	3.12151e+07	445913	3.36311e+07	3.17318e+07	4.34544e+07	4.70335e+07	0	0	0
Aspartate	3.81	level1			134.045	31.9	POS	HMDB0000191	C00049	Amino acids and Peptides	2.72102e+07	5.04505e+07	7.37423e+07	3.55375e+07	4.83004e+07	2.32499e+07	4.3372e+07	4.05233e+07	2.56269e+07	0	0	0
Glutamine	3.72	level1			147.076	32.2	POS	HMDB0000641	C00064	Amino acids and Peptides	5.93767e+07	5.5037e+07	8.86651e+07	4.38564e+07	5.07623e+07	2.70128e+07	3.29754e+07	2.26867e+07	89854.7	0	0	0
(2R,3R,4S,5S)-2-(6-aminopurin-9-yl)-5-(methylsulfinylmethyl)tetrahydrofuran-3,4-diol	3.91	level1			314.091	32.2	POS			Carbohydrates	8.45253e+07	8.31806e+07	8.17182e+07	6.43066e+07	7.85606e+07	8.75772e+07	4.79766e+07	4.93998e+07	4.80292e+07	0	0	0
Trigonelline-co-elution group	3.81	level1			138.055	32.6	POS	HMDB0000875	C01004	Alkaloids	1.80816e+08	2.01562e+08	2.11241e+08	2.46809e+08	2.58221e+08	2.59714e+08	3.07022e+08	3.11116e+08	3.03461e+08	0	0	0
9-Ethyladenine	3.81	level1			164.092	32.6	POS			Alkaloids	1.96069e+08	1.52323e+08	3.07182e+08	8.35211e+07	1.60225e+08	9.38576e+07	2.82262e+08	2.79713e+08	4.3325e+08	0	0	1
Nicotinamide-co-elution group	3.88	level1			123.055	33.1	POS	HMDB0001406	C00153	Alkaloids	1.19744e+08	1.26204e+08	1.1573e+08	1.71041e+08	1.86428e+08	2.07121e+08	1.22201e+08	1.1938e+08	1.19316e+08	0	0	0
3,5-dimethoxy-4-[(2S,3R,4S,5S,6R)-3,4,5-trihydroxy-6-(hydroxymethyl)tetrahydropyran-2-yl]oxy-benzoic acid	3.71	level1			359.098	33.7	NEG			Shikimates and Phenylpropanoids	8.21342e+06	7.98444e+06	1.44209e+07	5.80828e+07	4.94061e+07	4.65871e+07	8.56567e+06	7.2563e+06	7.60141e+06	1	0	1
4-[1-hydroxy-2-(methylamino)ethyl]benzene-1,2-diol	3.83	level1			164.072	34.1	NEG	HMDB0062515	D00095	Alkaloids	3.07933e+07	2.52497e+07	3.78477e+07	1.25461e+07	1.43218e+07	1.47457e+07	5.05995e+07	4.2351e+07	5.24424e+07	0	0	1
Phenylalanine	3.88	level1			166.086	34.2	POS	HMDB0000159	C00079	Amino acids and Peptides	2.34848e+08	2.31427e+08	1.97922e+08	1.08508e+08	1.24797e+08	1.21705e+08	4.10955e+08	2.92806e+08	3.57381e+08	0	0	1
Tetraethylene glycol	3.87	level1			195.123	34.3	POS	HMDB0094708		Others	5.15027e+06	5.42986e+06	5.7148e+06	1.33152e+07	8.25069e+06	1.28121e+07	7.77382e+06	1.04252e+07	6.35539e+06	1	0	0
Cordycepin-co-elution group	3.86	level1			252.109	34.5	POS		C08431	Carbohydrates	5.769e+06	6.15852e+06	5.25974e+06	5.98305e+07	5.43662e+07	6.13828e+07	6.89158e+07	6.7807e+07	6.71098e+07	1	1	0
Citraconic acid-co-elution group	3.93	level1			129.019	34.8	NEG	HMDB0000634	C02226	Fatty acids	2.14696e+07	2.48027e+07	2.98199e+07	3.28587e+07	3.72935e+07	4.72258e+07	6.65162e+07	7.1817e+07	6.86668e+07	0	1	0
Methylsuccinic acid-co-elution group	3.97	level1			131.035	34.9	NEG	HMDB0001844		Fatty acids	4.974e+07	5.3359e+07	2.7867e+07	8.0044e+07	7.77961e+07	8.92369e+07	7.20706e+07	7.5828e+07	7.24926e+07	1	0	0
Pantothenic acid	3.78	level1			220.118	35.2	POS	HMDB0000210	C00864	Amino acids and Peptides	4.49286e+07	5.25288e+07	4.85756e+07	7.56396e+07	7.52583e+07	8.19435e+07	7.76011e+07	7.5445e+07	7.45988e+07	0	0	0
2-Piperidone-co-elution group	3.93	level1			100.076	35.9	POS	HMDB0011749		Alkaloids	1.5643e+07	1.70865e+07	1.69656e+07	3.24559e+07	3.41261e+07	2.77184e+07	1.46594e+07	1.43408e+07	1.3959e+07	1	0	1
Pentaethylene glycol	3.74	level1			239.149	36	POS	HMDB0256256		Others	2.42517e+07	3.10608e+07	3.15211e+07	4.1099e+07	3.46487e+07	4.17184e+07	3.28211e+07	3.60421e+07	2.32507e+07	0	0	0
Mevalonic acid	3.82	level1			147.066	36.3	NEG	HMDB0000227	C00418	Fatty acids	1.81554e+07	1.72051e+07	1.78906e+07	2.22705e+07	1.77804e+07	2.05238e+07	1.76315e+07	2.28642e+07	1.84623e+07	0	0	0
Phosphate	3.79	level1			96.9696	36.4	NEG	HMDB0001429	C00009	Carbohydrates	8.63678e+07	7.38232e+07	5.65125e+07	9.2782e+07	8.9691e+07	1.14347e+08	1.38931e+08	1.378e+08	1.33197e+08	0	1	0
Cellobiose	3.7	level1			325.113	36.6	POS	HMDB0000055	C00185	Carbohydrates	1.19281e+08	3.87718e+07	5.4215e+07	1.25958e+08	6.97309e+07	1.24605e+08	5.43754e+07	3.92533e+07	5.83203e+07	0	0	1
Tropone	3.84	level1			107.049	37.6	POS			Shikimates and Phenylpropanoids	2.18695e+07	9.31238e+06	2.32582e+07	4.8012e+06	1.50949e+07	1.23646e+07	1.33754e+07	3.31044e+07	1.40703e+07	0	0	0
Tagatose	3.66	level1			179.056	38.1	NEG	HMDB0003418	C00795	Carbohydrates	7.14337e+07	8.27712e+07	7.62681e+07	9.57983e+07	9.39555e+07	285662	8.83833e+07	9.06644e+07	8.67714e+07	0	0	0
4-Ketopimelic acid	3.73	level1			173.046	42.8	NEG			Fatty acids	1.43204e+07	2.11294e+07	1.48495e+07	1.87433e+07	3.95168e+07	3.87902e+07	3.72757e+07	1.72349e+07	3.65269e+07	0	0	0
2-Hydroxy-2-methylbutyric acid-co-elution group	3.93	level1			117.056	42.9	NEG	HMDB0001987		Fatty acids	4.35114e+07	2.81132e+07	4.19112e+07	1.82677e+07	3.18727e+07	3.12853e+07	2.72831e+07	2.82453e+07	2.64451e+07	0	0	0
Maltol-co-elution group	3.91	level1			127.039	43.6	POS	HMDB0030776	C11918	Polyketides	1.4085e+08	1.62691e+08	2.25942e+08	2.64031e+08	5.78065e+07	1.18006e+08	1.12761e+08	1.052e+08	6.97017e+07	0	0	0
2-Ketobutyric acid	3.76	level1			101.024	44.3	NEG	HMDB0000005	C00109	Fatty acids	4.46647e+07	3.09296e+07	4.23988e+07	4.30049e+07	96413.3	4.67156e+07	4.57125e+07	4.31184e+07	4.33371e+07	0	0	0
alpha-C-Mannosyltryptophan	3.69	level1			365.135	44.6	NEG	HMDB0240296		Alkaloids	1.74186e+07	1.63719e+07	1.63726e+07	1.19546e+08	8.65529e+07	7.76618e+07	1.94522e+07	2.38396e+07	2.09774e+07	1	0	1
Tryptophan	3.8	level1			205.097	44.9	POS	HMDB0000929	C00078	Amino acids and Peptides	4.60508e+08	4.92232e+08	4.80075e+08	5.01477e+08	4.55474e+08	4.16997e+08	2.74409e+08	2.95772e+08	2.9819e+08	0	0	0
N-Ethylmaleimide-co-elution group	3.85	level1			126.055	46	POS	HMDB0255137		Alkaloids	1.08803e+07	2.57074e+07	33946.5	1.93537e+07	2.33309e+07	2.60526e+07	1.08343e+07	3.53514e+07	2.84984e+07	0	0	0
Hexaethylene glycol	3.73	level1			283.175	46	POS	HMDB0061822		Fatty acids	1.02876e+08	1.18977e+08	1.30159e+08	1.51123e+08	1.27521e+08	1.51956e+08	1.15965e+08	1.2378e+08	8.23729e+07	0	0	0
Adipic acid--co-elution group	3.79	level1			145.051	48	NEG	HMDB0000448	C06104	Fatty acids	1.18028e+07	1.32651e+07	1.46483e+07	8.96491e+06	8.12364e+06	9.78893e+06	1.84931e+07	1.84537e+07	1.77822e+07	0	0	0
2,4,6-Trihydroxybenzoic acid	3.95	level1			169.014	48	NEG	HMDB0029649		Shikimates and Phenylpropanoids	1.93671e+07	1.23869e+07	1.35703e+07	2.3909e+07	2.3592e+07	2.48806e+07	7.31983e+06	8.07472e+06	9.77439e+06	1	0	1
Adenosine	3.87	level1			268.104	48.1	POS	HMDB0247583	C00212	Carbohydrates	1.9446e+08	2.12989e+08	2.35502e+08	8.62271e+07	8.23112e+07	7.74752e+07	7.06983e+07	7.8465e+07	8.36066e+07	1	1	0
2-Isopropylmalic acid-co-elution group	3.74	level1			175.061	49.3	NEG	HMDB0000402	C02504	Fatty acids	7.9853e+07	5.80262e+07	5.65544e+07	7.55086e+07	6.99789e+07	7.24725e+07	7.11139e+07	6.76722e+07	6.93295e+07	1	1	0
DMPO-co-elution group	3.76	level1			114.091	49.7	POS	HMDB0246162		Others	4.86745e+06	5.49878e+06	4.91462e+06	1.20512e+07	1.25835e+07	1.21337e+07	4.42376e+06	4.81521e+06	4.59304e+06	1	0	1
2-amino-5-[(1-carboxy-2-phenyl-ethyl)amino]-5-oxo-pentanoic acid	3.73	level1			295.129	51.4	POS			Amino acids and Peptides	7.58184e+06	8.3059e+06	4.33521e+06	1.80608e+07	1.69198e+07	1.73632e+07	1.90922e+07	2.03882e+07	1.63811e+07	1	1	0
4-Oxohexanoic acid-co-elution group	3.86	level1			129.056	52.1	NEG			Fatty acids	6.56651e+07	6.26153e+07	6.70545e+07	2.94552e+07	3.15941e+07	2.90322e+07	4.6274e+07	4.83919e+07	5.14285e+07	0	0	0
3,4-Dihydroxybenzoic acid (Protocatechuic acid)-co-elution group	3.87	level1			153.019	52.7	NEG	HMDB0001856	C00230	Shikimates and Phenylpropanoids	4.40806e+07	5.14473e+07	5.81765e+07	4.16794e+07	4.97356e+07	4.93163e+07	2.37705e+07	2.35423e+07	2.31991e+07	0	0	1
6-(Dimethylamino)purine	3.84	level1			164.092	54.1	POS	HMDB0000473		Alkaloids	1.4681e+08	9.79152e+07	1.03911e+08	4.65982e+07	4.76084e+07	4.91506e+07	1.08936e+08	2.49834e+08	1.77658e+08	0	0	0
2,4-Dihydroxybutanoic acid	3.71	level1			101.024	63.2	NEG	HMDB0000360		Fatty acids	8.46004e+07	1.44017e+08	8.22235e+07	8.39656e+07	8.032e+07	8.84543e+07	9.37042e+07	8.22288e+07	8.96379e+07	0	0	0
4-Aminobenzoic acid	3.94	level1			138.055	72.6	POS	HMDB0001392	C00568	Shikimates and Phenylpropanoids	1.17304e+08	1.6165e+08	6.77512e+07	1.16984e+08	1.38683e+08	1.4458e+08	9.13879e+07	1.67832e+08	8.37723e+07	0	0	0
Nicotinate-co-elution group	3.73	level1			124.039	73.8	POS	HMDB0001488	C00253	Alkaloids	3.68841e+07	4.04139e+07	4.00849e+07	1.7606e+07	1.79292e+07	3.03103e+07	3.66051e+07	3.28869e+07	2.31953e+07	0	0	0
Chlorogenic acid	3.81	level1			355.102	79.2	POS	HMDB0003164	C00852	Shikimates and Phenylpropanoids	8.96732e+09	8.10023e+09	4.05452e+09	6.48502e+09	6.26168e+09	7.31456e+09	9.19703e+09	3.2141e+09	9.3366e+09	0	0	0
Caffeic acid	3.92	level1			179.035	108.7	NEG	HMDB0001964	C01197	Shikimates and Phenylpropanoids	7.66904e+07	9.65552e+07	2.96725e+08	7.13122e+07	1.86692e+08	9.99698e+06	4.20205e+07	1.21263e+08	1.14854e+08	0	0	0
3-[(2S,3R,4S,5S,6R)-4,5-dihydroxy-6-(hydroxymethyl)-3-[(2S,3R,4S,5S,6R)-3,4,5-trihydroxy-6-(hydroxymethyl)tetrahydropyran-2-yl]oxy-tetrahydropyran-2-yl]oxy-5-hydroxy-2-(4-hydroxyphenyl)-7-[(2S,3R,4S,5S,6R)-3,4,5-trihydroxy-6-(hydroxymethyl)tetrahydropyran-2-yl]oxy-chromen-4-one	3.92	level1			773.213	134.1	POS			Shikimates and Phenylpropanoids	3.59479e+06	5.27823e+06	6.30681e+06	8.20467e+06	7.29481e+06	5.6941e+06	4.61978e+06	4.363e+06	5.47423e+06	0	0	0
Phthalide	3.92	level1			135.044	138.5	POS	HMDB0032469	C18611	Polyketides	1.30002e+07	1.14621e+07	3.09469e+07	1.12404e+07	2.6596e+07	1.94034e+07	3.23985e+07	1.75415e+07	1.03823e+07	0	0	0
3-Hydroxybenzoic acid-co-elution group	3.79	level1			137.024	139.7	NEG	HMDB0002466	C00587	Shikimates and Phenylpropanoids	1.98315e+07	3.63285e+07	2.30904e+07	2.5975e+07	2.51346e+07	2.70135e+07	1.86975e+07	1.72412e+07	1.80422e+07	0	0	0
2-Phenylacetamide-co-elution group	3.98	level1			136.076	142.1	POS	HMDB0010715	C02505	Alkaloids	5.9439e+06	5.31453e+06	3.01246e+06	8.24278e+06	9.31816e+06	8.89931e+06	6.84333e+06	6.43541e+06	6.53579e+06	1	0	0
Hydroxyisocaproic acid	3.81	level1			131.071	142.6	NEG	HMDB0000665	C03264	Fatty acids	1.42793e+07	1.46528e+07	1.526e+07	1.72938e+07	1.78494e+07	1.94429e+07	1.00931e+07	1.01295e+07	9.0933e+06	0	0	1
Leucocyanidin-co-elution group	3.89	level1			305.067	143.1	NEG	HMDB0303660		Shikimates and Phenylpropanoids	2.8802e+06	2.59858e+06	4.38671e+06	6.76283e+06	7.2486e+06	7.65542e+06	1.17636e+06	1.10452e+06	1.429e+07	1	0	0
(2S,3S)-3,5,7-trihydroxy-2-[4-hydroxy-3-[(2S,3R,4S,5S,6R)-3,4,5-trihydroxy-6-(hydroxymethyl)tetrahydropyran-2-yl]oxy-phenyl]chroman-4-one	3.67	level1			465.104	143.3	NEG			Shikimates and Phenylpropanoids	7.48867e+07	5.65832e+07	9.68604e+07	2.13731e+08	1.34231e+08	1.8576e+08	2.12845e+07	4.99324e+07	1.86687e+07	1	0	1
3-[2-hydroxy-3-[(2S,3R,4S,5S,6R)-3,4,5-trihydroxy-6-(hydroxymethyl)tetrahydropyran-2-yl]oxy-phenyl]propanoic acid	3.84	level1			343.103	143.7	NEG			Shikimates and Phenylpropanoids	1.47784e+07	1.42576e+07	1.60408e+07	2.27212e+07	2.22133e+07	2.08885e+07	1.63605e+07	1.65499e+07	1.65703e+07	0	0	0
(E)-3-(2,5-dihydroxyphenyl)prop-2-enoic acid	3.86	level1			179.035	143.8	NEG			Shikimates and Phenylpropanoids	4.65256e+08	4.59487e+08	4.12511e+08	3.95246e+08	3.81704e+08	3.96607e+08	5.49033e+08	5.60479e+08	5.26077e+08	0	0	0
3-Hydroxyacetophenone-co-elution group	3.71	level1			135.045	144.1	NEG			Shikimates and Phenylpropanoids	3.87738e+07	6.95602e+07	3.23798e+07	3.46212e+07	3.17198e+07	3.18461e+07	5.06257e+07	4.70724e+07	4.34358e+07	0	0	0
5-Methoxyindole-3-acetic acid	3.84	level1			188.07	144.9	POS	HMDB0004096	C05660	Alkaloids	4.158e+07	4.09052e+07	3.61402e+07	2.16078e+07	3.95842e+07	1.54394e+07	1.76682e+07	1.56102e+07	2.67043e+07	0	0	0
(2R,3R,4S,5S,6R)-2-[(E)-4,7-dihydroxy-3,7-dimethyl-oct-2-enoxy]-6-(hydroxymethyl)tetrahydropyran-3,4,5-triol	3.87	level1			349.187	146.7	NEG			Terpenoids	2.01856e+07	2.05622e+07	2.21746e+07	1.87968e+07	2.4415e+07	2.45505e+07	1.50869e+07	1.43498e+07	1.59987e+07	0	0	0
Caffeine	3.72	level1			195.087	147.4	POS	HMDB0001847	C07481	Alkaloids	7.38584e+06	5.68562e+06	2.22304e+07	6.33092e+06	5.33718e+06	1.41891e+07	6.45972e+07	8.13427e+07	2.92216e+08	0	0	0
3-[2-methoxy-3-[(2S,3R,4S,5S,6R)-3,4,5-trihydroxy-6-(hydroxymethyl)tetrahydropyran-2-yl]oxy-phenyl]propanoic acid-co-elution group	3.9	level1			357.119	147.5	NEG			Shikimates and Phenylpropanoids	1.44775e+07	1.5169e+07	1.58756e+07	1.12652e+07	1.62971e+07	1.43121e+07	1.01975e+07	9.16177e+06	1.00699e+07	0	0	0
(2R,3R,4S,5S,6R)-2-benzyloxy-6-(hydroxymethyl)tetrahydropyran-3,4,5-triol	3.97	level1			269.103	148	NEG			Shikimates and Phenylpropanoids	1.22361e+07	1.30492e+07	1.75256e+07	2.07767e+07	1.89027e+07	1.84277e+07	1.70453e+07	8.04924e+06	7.61962e+06	0	0	0
(2R,3R,4S,5S,6R)-2-[(2E)-6-hydroxy-2,6-dimethyl-octa-2,7-dienoxy]-6-[[(2S,3R,4S,5S)-3,4,5-trihydroxytetrahydropyran-2-yl]oxymethyl]tetrahydropyran-3,4,5-triol	3.73	level1			463.219	149	NEG			Terpenoids	1.53697e+07	1.76277e+07	1.67595e+07	1.79997e+07	2.68297e+07	1.6622e+07	1.58126e+07	1.42991e+07	1.22135e+07	0	0	0
Mulberroside A	3.92	level1			567.172	149.1	NEG			Shikimates and Phenylpropanoids	2.93241e+06	3.63702e+06	5.64519e+06	1.48499e+07	1.24084e+07	1.2258e+07	1.91364e+06	4.14701e+06	2.38472e+06	1	0	1
Go 6983	3.64	level1			441.19	150.8	NEG	HMDB0252906		Alkaloids	1.96661e+06	3.91321e+06	4.75192e+06	1.75244e+07	1.46525e+07	2.02926e+07	2.96416e+06	2.35987e+06	4.32937e+06	1	0	1
3',4'-Dihydroxyacetophenone-co-elution group	3.99	level1			151.04	151.1	NEG	HMDB0029661	C10675	Shikimates and Phenylpropanoids	3.80099e+06	3.9703e+06	8.36598e+06	4.33171e+06	6.40814e+06	5.27749e+06	7.01218e+06	8.04537e+06	9.45901e+06	0	0	0
5'-Methylthioadenosine	3.73	level1			298.097	151.2	POS	HMDB0001173	C00170	Carbohydrates	4.41218e+07	5.22912e+07	3.40349e+07	1.76521e+07	1.7763e+07	1.58888e+07	4.24468e+08	4.20885e+08	4.19983e+08	1	1	1
4-methoxy-7-[[(2R,3R,4S,5S,6R)-3,4,5-trihydroxy-6-(hydroxymethyl)tetrahydropyran-2-yl]oxymethyl]furo[3,2-g]chromen-5-one	3.61	level1			409.11	151.4	POS		C09011	Polyketides	7.19814e+06	7.20587e+06	8.30039e+06	1.12018e+07	1.13831e+07	1.27478e+07	6.34525e+06	6.87977e+06	7.04399e+06	0	0	0
(2R,3R,4S,5S,6R)-2-[[(2R,3S,4S,5R,6R)-6-benzyloxy-3,4,5-trihydroxy-tetrahydropyran-2-yl]methoxy]-6-(hydroxymethyl)tetrahydropyran-3,4,5-triol-co-elution group	3.82	level1			431.156	151.6	NEG			Others	6.97348e+06	6.39942e+06	1.83599e+07	1.9455e+07	6.31564e+06	6.43327e+06	1.02855e+07	4.86611e+06	4.56042e+06	0	0	0
Methyl 5-hydroxypyridine-2-carboxylate	3.89	level1			154.05	152.8	POS			Alkaloids	4.04429e+06	5.36247e+06	7.67347e+06	8.96875e+06	9.21366e+06	1.0349e+07	4.0918e+06	3.96436e+06	6.61208e+06	0	0	0
5,7-Dihydroxycoumarin-co-elution group	3.76	level1			179.034	153.4	POS			Shikimates and Phenylpropanoids	1.58125e+07	1.50248e+07	1.55657e+07	4.25446e+07	1.00579e+07	4.17644e+07	2.30818e+07	2.61014e+07	2.44138e+07	0	0	0
3,5,7-trihydroxy-2-[2-hydroxy-6-[(2S,3R,4S,5S,6R)-3,4,5-trihydroxy-6-(hydroxymethyl)tetrahydropyran-2-yl]oxy-phenyl]chromen-4-one	3.95	level1			465.102	153.7	POS			Shikimates and Phenylpropanoids	9.975e+06	1.13703e+07	1.10235e+07	1.49157e+07	1.5403e+07	1.44746e+07	1.16533e+07	1.20282e+07	1.21939e+07	0	0	0
3,5-dihydroxy-2-(4-hydroxyphenyl)-7-[3,4,5-trihydroxy-6-(hydroxymethyl)tetrahydropyran-2-yl]oxy-chroman-4-one	3.95	level1			449.109	153.9	NEG			Shikimates and Phenylpropanoids	2.20191e+07	2.215e+07	2.46372e+07	6.16699e+07	6.07338e+07	6.13942e+07	1.67399e+07	1.80498e+07	1.90485e+07	1	0	1
Nonaethylene glycol	3.73	level1			415.253	154.3	POS			Fatty acids	1.93383e+07	2.4844e+07	2.57056e+07	2.73267e+07	2.19068e+07	2.78967e+07	2.15396e+07	2.43237e+07	1.68351e+07	0	0	0
7,8-dimethoxychromen-2-one	3.73	level1			207.065	154.6	POS			Shikimates and Phenylpropanoids	4.90684e+07	4.45612e+07	5.40969e+07	7.47516e+07	7.81581e+07	8.29719e+07	4.68429e+07	3.75466e+07	5.0216e+07	0	0	0
2-(2-acetyl-3-hydroxy-5-methoxy-phenyl)acetic acid	3.7	level1			225.076	154.6	POS			Polyketides	2.79185e+07	2.21561e+07	3.06341e+07	4.37545e+07	4.44197e+07	4.67042e+07	2.60079e+07	1.94795e+07	1.93959e+07	0	0	1
(2R,3R,4S,5S,6R)-2-benzyloxy-6-[[(2R,3R,4R)-3,4-dihydroxy-4-(hydroxymethyl)tetrahydrofuran-2-yl]oxymethyl]tetrahydropyran-3,4,5-triol-co-elution group	3.92	level1			401.145	154.9	NEG	HMDB0303056		Shikimates and Phenylpropanoids	2.63894e+07	2.96352e+07	3.04808e+07	1.87854e+07	4.84106e+07	5.00046e+07	4.0945e+07	1.73722e+07	2.42269e+07	0	0	0
N-Acetylphenylalanine	3.91	level1			206.082	155.4	NEG	HMDB0000512	C03519	Amino acids and Peptides	9.37499e+07	9.56807e+07	1.09428e+08	5.23638e+08	4.21734e+08	4.46667e+08	8.55746e+07	9.51732e+07	8.91119e+07	1	0	1
3-[3-hydroxy-2-[(2S,3R,4S,5S,6R)-3,4,5-trihydroxy-6-(hydroxymethyl)tetrahydropyran-2-yl]oxy-phenyl]propanoic acid	3.86	level1			343.103	155.8	NEG			Shikimates and Phenylpropanoids	4.34453e+06	2.21686e+06	4.19263e+06	2.45372e+07	2.56288e+07	2.45077e+07	4.61837e+07	2.85037e+07	3.19353e+07	1	1	0
Flavin mononucleotide (FMN)	3.65	level1			437.088	157.2	NEG	HMDB0001520	C00061	Alkaloids	1.31403e+06	829445	1.33079e+06	1.5546e+07	1.61685e+07	1.50058e+07	1.05875e+07	9.47323e+06	8.76843e+06	1	1	0
2-[(1R,2R)-3-oxo-2-[(Z)-5-[3,4,5-trihydroxy-6-(hydroxymethyl)tetrahydropyran-2-yl]oxypent-2-enyl]cyclopentyl]acetic acid	3.92	level1			387.166	157.8	NEG			Fatty acids	2.47026e+07	2.54105e+07	2.70088e+07	1.12971e+07	1.16489e+07	1.5931e+07	1.24357e+07	1.04933e+07	1.27828e+07	0	0	0
IS6		level1			225.148	158	POS			Others	1.03222e+08	1.01944e+08	1.05433e+08	1.61484e+08	1.58077e+08	1.49847e+08	9.48584e+07	9.56294e+07	1.10355e+08	0	0	0
Suberic acid	3.91	level1			173.082	159	NEG	HMDB0000893	C08278	Fatty acids	4.05653e+07	3.86924e+07	4.29037e+07	3.60015e+07	3.42419e+07	3.23354e+07	4.35351e+07	4.72173e+07	4.57513e+07	0	0	0
4-methoxychromen-2-one-co-elution group	3.73	level1			177.054	159.6	POS			Shikimates and Phenylpropanoids	2.99221e+07	8.28471e+06	2.4172e+07	7.80897e+06	1.6667e+07	7.55721e+06	5.2182e+06	4.99152e+06	2.66511e+07	0	0	0
3-hydroxybenzaldehyde-co-elution group	3.82	level1			121.029	159.7	NEG		C03067	Shikimates and Phenylpropanoids	1.7735e+07	2.59581e+07	1.907e+07	2.39685e+07	1.80182e+07	2.65942e+07	2.38571e+07	2.39966e+07	2.40436e+07	0	0	0
Riboflavin	3.73	level1			377.145	160	POS	HMDB0000244	C00255	Alkaloids	2.48811e+07	2.5843e+07	2.70396e+07	4.3276e+07	4.8126e+07	4.7093e+07	6.40768e+07	6.58547e+07	6.28714e+07	1	1	0
4-[4-hydroxy-2,2,6-trimethyl-6-[(2S,3R,4S,5S,6R)-3,4,5-trihydroxy-6-(hydroxymethyl)tetrahydropyran-2-yl]oxy-cyclohexylidene]but-3-en-2-one	3.89	level1			387.201	160	POS			Terpenoids	6.0821e+07	5.93396e+07	6.01077e+07	7.86677e+07	7.46848e+07	7.19452e+07	5.63341e+07	5.38405e+07	5.77872e+07	0	0	0
(2E,4E)-5-[1-hydroxy-2,6-dimethyl-4-oxo-6-[[(2R,3R,4S,5S,6R)-3,4,5-trihydroxy-6-(hydroxymethyl)tetrahydropyran-2-yl]oxymethyl]cyclohex-2-en-1-yl]-3-methyl-penta-2,4-dienoic acid	3.58	level1			423.161	160.1	NEG			Terpenoids	1.84518e+07	1.50224e+07	1.74288e+07	2.65282e+07	2.40922e+07	2.58595e+07	1.92142e+07	1.47981e+07	1.89687e+07	0	0	0
Kaempferol 3-O-beta-sophoroside-co-elution group	3.81	level1			611.16	160.4	POS			Shikimates and Phenylpropanoids	2.51434e+08	1.45473e+08	2.29973e+08	3.05189e+08	3.47384e+08	3.05295e+08	1.57458e+08	2.6224e+08	1.65267e+08	0	0	0
Rutin	3.75	level1			609.147	160.8	NEG	HMDB0003249	C05625	Shikimates and Phenylpropanoids	9.00618e+07	9.58668e+07	8.96065e+07	1.98497e+08	2.17267e+08	1.89614e+08	1.0543e+08	1.04535e+08	1.13429e+08	1	0	1
Isotoosendanin	3.7	level1			555.223	161.2	NEG			Terpenoids	1.48001e+07	1.41663e+07	1.3059e+07	1.01112e+07	9.68885e+06	1.03942e+07	1.1277e+07	1.10406e+07	1.08858e+07	0	0	0
Camelliaside A-co-elution group	3.86	level1			757.218	161.5	POS	HMDB0039951		Shikimates and Phenylpropanoids	5.21709e+07	4.89697e+07	4.03251e+07	2.5311e+07	2.61349e+07	2.44726e+07	6.41957e+07	6.46674e+07	6.65226e+07	0	0	1
4-O-p-Coumaroylquinic acid	3.97	level1			339.107	161.7	POS	HMDB0302093	C10441	Shikimates and Phenylpropanoids	1.05754e+08	1.04894e+08	8.96994e+07	6.81333e+07	6.51701e+07	6.93316e+07	1.98971e+08	1.32294e+08	1.28827e+08	0	0	0
2-[4-[4-[hydroxy-(4-hydroxy-3-methoxy-phenyl)methyl]-3-(hydroxymethyl)tetrahydrofuran-2-yl]-2-methoxy-phenoxy]-6-(hydroxymethyl)tetrahydropyran-3,4,5-triol-co-elution group	3.87	level1			537.198	162.8	NEG			Shikimates and Phenylpropanoids	1.04069e+07	1.04528e+07	9.10017e+06	8.23037e+06	9.23572e+06	8.4591e+06	1.74424e+07	1.56412e+07	1.46261e+07	0	0	0
[(2R,3S,4S,5R,6S)-6-[[(3S,4R,4aR)-4-ethenyl-4a-hydroxy-8-oxo-3,4,5,6-tetrahydropyrano[3,4-c]pyran-3-yl]oxy]-3,4,5-trihydroxyoxan-2-yl]methyl acetate	3.8	level1			415.125	163.4	NEG			Terpenoids	4.85181e+06	1.10027e+07	1.14928e+07	3.45631e+07	3.22586e+07	2.35316e+07	4.04867e+06	4.43129e+06	5.51206e+06	1	0	1
2-[(1R,2R)-3-oxo-2-[(Z)-5-sulfooxypent-2-enyl]cyclopentyl]acetic acid	3.9	level1			305.07	164.2	NEG		C21671	Fatty acids	3.84698e+07	3.52266e+07	4.12707e+07	8.9608e+06	1.25874e+07	1.14597e+07	1.5286e+07	1.42144e+07	1.7456e+07	1	1	0
(2S,3R,4S,5S,6R)-2-[3-hydroxy-4-[(Z)-2-[3-hydroxy-5-[(2S,3R,4S,5S,6R)-3,4,5-trihydroxy-6-(hydroxymethyl)tetrahydropyran-2-yl]oxy-phenyl]vinyl]phenoxy]-6-(hydroxymethyl)tetrahydropyran-3,4,5-triol	3.93	level1			567.173	164.2	NEG			Shikimates and Phenylpropanoids	2.94901e+06	3.24854e+06	1.03505e+07	2.2626e+07	1.93148e+07	1.69777e+07	2.59033e+06	3.33661e+06	2.51344e+06	1	0	1
1,3,5-trihydroxy-4-[(E)-3-(3-hydroxy-4-methoxy-phenyl)prop-2-enoyl]oxy-cyclohexanecarboxylic acid	3.87	level1			367.104	164.4	NEG			Shikimates and Phenylpropanoids	1.53307e+08	1.688e+08	1.40089e+08	9.4231e+07	9.9895e+07	9.40746e+07	1.37299e+08	1.49805e+08	1.54655e+08	0	0	0
(-)-Gallocatechingallate-co-elution group	3.98	level1			459.092	164.9	POS	HMDB0301673		Shikimates and Phenylpropanoids	564473	437942	705947	269901	339273	864706	857462	2.16243e+06	2.85426e+07	0	0	0
4-O-feruloyl-D-quinic acid	3.94	level1			369.118	165	POS	HMDB0240453		Shikimates and Phenylpropanoids	4.72528e+07	4.98615e+07	3.83511e+07	2.44664e+07	2.50293e+07	2.75353e+07	4.27977e+07	4.39607e+07	4.30685e+07	0	0	0
Indole-3-acetamide	3.98	level1			175.086	165.9	POS	HMDB0029739	C02693	Alkaloids	1.86687e+06	1.48236e+06	1.72495e+06	1.08728e+07	9.98988e+06	8.71685e+06	9.60133e+07	1.00369e+08	8.58852e+07	1	1	1
3-(2,3,4-Trimethoxyphenyl)propanoic acid-co-elution group	3.74	level1			239.093	166.4	NEG	HMDB0142074		Others	2.24009e+07	2.58501e+07	2.59024e+07	4.25846e+06	5.19495e+06	5.70577e+06	9.9107e+06	8.94339e+06	1.01544e+07	1	1	0
3-hydroxy-3-methyl-5-oxo-5-[[(2R,3S,4S,5R,6S)-3,4,5-trihydroxy-6-[4-[(E)-3-hydroxyprop-1-enyl]-2-methoxy-phenoxy]tetrahydropyran-2-yl]methoxy]pentanoic acid	3.94	level1			485.167	166.8	NEG			Terpenoids	2.28668e+07	3.19171e+07	2.90368e+07	8.20022e+06	1.12874e+07	1.31488e+07	2.00656e+07	2.19079e+07	2.44412e+07	1	0	0
Flavanomarein	3.86	level1			449.109	167.5	NEG			Shikimates and Phenylpropanoids	1.18476e+07	1.21616e+07	1.42071e+07	2.01368e+07	1.48054e+07	1.82971e+07	1.3807e+07	1.40019e+07	1.42692e+07	0	0	0
3,4-bis[4-methoxy-2-[(2S,3R,4S,5S,6R)-3,4,5-trihydroxy-6-(hydroxymethyl)tetrahydropyran-2-yl]oxy-phenyl]cyclobutane-1,2-dicarboxylic acid	3.75	level1			693.204	167.5	NEG			Shikimates and Phenylpropanoids	9.3695e+06	1.07584e+07	8.27762e+06	7.66582e+06	8.2163e+06	7.19695e+06	1.48386e+07	1.84205e+07	1.54747e+07	0	1	0
4-Hydroxycinnamic acid-co-elution group	3.76	level1			147.044	168.1	POS	HMDB0002035	C00811	Shikimates and Phenylpropanoids	3.9179e+07	3.74884e+07	4.05806e+07	1.96807e+07	2.51988e+07	2.0611e+07	8.05774e+07	8.12752e+07	1.05397e+08	0	1	1
1-(4-hydroxy-2-methoxy-phenyl)-3-(4-hydroxyphenyl)prop-2-en-1-one	3.71	level1			269.082	168.4	NEG			Shikimates and Phenylpropanoids	6.83125e+06	6.92363e+06	8.85393e+06	2.56281e+07	9.2123e+06	9.1239e+06	5.3897e+07	2.81918e+07	2.50398e+07	0	0	0
3-[6-[[3,5-dihydroxy-6-methyl-4-[3,4,5-trihydroxy-6-(hydroxymethyl)tetrahydropyran-2-yl]oxy-tetrahydropyran-2-yl]oxymethyl]-3,4,5-trihydroxy-tetrahydropyran-2-yl]oxy-2-(3,4-dihydroxyphenyl)-5,7-dihydroxy-chromen-4-one	3.91	level1			773.212	170.1	POS	HMDB0039363		Shikimates and Phenylpropanoids	1.18346e+08	1.20973e+08	1.02189e+08	4.3968e+07	4.43059e+07	4.35559e+07	9.42472e+07	8.31994e+07	9.19471e+07	1	0	1
3-[4-hydroxy-5-methoxy-2-[(2S,3R,4S,5S,6R)-3,4,5-trihydroxy-6-(hydroxymethyl)tetrahydropyran-2-yl]oxy-phenyl]-2-(2-oxochromen-7-yl)oxy-propanoic acid	3.93	level1			515.12	170.9	NEG			Shikimates and Phenylpropanoids	1.42515e+08	1.41629e+08	1.33601e+08	1.11766e+08	1.1613e+08	1.08825e+08	9.81312e+07	1.02928e+08	9.46975e+07	0	0	0
(2R,3S,4S,5R,6R)-2-[[(2S,3R,4R)-3,4-dihydroxy-4-(hydroxymethyl)tetrahydrofuran-2-yl]oxymethyl]-6-(2-phenylethoxy)tetrahydropyran-3,4,5-triol-co-elution group	3.96	level1			415.161	171	NEG			Shikimates and Phenylpropanoids	3.02514e+07	3.17866e+07	3.28518e+07	2.93308e+07	3.15286e+07	2.50567e+07	3.39686e+07	3.64299e+07	3.34816e+07	0	0	0
Salicylic acid	3.91	level1			137.024	171.3	NEG	HMDB0001895	C00805	Shikimates and Phenylpropanoids	6.73409e+07	7.52923e+07	8.96904e+07	9.92559e+07	1.06291e+08	1.30308e+08	5.62675e+07	6.26405e+07	5.3293e+07	0	0	1
Apiin-co-elution group	3.83	level1			565.155	171.3	POS	HMDB0030843		Shikimates and Phenylpropanoids	128995	75208.3	367180	1.63294e+06	1.6155e+06	1.12674e+06	477157	869024	1.54964e+07	1	0	0
(2S,3R,4S,5S,6R)-2-[4-[(2R,3R)-4-hydroxy-3-[(4-hydroxy-3-methoxy-phenyl)methyl]-2-(hydroxymethyl)butyl]-2-methoxy-phenoxy]-6-(hydroxymethyl)tetrahydropyran-3,4,5-triol	3.98	level1			523.219	171.4	NEG			Shikimates and Phenylpropanoids	1.46242e+07	1.66727e+07	1.43734e+07	8.22188e+06	1.0048e+07	9.32545e+06	2.36251e+07	2.79727e+07	2.45035e+07	0	0	1
6-[(E)-2-(4-hydroxyphenyl)vinyl]-4-methoxy-pyran-2-one	3.65	level1			245.081	171.7	POS			Shikimates and Phenylpropanoids	6.69098e+06	6.65233e+06	7.59262e+06	6.65402e+06	6.10929e+06	6.47745e+06	6.44473e+06	6.89713e+06	6.34655e+06	0	0	0
Smyrindioloside	3.86	level1			405.119	172.5	NEG			Shikimates and Phenylpropanoids	1.69357e+07	2.15367e+07	1.83618e+07	1.23294e+07	2.46738e+07	2.54053e+07	1.61039e+07	2.5846e+07	1.63509e+07	0	0	0
2-formamido-3-(1H-indol-3-yl)propanoic acid	3.9	level1			231.077	173.7	NEG			Amino acids and Peptides	4.72714e+06	4.25873e+06	4.51975e+06	2.80821e+07	2.30834e+07	2.36456e+07	5.60791e+06	5.83294e+06	5.76676e+06	1	0	1
2,4,6-trihydroxybenzaldehyde-co-elution group	3.84	level1			153.019	174.1	NEG	HMDB0125090		Polyketides	1.434e+07	1.71801e+07	1.89922e+07	3.39939e+07	3.48036e+07	4.13448e+07	1.92224e+07	2.06364e+07	1.69462e+07	1	0	1
6-Hydroxyluteolin 7-glucoside	3.96	level1			465.102	174.4	POS	HMDB0302732	C17763	Shikimates and Phenylpropanoids	6.54655e+07	8.33016e+07	7.93392e+07	9.09483e+07	8.78163e+07	9.25992e+07	8.4742e+07	9.2204e+07	8.8302e+07	0	0	0
2-[4-[4-[(4-hydroxy-3-methoxy-phenyl)methyl]-3-(hydroxymethyl)tetrahydrofuran-2-yl]-2-methoxy-phenoxy]-6-(hydroxymethyl)tetrahydropyran-3,4,5-triol-co-elution group	3.97	level1			521.203	174.4	NEG			Shikimates and Phenylpropanoids	2.66153e+07	3.25907e+07	2.85544e+07	1.57773e+07	1.91492e+07	1.8936e+07	3.05846e+07	3.09131e+07	3.13007e+07	0	0	0
2-(3,4-dihydroxyphenyl)-3-[(2S,3R,4S,5S,6R)-4,5-dihydroxy-3-[(2R,3R,4R,5R,6S)-3,4,5-trihydroxy-6-methyl-tetrahydropyran-2-yl]oxy-6-[[(2R,3R,4R,5R,6S)-3,4,5-trihydroxy-6-methyl-tetrahydropyran-2-yl]oxymethyl]tetrahydropyran-2-yl]oxy-5,7-dihydroxy-chromen-4-one-co-elution group	3.95	level1			757.217	174.4	POS	HMDB0302955		Shikimates and Phenylpropanoids	4.85773e+08	4.50582e+08	4.43451e+08	1.81508e+08	2.17385e+08	1.86553e+08	4.88643e+08	5.16635e+08	5.10549e+08	1	0	1
Quercetin 3-gentiobioside-co-elution group	3.97	level1			627.155	175.3	POS	HMDB0301692		Shikimates and Phenylpropanoids	1.68901e+08	1.78475e+08	1.49681e+08	2.50257e+08	2.37983e+08	2.34914e+08	1.25351e+08	1.21022e+08	1.26482e+08	0	0	0
Isoscopoletin	3.88	level1			193.049	175.7	POS		C18079	Shikimates and Phenylpropanoids	4.75123e+07	5.56542e+07	6.83985e+07	3.97428e+07	3.77158e+07	5.09306e+07	2.24665e+07	2.49898e+07	2.32645e+07	0	1	0
6,8-dihydroxy-3-methyl-isochromen-1-one	3.74	level1			191.035	176	NEG		C03830	Shikimates and Phenylpropanoids	9.132e+06	1.05815e+07	1.25431e+07	5.58257e+06	5.58464e+06	7.40037e+06	4.53489e+06	4.8759e+06	4.57748e+06	0	0	0
6-methoxy-7-[(2S,3R,4S,5S,6R)-3,4,5-trihydroxy-6-[[(2R,3R,4R,5R,6S)-3,4,5-trihydroxy-6-methyl-tetrahydropyran-2-yl]oxymethyl]tetrahydropyran-2-yl]oxy-chromen-2-one	3.72	level1			481.136	176.6	NEG			Shikimates and Phenylpropanoids	4.35635e+07	4.37966e+07	5.39035e+07	3.54606e+07	4.01653e+07	4.59962e+07	1.04613e+08	1.08393e+08	1.03256e+08	0	1	1
(2R,6R)-2-methyl-4-oxo-6-[(5R,10S,13R,14R,17R)-4,4,10,13,14-pentamethyl-3,7,11,15-tetraoxo-2,5,6,12,16,17-hexahydro-1H-cyclopenta[a]phenanthren-17-yl]heptanoic acid	3.45	level1			493.266	177	NEG			Terpenoids	1.23794e+07	1.41201e+07	1.39275e+07	9.73932e+06	2.11746e+07	1.97758e+07	9.98393e+06	1.05752e+07	9.72391e+06	0	0	0
N-Acetyltryptophan	3.78	level1			245.093	177.2	NEG	HMDB0013713	C03137	Amino acids and Peptides	1.47753e+07	1.59651e+07	1.72296e+07	1.09174e+08	9.42219e+07	1.00497e+08	2.05961e+07	1.82453e+07	1.91782e+07	1	0	1
4'-Hydroxyacetophenone	3.96	level1			137.06	178	POS		C10700	Shikimates and Phenylpropanoids	4.56395e+06	5.42913e+06	5.04535e+06	3.58716e+06	7.33368e+06	6.40292e+06	6.53603e+06	7.16262e+06	6.27459e+06	0	0	0
(-)-Epicatechingallate	3.99	level1			441.083	178.3	NEG	HMDB0037944		Shikimates and Phenylpropanoids	1.16226e+06	1.29165e+06	1.40105e+06	2.57628e+06	2.49888e+06	2.53858e+06	2.08341e+06	4.53167e+06	3.84137e+07	1	0	0
5,7-dihydroxy-2-[4-hydroxy-3-[(2S,3R,4S,5S,6R)-3,4,5-trihydroxy-6-(hydroxymethyl)oxan-2-yl]oxyphenyl]-2,3-dihydrochromen-4-one	3.81	level1			449.11	178.3	NEG			Shikimates and Phenylpropanoids	7.83678e+06	8.97292e+06	1.01537e+07	1.90855e+07	2.08881e+07	1.87586e+07	7.82366e+06	8.24588e+06	7.57392e+06	1	0	1
Matairesinol-co-elution group	3.72	level1			341.138	178.8	POS	HMDB0035698	C10682	Shikimates and Phenylpropanoids	8.09751e+06	1.03085e+07	2.47886e+07	6.50191e+06	8.07124e+06	8.27092e+06	2.91695e+07	5.21899e+07	5.05183e+07	0	1	1
Clitorin	3.98	level1			739.21	179.2	NEG			Shikimates and Phenylpropanoids	2.42916e+08	2.29066e+08	2.2327e+08	8.48827e+07	9.28652e+07	8.58562e+07	2.62861e+08	2.97167e+08	2.62527e+08	1	0	1
Robinin-co-elution group	3.9	level1			741.223	179.3	POS	HMDB0302847	C10178	Shikimates and Phenylpropanoids	2.06304e+08	2.02833e+08	1.85407e+08	8.32125e+07	8.33213e+07	9.58858e+07	2.84773e+08	2.78166e+08	2.47637e+08	0	0	1
(2R,3R,4S,5S,6R)-2-[2-(4-methoxyphenyl)ethoxy]-6-[[(2S,3R,4S,5S)-3,4,5-trihydroxytetrahydropyran-2-yl]oxymethyl]tetrahydropyran-3,4,5-triol	3.85	level1			427.161	179.6	NEG			Shikimates and Phenylpropanoids	1.11108e+07	1.02286e+07	1.13467e+07	1.19629e+07	1.11556e+07	1.11573e+07	9.83757e+06	9.94419e+06	9.49733e+06	0	0	0
Sulfaphenazole	3.6	level1			313.072	180.3	NEG	HMDB0015667	D01954	Alkaloids	5.52947e+06	5.68814e+06	7.10677e+06	7.78573e+06	8.11951e+06	7.0996e+06	1.7414e+07	1.91462e+07	1.63897e+07	0	1	1
3-Hydroxycinnamic acid-co-elution group	3.84	level1			163.04	181.1	NEG	HMDB0001713	C12621	Shikimates and Phenylpropanoids	2.61786e+07	2.21885e+07	2.71822e+07	1.09978e+07	1.17021e+07	1.20382e+07	3.06235e+07	3.32536e+07	1.57013e+07	0	0	0
(E)-3-hydroxy-4,9-dimethyl-10-[(2R,3R,4S,5S,6R)-3,4,5-trihydroxy-6-(hydroxymethyl)oxan-2-yl]oxydodec-6-enedioic acid	3.95	level1			451.217	181.4	POS			Fatty acids	1.42294e+07	1.36985e+07	1.441e+07	2.10962e+07	1.9402e+07	1.95185e+07	1.64787e+07	1.61222e+07	1.62498e+07	0	0	0
4-(3,4-dihydroxyphenyl)-7-hydroxy-5-[(2S,3R,4S,5S,6R)-3,4,5-trihydroxy-6-(hydroxymethyl)tetrahydropyran-2-yl]oxy-chromen-2-one	3.89	level1			449.107	182.2	POS			Shikimates and Phenylpropanoids	7.13593e+07	6.64911e+07	6.39948e+07	8.39744e+07	7.79264e+07	8.10319e+07	4.56381e+07	6.0621e+06	6.47259e+07	0	0	0
5-acetyl-2-hydroxy-benzoic acid	3.9	level1			179.035	183.1	NEG			Shikimates and Phenylpropanoids	2.12288e+07	2.03686e+07	1.85609e+07	9.97045e+06	2.49129e+07	2.47329e+07	1.79166e+07	1.86751e+07	1.7448e+07	0	0	0
Umbelliferone	3.95	level1			161.024	183.4	NEG	HMDB0029865	C09315	Shikimates and Phenylpropanoids	5.21208e+07	5.1295e+07	5.34513e+07	3.54785e+07	4.30365e+07	4.03652e+07	5.73265e+07	5.71505e+07	5.34535e+07	0	0	0
(6S,7aR)-6-hydroxy-4,4,7a-trimethyl-6,7-dihydro-5H-benzofuran-2-one	3.94	level1			197.117	183.4	POS	HMDB0302428		Terpenoids	1.75581e+09	1.60172e+09	1.66318e+09	2.26322e+09	2.35553e+09	2.20179e+09	1.75135e+09	1.81774e+09	1.74e+09	0	0	0
3,4-Dicaffeoylquinic acid-co-elution group	3.97	level1			517.134	183.5	POS			Shikimates and Phenylpropanoids	7.00421e+07	6.65107e+07	9.47981e+07	3.91004e+07	4.39693e+07	4.07433e+07	7.51236e+07	7.36938e+07	7.86661e+07	0	0	0
5-Hydroxyvalproic acid	3.88	level1			159.103	184.6	NEG	HMDB0013898	C16650	Fatty acids	2.42796e+07	2.49611e+07	2.72674e+07	5.17614e+06	5.50698e+06	6.08156e+06	3.12475e+06	3.07602e+06	2.81364e+06	1	1	0
(1R,8R,9S,16R)-8,16-bis(4-hydroxyphenyl)-15-oxatetracyclo[8.6.1.02,7.014,17]heptadeca-2(7),3,5,10(17),11,13-hexaene-4,6,9,12-tetrol	3.73	level1			469.135	185	NEG			Shikimates and Phenylpropanoids	2.20832e+07	2.26241e+07	2.34407e+07	1.28668e+07	1.56126e+07	1.75485e+07	2.00487e+07	1.82114e+07	2.16566e+07	0	0	0
Taxifolin-co-elution group	3.89	level1			303.051	185.3	NEG	HMDB0303943	C01617	Shikimates and Phenylpropanoids	1.62504e+07	2.47761e+07	2.10587e+07	1.75742e+07	3.14327e+07	4.76468e+07	5.6974e+06	8.94255e+06	7.71553e+06	0	1	0
2-(2,6-dihydroxyphenyl)-3,5,7-trihydroxy-chromone	3.89	level1			303.049	186.1	POS			Shikimates and Phenylpropanoids	4.58082e+08	4.71665e+08	4.34135e+08	4.81809e+08	4.90164e+08	5.44146e+08	5.42874e+08	5.2014e+08	5.30466e+08	0	0	0
(2Z,4E)-5-[8-hydroxy-1,5-dimethyl-3-[(2R,3R,4S,5S,6R)-3,4,5-trihydroxy-6-(hydroxymethyl)oxan-2-yl]oxy-6-oxabicyclo[3.2.1]octan-8-yl]-3-methylpenta-2,4-dienoic acid-co-elution group	3.91	level1			425.182	186.9	NEG			Terpenoids	5.55448e+06	2.32395e+06	6.26408e+06	1.88445e+07	2.56571e+07	1.86073e+07	4.58949e+07	4.6713e+07	4.66754e+07	1	1	1
Atractyloside A-co-elution group	3.73	level1			429.213	187	NEG		C17858	Terpenoids	1.00484e+08	9.64761e+07	1.07549e+08	1.25623e+08	1.25178e+08	1.12526e+08	7.0204e+07	6.83727e+07	7.14506e+07	0	0	0
(E)-2,7-dimethyl-8-[(2R,3R,4S,5S,6R)-3,4,5-trihydroxy-6-(hydroxymethyl)oxan-2-yl]oxydec-4-enedioic acid	3.9	level1			405.177	187.7	NEG			Fatty acids	5.63934e+07	5.04011e+07	6.42908e+07	1.80901e+07	2.16886e+07	1.94615e+07	5.96843e+07	5.64458e+07	4.93377e+07	1	0	1
2,4,8,9-tetrahydroxybenzofuro[3,2-c]chromen-6-one-co-elution group	3.8	level1			301.034	188	POS			Shikimates and Phenylpropanoids	1.75008e+07	1.7625e+07	1.58907e+07	1.36837e+07	1.47824e+07	1.6638e+07	2.2824e+07	2.15178e+07	2.10182e+07	0	0	0
(2R,3S,4S,5R,6R)-2-(hydroxymethyl)-6-[3-(4-hydroxy-2,6,6-trimethyl-cyclohexen-1-yl)-1-methyl-propoxy]tetrahydropyran-3,4,5-triol	3.88	level1			375.238	188	POS			Terpenoids	1.18062e+07	1.17544e+07	1.184e+07	1.86414e+07	1.89707e+07	1.84663e+07	9.69858e+06	9.06435e+06	1.00533e+07	0	0	0
3-hydroxy-8-methoxy-3-methyl-2,4-dihydrobenzo[a]anthracene-1,7,12-trione	3.63	level1			317.077	188.1	NEG			Polyketides	9.82853e+07	9.28704e+07	1.04249e+08	4.49939e+07	4.81474e+07	4.67246e+07	7.95554e+07	8.45859e+07	7.95316e+07	0	0	0
Quercetin 3-O-(6-O-malonyl-beta-D-glucoside)	3.95	level1			551.102	188.4	POS		C12638	Shikimates and Phenylpropanoids	1.99753e+09	2.08235e+09	2.00571e+09	1.12083e+09	1.24216e+09	1.23214e+09	2.35282e+09	2.12106e+09	2.12604e+09	0	0	0
Kaempferol 3-neohesperidoside-co-elution group	3.93	level1			595.165	189.5	POS	HMDB0302645		Shikimates and Phenylpropanoids	6.61047e+08	8.46352e+08	7.11511e+08	3.92515e+08	4.36595e+08	3.26281e+08	9.1429e+08	9.97562e+08	8.26849e+08	0	0	1
Altretamine	3.56	level1			211.169	190.6	POS	HMDB0014631	D02841	Alkaloids	5.64039e+07	2.76904e+07	3.15894e+07	4.90228e+07	5.09655e+07	4.4177e+07	2.94426e+07	2.92236e+07	3.2477e+07	0	0	0
3-[(2S,3R,4R,5S,6S)-3,5-dihydroxy-6-methyl-4-[(2S,3R,4S,5S,6R)-3,4,5-trihydroxy-6-(hydroxymethyl)tetrahydropyran-2-yl]oxy-tetrahydropyran-2-yl]oxy-5,7-dihydroxy-2-(4-hydroxyphenyl)chromen-4-one	3.83	level1			593.152	190.9	NEG			Shikimates and Phenylpropanoids	7.15156e+08	6.7161e+08	6.45197e+08	4.52492e+08	3.87546e+08	4.03929e+08	7.27433e+08	7.82005e+08	8.10335e+08	0	0	0
Prunin-co-elution group	3.97	level1			433.115	191.2	NEG		C09099	Shikimates and Phenylpropanoids	5.2872e+06	5.1686e+06	5.7211e+06	9.97143e+06	9.333e+06	8.70612e+06	2.76842e+06	1.31983e+07	3.23614e+06	1	0	0
Indole-3-carboxaldehyde	3.84	level1			144.045	191.5	NEG	HMDB0029737	C08493	Alkaloids	4.05467e+06	4.44584e+06	4.80684e+06	2.07199e+07	1.71963e+07	1.74339e+07	3.28008e+06	3.87531e+06	3.55417e+06	1	0	1
8-amino-1',1',4'a,6'-tetramethyl-spiro[3,6-dihydrofuro[2,3-e]isoindole-2,5'-decalin]-2',4-diol	3.54	level1			385.244	192.5	POS			Terpenoids	1.46414e+08	1.41921e+08	1.59887e+08	7.13082e+06	1.15237e+07	9.29948e+06	1.87645e+07	1.95845e+07	2.0007e+07	1	1	1
(2S,3R,4R,5R,6R)-2-methyl-6-[[(2R,3S,4S,5R,6R)-3,4,5-trihydroxy-6-[(E)-7-hydroxy-3,7-dimethyl-oct-3-enoxy]tetrahydropyran-2-yl]methoxy]tetrahydropyran-3,4,5-triol	3.87	level1			461.24	192.9	NEG			Terpenoids	1.36252e+07	1.30691e+07	1.04936e+07	1.80149e+07	1.72023e+07	1.34792e+07	6.47232e+06	7.85417e+06	7.16314e+06	0	0	1
(E)-3,10-dihydroxy-4,9-dimethyl-dodec-6-enedioic acid	3.87	level1			287.15	193.4	NEG			Fatty acids	3.00046e+07	2.75936e+07	3.15486e+07	1.3532e+07	1.13128e+07	1.14461e+07	8.53527e+06	9.47122e+06	8.68799e+06	0	1	0
Kaempferol-3-O-galactoside-co-elution group	3.98	level1			449.108	193.7	POS	HMDB0030864	C12626	Shikimates and Phenylpropanoids	8.81105e+08	8.7345e+08	9.34253e+08	1.50089e+09	1.42338e+09	1.49763e+09	9.1916e+08	8.77463e+08	8.57972e+08	0	0	0
Benzoic acid-co-elution group	3.89	level1			121.029	194.8	NEG	HMDB0001870	C00180	Shikimates and Phenylpropanoids	3.18068e+07	3.31077e+07	3.29149e+07	2.48001e+07	2.45411e+07	2.31208e+07	1.91535e+07	2.09892e+07	2.06433e+07	0	0	0
2-(6-hydroxyhexyl)-3-methylene-butanedioic acid-co-elution group	3.87	level1			229.108	195.3	NEG			Fatty acids	2.66451e+07	2.65164e+07	2.65953e+07	2.11985e+06	1.79504e+06	2.48871e+06	1.61074e+06	2.54788e+06	1.85943e+06	1	1	0
4-hydroxy-3-[(2S,3R,4S,5S,6R)-3,4,5-trihydroxy-6-(3-methylbutanoyloxymethyl)oxan-2-yl]oxybenzoic acid	3.85	level1			399.129	195.4	NEG			Shikimates and Phenylpropanoids	3.34503e+06	3.3861e+06	3.31449e+06	2.48542e+07	2.19411e+07	2.16132e+07	4.70196e+06	5.43496e+06	5.38787e+06	1	0	1
IS1		level1			176.069	195.5	NEG			Others	6.13316e+07	6.6177e+07	6.21088e+07	5.94105e+07	5.86815e+07	6.49201e+07	7.30158e+07	7.11471e+07	6.86196e+07	0	0	0
(2S,3S)-3,5,7-trihydroxy-2-(4-hydroxyphenyl)chroman-4-one	3.86	level1			287.056	195.5	NEG			Shikimates and Phenylpropanoids	8.03593e+06	8.91457e+06	8.96996e+06	6.60943e+06	7.71283e+06	1.18156e+07	6.84957e+06	1.60597e+07	1.40782e+07	0	0	0
3,3-Dimethylcyclohexanone	3.89	level1			109.101	195.8	POS			Others	9.15478e+06	2.45496e+07	2.64305e+07	8.48211e+06	9.19738e+06	1.25842e+07	5.94763e+06	9.77914e+06	5.70758e+06	0	0	0
Phlorizin-co-elution group	3.94	level1			435.13	195.9	NEG	HMDB0036634	C01604	Shikimates and Phenylpropanoids	1.02757e+07	9.42667e+06	9.99456e+06	9.30481e+06	9.59572e+06	1.01959e+07	8.94108e+06	9.14903e+06	9.35797e+06	0	0	0
Azelaic acid	3.93	level1			187.097	196.7	NEG	HMDB0000784	C08261	Fatty acids	1.46212e+09	1.38948e+09	1.65525e+09	1.35829e+08	1.26875e+08	1.58699e+08	6.95207e+07	5.9672e+07	1.80359e+07	1	1	1
[4-[(2S,3R,4S,5S,6R)-3,4,5-trihydroxy-6-(hydroxymethyl)tetrahydropyran-2-yl]oxyphenyl]methyl 4-hydroxybenzoate	3.97	level1			405.119	197.3	NEG			Shikimates and Phenylpropanoids	1.00439e+07	9.71658e+06	9.84074e+06	1.48805e+07	1.44099e+07	1.55559e+07	8.22509e+06	1.0139e+07	9.21297e+06	0	0	0
1-Hydroxyanthraquinone	3.54	level1			223.043	197.5	NEG	HMDB0243898	C02980	Polyketides	6.14713e+07	6.30978e+07	6.35594e+07	4.12966e+07	4.59539e+07	4.63021e+07	6.27432e+07	6.40148e+07	6.43664e+07	0	0	0
1,7,7-trimethyl-5-[(2R,3R,4S,5S,6R)-3,4,5-trihydroxy-6-(hydroxymethyl)oxan-2-yl]oxybicyclo[2.2.1]heptan-2-one	3.65	level1			329.161	197.9	NEG			Terpenoids	1.32689e+07	1.26478e+07	1.37702e+07	1.04399e+07	1.00265e+07	1.1592e+07	8.91231e+06	1.03311e+07	9.72858e+06	0	0	0
Butyllactate	3.92	level1			145.087	198.2	NEG	HMDB0040254		Fatty acids	8.30864e+06	8.19845e+06	2.6198e+07	6.66197e+06	7.26466e+06	7.2004e+06	1.04051e+07	1.09388e+07	1.09788e+07	0	0	0
Mifepristone	3.46	level1			430.279	200.3	POS	HMDB0014972	C07652	Fatty acids	1.35707e+07	1.08439e+07	5.69785e+07	1.85393e+06	1.55932e+06	1.77827e+06	229917	314082	209238	0	0	1
Nevirapine	3.7	level1			267.121	200.6	POS	HMDB0014383	C07263	Alkaloids	1.64597e+07	1.4762e+07	1.7695e+07	4.12789e+06	3.56792e+06	4.35676e+06	3.26505e+06	3.47257e+06	3.46804e+06	1	1	0
3-Phenylbutyric acid-co-elution group	3.76	level1			163.076	201.9	NEG	HMDB0001955		Shikimates and Phenylpropanoids	6.49874e+06	9.23015e+06	1.0459e+07	2.83479e+06	2.60203e+06	4.07704e+06	1.72703e+07	1.72247e+07	1.76253e+07	1	1	1
3-[(2S,3R,4R,5R,6S)-4,5-dihydroxy-6-methyl-3-[(2S,3R,4S,5S,6R)-3,4,5-trihydroxy-6-(hydroxymethyl)tetrahydropyran-2-yl]oxy-tetrahydropyran-2-yl]oxy-2-(3,4-dihydroxyphenyl)-5,7-dihydroxy-chromen-4-one	3.8	level1			609.147	201.9	NEG			Shikimates and Phenylpropanoids	4.04991e+07	2.95697e+07	2.63774e+07	3.32168e+07	1.54374e+07	3.14622e+07	3.91527e+07	8.86263e+07	3.62809e+07	0	0	0
Tirofiban (hydrochloride monohydrate)	3.75	level1			441.246	202.4	POS	HMDB0014913	C07965	Alkaloids	1.56255e+07	9.82576e+06	1.59977e+07	7.7067e+06	1.15148e+07	1.13235e+07	1.07421e+07	1.55343e+07	1.47022e+07	0	0	0
[(2R,3S,4S,5R,6S)-3,4,5-trihydroxy-6-[2-(hydroxymethyl)phenoxy]tetrahydropyran-2-yl]methyl benzoate	3.74	level1			371.116	202.8	NEG		C10823	Shikimates and Phenylpropanoids	5.53051e+06	7.50774e+06	7.16366e+06	8.16319e+06	7.08927e+06	1.82358e+07	5.31691e+06	5.16737e+06	5.70939e+06	0	0	0
(1S,2R,9R,11R,12R,15R)-11-hydroxy-2,6,9,15-tetramethyl-13-oxatetracyclo[10.2.1.02,10.05,9]pentadeca-4,6-diene-3,8,14-trione	3.92	level1			315.125	203.4	NEG			Terpenoids	257691	1.20176e+06	175296	2.22812e+07	2.10375e+07	1.36219e+07	1.60344e+06	1.54012e+06	1.747e+06	1	0	1
Dasabuvir	3.55	level1			494.171	203.7	POS	HMDB0250872	D10553	Others	3.67368e+06	5.05503e+06	5.18676e+06	1.92037e+06	2.27416e+06	5.43106e+06	1.05347e+07	9.91668e+06	1.09498e+07	0	1	1
(S)-Abscisic acid-co-elution group	3.93	level1			263.129	204.4	NEG	HMDB0035140		Terpenoids	1.88183e+07	1.91503e+07	2.07004e+07	5.93585e+06	7.20398e+06	7.80064e+06	1.67074e+07	1.89151e+07	1.85425e+07	1	0	1
(2S,3R,4S,5S,6R)-2-[(5E)-2,9-dihydroxy-1,1,5,9-tetramethyl-undeca-5,10-dienoxy]-6-(hydroxymethyl)tetrahydropyran-3,4,5-triol-co-elution group	3.89	level1			417.25	204.7	NEG			Terpenoids	7.53624e+06	1.19029e+07	1.11249e+07	5.52542e+06	6.23739e+06	5.48101e+06	7.0129e+06	1.25915e+07	1.16669e+07	0	0	0
Rhodiosin	3.97	level1			611.16	205.2	POS			Shikimates and Phenylpropanoids	1.85281e+07	1.72013e+07	1.54217e+07	1.69149e+07	8.50667e+06	5.187e+06	4.95059e+07	8.83764e+06	2.41895e+07	0	0	0
4-Chromanone	3.89	level1			149.06	205.8	POS	HMDB0341269		Shikimates and Phenylpropanoids	856344	1.39563e+06	970612	1.04759e+07	3.4569e+06	9.55058e+06	2.77391e+06	3.05721e+06	2.90151e+06	0	1	0
2-(1-carboxyethyl)-5-methyl-cyclopentanecarboxylic acid	3.91	level1			199.098	206.7	NEG	HMDB0034971		Amino acids and Peptides	1.25284e+08	1.09998e+08	1.37677e+08	1.2035e+07	1.05006e+07	1.14468e+07	7.26113e+07	6.15426e+07	6.08737e+07	1	0	1
TAK1/MAP4K2 inhibitor 1	3.77	level1			551.235	207.1	NEG	HMDB0248836		Alkaloids	8.61756e+07	7.73792e+07	1.05791e+08	9.5143e+06	1.08088e+07	1.05973e+07	5.18599e+07	5.26913e+07	5.27079e+07	1	0	1
(9a-methyl-2',3-dioxo-spiro[4,5,5a,7,8,9-hexahydro-1H-benzo[e]isobenzofuran-6,3'-oxetane]-5-yl) acetate	3.84	level1			301.109	207.5	NEG			Terpenoids	2.0846e+06	2.06146e+06	2.04538e+06	5.83159e+06	5.30672e+06	4.78413e+06	146774	733670	803681	1	1	1
[(4S,6R,6aS,9R,10S)-6,10-diacetoxy-6a,9-dihydroxy-3-(methoxymethyl)-6,9-dimethyl-2-oxo-5,7,8,10-tetrahydro-4H-benzo[h]benzofuran-4-yl] 2-methylprop-2-enoate	3.93	level1			477.177	207.6	NEG			Terpenoids	1.78082e+07	1.93736e+07	1.90103e+07	1.21386e+08	9.44063e+07	1.68647e+08	4.09994e+06	4.73437e+06	4.13059e+06	1	1	1
(2S)-2-(2,6-dihydroxyphenyl)-5,7-dihydroxy-chroman-4-one	3.96	level1			287.056	208.6	NEG			Shikimates and Phenylpropanoids	1.4098e+07	1.77389e+07	1.4676e+07	6.83208e+06	8.60658e+06	9.84381e+06	3.8087e+06	5.67719e+06	5.91307e+06	0	1	0
(E)-4-hydroxydodec-2-enedioic acid	3.94	level1			225.113	208.8	NEG			Fatty acids	2.84035e+07	2.5285e+07	2.64596e+07	1.1021e+07	1.02525e+07	1.25222e+07	3.01594e+06	3.21151e+06	1.10879e+07	0	1	0
(E)-2-methylpent-2-enoic acid	3.9	level1			113.061	209	NEG			Fatty acids	6.09323e+06	6.14946e+06	5.97191e+06	2.24541e+06	2.30991e+06	1.9949e+06	1.69561e+06	1.89078e+06	1.7336e+06	1	1	0
MRS 1754	3.47	level1			487.216	209	POS	HMDB0254927		Alkaloids	3.68441e+06	3.08537e+06	4.12973e+06	3.92316e+06	4.59775e+06	5.04858e+06	1.61228e+08	1.69566e+08	1.49805e+08	0	1	1
Royal jelly acid-co-elution group	3.96	level1			185.118	209.1	NEG	HMDB0244269		Fatty acids	2.20314e+07	2.11185e+07	2.13905e+07	4.6381e+06	4.80212e+06	4.71648e+06	4.63776e+06	4.7241e+06	4.21335e+06	1	1	0
13,14-Dihydro-15-ketotetranorprostaglandin F1.beta.	3.97	level1			299.187	209.1	NEG			Fatty acids	4.25061e+06	6.4109e+06	5.11378e+06	9.08101e+06	7.53317e+06	7.17117e+06	1.51422e+06	1.50063e+06	1.54573e+06	0	1	1
(1S,3R,4R,5R)-3-[(E)-3-[2-(3,4-dihydroxyphenyl)-7-hydroxy-3-methoxycarbonyl-2,3-dihydro-1-benzofuran-5-yl]prop-2-enoyl]oxy-1,4,5-trihydroxycyclohexane-1-carboxylic acid	3.76	level1			545.131	209.5	NEG			Shikimates and Phenylpropanoids	2.20276e+07	1.65309e+07	1.97054e+07	6.967e+06	8.2849e+06	6.93103e+06	1.16962e+07	1.20958e+07	1.31894e+07	1	0	0
(3R,4R)-4,5-dihydroxy-3-methoxy-4-(4-methoxyphenyl)-6-[(E)-2-(2,5,5-trimethyltetrahydropyran-2-yl)vinyl]-1,3-dihydroquinolin-2-one	3.57	level1			466.227	209.8	NEG			Alkaloids	1.5536e+06	1.53125e+06	194934	852175	732807	594356	5.13525e+06	5.85058e+06	4.89044e+06	0	1	1
Vicenin-1	3.55	level1			563.144	209.9	NEG			Shikimates and Phenylpropanoids	468581	372649	405688	1.16054e+06	1.31864e+06	1.15256e+06	6.46745e+06	1.07265e+07	8.00212e+06	1	1	1
(5-oxotetrahydrofuran-3-yl)methyl 5-methylhexanoate	3.69	level1			229.143	211	POS			Fatty acids	3.18649e+07	2.99063e+07	3.71603e+07	1.05343e+07	2.5386e+07	1.10454e+07	2.6415e+07	3.39061e+07	3.63547e+07	0	0	0
Dihydrocurcumin	3.72	level1			371.149	211.5	POS	HMDB0031552		Shikimates and Phenylpropanoids	1.18486e+06	1.28749e+06	2.40549e+06	7.05998e+06	5.56097e+06	5.40202e+06	550322	534966	749800	1	0	1
Quercetin-co-elution group	3.96	level1			301.036	212	NEG	HMDB0005794	C00389	Shikimates and Phenylpropanoids	6.4929e+07	6.47694e+07	4.99734e+07	7.16878e+07	6.90537e+07	6.45132e+07	4.26319e+07	3.99223e+07	4.69682e+07	0	0	0
3-Hydroxyoctanoic acid-co-elution group	3.96	level1			159.103	212.9	NEG	HMDB0001954	C20793	Fatty acids	8.77055e+06	9.24293e+06	1.02053e+07	3.3319e+06	3.0951e+06	2.86055e+06	2.0581e+06	1.98986e+06	1.78531e+06	1	1	0
5-O-Cinnamoylquinic acid	3.74	level1			321.098	213.3	NEG			Shikimates and Phenylpropanoids	1.34242e+06	1.15622e+06	1.34913e+06	9.62672e+06	6.73186e+06	4.94634e+06	338295	380187	387277	1	1	1
Imazamethabenz	3.66	level1			275.139	213.7	POS	HMDB0034885	C11083	Alkaloids	1.1033e+07	9.38973e+06	1.12698e+07	1.45257e+07	1.52149e+07	1.33976e+07	2.28123e+07	2.38565e+07	2.26662e+07	0	1	0
Scutellarein-co-elution group	3.96	level1			287.055	214.2	POS		C10184	Shikimates and Phenylpropanoids	6.44394e+07	7.25884e+07	7.28706e+07	4.19872e+07	4.37167e+07	4.00828e+07	2.48516e+07	2.61083e+07	2.46022e+07	0	1	0
N-[2,4-bis(3-methylbut-2-enyl)-6-[2-(5-methyl-3,6-dioxo-piperazin-2-yl)acetyl]phenyl]-2,2-dimethyl-but-3-enamide	3.47	level1			476.285	214.8	POS			Alkaloids	2.1589e+06	2.42051e+06	2.45071e+06	1.32606e+07	1.33622e+07	1.40754e+07	5.30701e+06	2.55206e+06	2.81239e+06	1	0	1
Sebacic acid	3.95	level1			201.113	214.9	NEG	HMDB0000792	C08277	Fatty acids	1.83569e+08	1.70835e+08	2.13496e+08	3.92095e+07	3.11484e+07	3.87373e+07	2.56234e+07	2.55136e+07	2.25676e+07	1	1	0
1,6-dihydroxy-3-methoxy-8-methyl-xanthen-9-one-co-elution group	3.74	level1			273.076	215.1	POS			Polyketides	1.77278e+07	2.19916e+07	2.21866e+07	1.80476e+07	1.83989e+07	1.86874e+07	5.32024e+06	8.49799e+06	7.00693e+06	0	1	1
4-(4'-Methyl-[2,2'-bipyridin]-4-yl)butanoic acid-co-elution group	3.74	level1			257.128	215.4	POS			Alkaloids	3.10818e+07	2.80492e+07	3.07257e+07	1.36318e+08	2.17209e+07	1.23416e+08	1.43988e+08	1.45915e+08	3.35039e+07	0	0	0
6-[[3-(hydroxymethyl)-5-oxo-2H-furan-4-yl]methyl]-5,6-dimethylcyclohexene-1-carboxylic acid-co-elution group	3.88	level1			279.124	215.4	NEG			Terpenoids	1.6312e+07	1.4745e+07	1.60212e+07	1.4603e+06	1.52324e+06	1.36507e+06	1.84545e+06	2.10954e+06	2.21373e+06	1	1	0
3-(3,4-dimethoxyphenyl)-8-hydroxy-isochroman-1-one	3.73	level1			301.107	215.6	POS			Shikimates and Phenylpropanoids	1.79423e+06	1.94221e+06	2.23944e+06	6.63664e+06	5.44017e+06	5.53929e+06	1.35284e+06	1.00863e+06	1.30581e+06	1	0	1
Cirsimaritin-co-elution group	3.77	level1			315.086	215.6	POS	HMDB0250276	C17785	Shikimates and Phenylpropanoids	177026	123893	429086	3.96791e+06	2.93224e+06	5.64997e+06	989613	118742	229876	1	0	1
Tropic acid	3.71	level1			147.045	216.2	NEG	HMDB0062590		Shikimates and Phenylpropanoids	2.82653e+07	3.08274e+07	2.36811e+07	2.33847e+06	2.28902e+06	2.35423e+06	1.15649e+06	1.21698e+06	1.09539e+06	1	1	1
beta-Estradiol	3.7	level1			273.185	216.4	POS	HMDB0000151	C00951	Terpenoids	7.20681e+07	3.30165e+07	7.24205e+07	2.0965e+07	3.9355e+07	2.14221e+07	1.81951e+07	1.94336e+07	1.8229e+07	0	0	0
Pinobanksin-co-elution group	3.86	level1			271.061	216.7	NEG		C09826	Shikimates and Phenylpropanoids	3.67441e+07	4.26772e+07	4.55905e+07	2.82071e+07	2.65281e+07	2.90798e+07	1.13195e+07	2.09385e+07	1.38604e+07	0	1	0
10-Hydroxydecanoic acid	3.89	level1			187.134	217.9	NEG	HMDB0244272	C02774	Fatty acids	7.17546e+06	7.92184e+06	8.3755e+06	2.3148e+06	2.38253e+06	3.66097e+06	3.54705e+06	3.49843e+06	2.78544e+06	1	1	0
5-butyl-4-methoxy-6-methyl-pyran-2-one	3.81	level1			197.117	218.3	POS			Polyketides	6.86588e+07	1.42058e+07	1.55165e+07	1.52139e+07	1.59084e+07	1.36679e+07	9.79806e+06	1.51386e+07	1.08729e+07	0	0	0
5-[(1E,3E)-hepta-1,3-dienyl]-1,2,3-trihydroxy-cyclopentanecarboxylic acid	3.8	level1			255.124	218.8	NEG			Polyketides	2.57969e+07	4.06935e+07	2.71144e+07	3.68801e+06	3.49762e+06	3.62617e+06	5.58174e+06	9.46436e+06	6.3829e+06	1	1	0
Isocaproic acid-co-elution group	3.99	level1			115.076	219.2	NEG	HMDB0000689	C21399	Fatty acids	8.58938e+07	8.26292e+07	7.81838e+07	3.2752e+07	2.80611e+07	2.98516e+07	1.99546e+07	2.06156e+07	2.11723e+07	1	1	0
Galangin	3.71	level1			271.06	221.1	POS	HMDB0029521	C10044	Shikimates and Phenylpropanoids	1.37083e+06	1.6477e+06	1.52643e+06	2.28535e+06	2.76003e+06	2.90836e+06	4.18589e+06	5.46615e+06	4.73641e+06	1	1	0
Alminoprofen	3.83	level1			220.133	221.4	POS	HMDB0248170	D01513	Amino acids and Peptides	3.95437e+07	3.32788e+07	4.08744e+07	9.58577e+07	1.06132e+08	9.41456e+07	5.67899e+06	5.66891e+06	5.14341e+06	1	1	1
Ethyl 3-hydroxybenzoate-co-elution group	3.99	level1			165.056	221.7	NEG			Shikimates and Phenylpropanoids	3.05639e+06	3.02231e+06	3.01173e+06	9.19778e+06	8.75297e+06	9.18562e+06	4.16248e+06	3.86375e+06	4.05144e+06	1	0	1
8,8-dimethyl-2-phenyl-pyrano[2,3-f]chromen-4-one	3.54	level1			303.099	221.7	NEG			Shikimates and Phenylpropanoids	2.94977e+06	2.6299e+06	3.27621e+06	1.196e+07	1.11966e+07	1.02125e+07	6.63697e+06	6.28445e+06	6.25122e+06	1	1	0
2-[2-hydroxy-2-(4-methoxyphenyl)-1-methyl-ethoxy]-6-(hydroxymethyl)tetrahydropyran-3,4,5-triol	3.64	level1			343.14	221.7	NEG	HMDB0033067		Alkaloids	4.54078e+06	3.87509e+06	5.02071e+06	1.58546e+06	1.0826e+06	1.32557e+06	6.76214e+06	6.0423e+06	6.80724e+06	1	0	1
(±)-Dihydroactinidiolide	3.84	level1			181.122	221.9	POS	HMDB0035240		Terpenoids	9.23937e+08	8.22288e+08	8.82542e+08	1.37293e+09	1.40328e+09	1.40209e+09	9.24523e+08	1.02238e+09	9.32644e+08	0	0	0
3-[(2,6-dihydroxy-3,4-dimethyl-phenyl)methyl]-2,4-dihydroxy-6-methyl-benzaldehyde	3.86	level1			285.112	221.9	POS			Polyketides	2.62845e+06	2.85716e+06	2.83201e+06	1.12643e+07	2.12975e+07	9.58404e+06	1.85057e+06	2.8531e+06	2.68824e+06	0	0	0
Sulfuretin-co-elution group	3.93	level1			269.046	222.5	NEG		C08730	Shikimates and Phenylpropanoids	2.2679e+06	2.6239e+06	2.42144e+06	4.45331e+06	4.11155e+06	4.96042e+06	3.42385e+06	4.14141e+06	3.94787e+06	1	0	0
Paeonol-co-elution group	3.93	level1			167.07	222.6	POS	HMDB0256081	C10712	Shikimates and Phenylpropanoids	3.12158e+06	2.88342e+06	3.16383e+06	6.98625e+06	6.9725e+06	9.95461e+06	1.33026e+06	1.46425e+06	1.33516e+06	1	0	1
2-(2,6-dimethoxyphenyl)-5,6-dimethoxy-chromen-4-one-co-elution group	3.87	level1			343.117	222.6	POS	HMDB0029461		Shikimates and Phenylpropanoids	2.72795e+06	3.0952e+06	3.25055e+06	8.46075e+06	8.6305e+06	1.1614e+07	5.9746e+06	7.79365e+06	5.47336e+06	1	1	0
5-[3-[(2R,3R,4S,5S,6R)-3,4,5-trihydroxy-6-(hydroxymethyl)tetrahydropyran-2-yl]oxyoctyl]tetrahydrofuran-2-one	3.72	level1			375.203	223.1	NEG			Fatty acids	2.64134e+07	3.05097e+07	3.42292e+07	4.23501e+06	4.9207e+06	9.33502e+06	1.01071e+07	9.59997e+06	9.19778e+06	1	1	0
(2E)-2-hexylidene-3-methyl-butanedioic acid-co-elution group	3.8	level1			213.113	223.4	NEG			Fatty acids	8.45957e+07	7.6142e+07	9.03615e+07	5.42015e+06	4.96124e+06	6.25206e+06	3.46937e+06	3.57472e+06	3.62507e+06	1	1	0
Kaempferol	3.95	level1			285.041	223.7	NEG	HMDB0005801	C05903	Shikimates and Phenylpropanoids	2.56185e+07	2.49918e+07	2.58991e+07	4.05218e+07	3.94226e+07	4.18335e+07	2.18083e+07	2.29467e+07	2.54221e+07	1	0	0
Andrographolide-co-elution group	3.73	level1			351.214	225.8	POS		C20214	Terpenoids	1.27301e+08	1.09743e+08	1.27328e+08	3.0539e+07	2.76371e+07	2.61994e+07	1.20255e+07	1.42158e+07	1.27521e+07	1	1	1
2-(1-hydroxypropan-2-yl)-3,3,6-trimethyl-5,6-dihydro-2H-1-benzofuran-7-carbaldehyde-co-elution group	3.84	level1			249.15	225.9	NEG			Terpenoids	1.84187e+07	1.63786e+07	1.78266e+07	1.61154e+07	1.61866e+07	1.59765e+07	9.52231e+06	9.81141e+06	9.00352e+06	0	0	0
Linaprazan	3.62	level1			349.198	226.2	POS	HMDB0254096		Alkaloids	1.04154e+08	1.01329e+08	1.01585e+08	9.02258e+06	8.65604e+06	9.21153e+06	1.45439e+07	5.08111e+06	1.57642e+07	1	1	0
(3S)-3-acetoxy-3-[(1R,2R,5R,6R,10S,11S,14S)-11-(3-furyl)-5-(1-hydroxy-1-methyl-ethyl)-2,6,10-trimethyl-3,13-dioxo-12,15-dioxatetracyclo[8.5.0.01,14.02,7]pentadecan-6-yl]propanoic acid	3.91	level1			513.214	228.1	NEG			Terpenoids	752872	894989	671434	5.50681e+06	5.07931e+06	4.43351e+06	622087	410603	642960	1	0	1
2-[(3S,3aR,5R,7aS)-3a-acetyl-3-hydroxy-7a-methyl-2,3,4,5,6,7-hexahydro-1H-inden-5-yl]prop-2-enoic acid-co-elution group	3.93	level1			265.145	230.3	NEG			Terpenoids	2.5885e+07	2.42652e+07	1.46736e+07	2.99233e+06	2.03409e+06	1.58876e+06	2.71659e+06	3.39773e+06	1.86114e+06	1	1	0
1,7-bis(3,4-dihydroxyphenyl)heptan-3-one	3.87	level1			313.143	230.9	POS			Shikimates and Phenylpropanoids	6.56021e+06	7.00637e+06	6.53284e+06	9.16653e+06	1.01216e+07	9.11926e+06	1.56544e+07	2.21002e+07	1.62544e+07	0	1	0
Traumatic acid	3.93	level1			227.129	231.4	NEG	HMDB0000933	C16308	Fatty acids	1.80688e+09	1.51313e+09	2.4013e+09	1.87869e+08	1.5648e+08	2.76982e+08	1.5194e+09	1.58434e+09	1.42523e+09	1	0	1
Trolox	3.7	level1			249.111	231.4	NEG	HMDB0038804		Terpenoids	1.18573e+07	1.20545e+07	1.43237e+07	2.63449e+06	2.25014e+06	3.74529e+06	1.88516e+07	1.96168e+07	1.82609e+07	1	0	1
4-methyl-3-sec-butyl-2,3-dihydropyrrolo[3,4-b]quinoline-1,9-dione	3.72	level1			271.144	232.4	POS			Alkaloids	3.3637e+06	3.26191e+06	3.21919e+06	3.76093e+06	4.20618e+06	3.78898e+06	1.61449e+07	1.77058e+07	1.63439e+07	0	1	1
Xanthoxylin	3.93	level1			179.07	232.6	POS	HMDB0029645	C10726	Polyketides	5.44605e+06	5.80488e+06	6.43705e+06	1.21156e+07	9.52039e+06	9.73057e+06	3.26492e+06	2.66744e+06	2.96363e+06	1	0	1
4,5,5,15,15-pentamethyl-3,8,14-trioxatetracyclo[11.4.0.02,6.07,12]heptadeca-1(13),2(6),7(12),10,16-pentaen-9-one	3.75	level1			311.129	232.7	NEG			Shikimates and Phenylpropanoids	3.56662e+07	3.51092e+07	3.6186e+07	3.89746e+07	4.81641e+07	4.49968e+07	7.8981e+07	1.07253e+08	7.49288e+07	0	1	0
Alprenolol (hydrochloride)	3.54	level1			250.178	234.6	POS	HMDB0015004	D07156	Alkaloids	3.78992e+06	3.27013e+06	3.78394e+06	2.44093e+06	2.72643e+06	2.98794e+06	3.8892e+06	4.79431e+06	3.6299e+06	0	0	0
2-phenylethyl 3-(4-hydroxy-3-methoxy-phenyl)prop-2-enoate	3.82	level1			299.127	235.4	POS			Shikimates and Phenylpropanoids	231536	336982	242452	5.34136e+06	4.47e+06	1.36545e+07	159747	140780	97325.5	0	0	0
(E)-9,12,13-trihydroxyoctadec-10-enoic acid-co-elution group	3.91	level1			329.233	235.6	NEG	HMDB0038555		Fatty acids	3.01923e+08	3.17517e+08	3.33938e+08	4.84476e+07	4.83304e+07	6.45978e+07	2.37347e+07	2.42831e+07	2.33205e+07	1	1	1
Gingerol-co-elution group	3.85	level1			275.165	236.4	NEG		C10462	Others	3.01486e+06	2.50299e+06	3.13397e+06	6.75609e+06	6.46973e+06	6.32585e+06	4.31404e+06	4.60341e+06	4.30931e+06	1	0	0
Methyl 2-(3-oxo-2-(pent-2-en-1-yl)cyclopentyl)acetate	3.92	level1			225.148	236.6	POS	HMDB0253727		Fatty acids	1.45808e+07	1.40952e+07	4.00632e+07	7.09981e+06	7.38342e+06	7.58945e+06	7.26633e+06	7.53033e+06	7.84145e+06	0	0	0
2-[1-methyl-3-(2,6,6-trimethylcyclohexen-1-yl)propoxy]-6-[(3,4,5-trihydroxytetrahydropyran-2-yl)oxymethyl]tetrahydropyran-3,4,5-triol	3.82	level1			471.26	237	NEG			Terpenoids	4.99192e+06	6.26345e+06	6.35036e+06	5.00609e+06	4.35728e+06	1.45874e+07	676508	621146	796287	0	1	0
Dodecanedioic acid	3.92	level1			229.144	238.1	NEG	HMDB0000623	C02678	Fatty acids	3.00123e+07	2.92358e+07	3.66789e+07	6.26361e+06	5.23421e+06	7.24458e+06	7.6037e+06	8.79733e+06	6.47133e+06	1	1	0
10-hydroxy-4-isopropyl-1-(2-methylpropylidene)-4H-pyrazino[2,1-b]quinazoline-3,6-dione	3.78	level1			326.148	238.1	NEG			Alkaloids	1.10896e+07	1.18017e+07	1.17273e+07	3.31357e+07	3.82831e+07	3.67593e+07	8.31559e+06	5.92551e+06	4.67271e+06	1	0	1
2-Methylcaproic acid	3.96	level1			129.092	238.2	NEG	HMDB0031594		Fatty acids	1.55694e+07	1.49819e+07	1.45159e+07	8.07654e+06	7.66812e+06	7.30279e+06	5.0496e+06	4.82726e+06	6.11215e+06	0	1	0
(E)-2-(4-Methylpent-3-enyl)-6-oxohept-2-enoic acid-co-elution group	3.86	level1			223.134	239.1	NEG			Fatty acids	3.33021e+07	3.23902e+07	3.24077e+07	6.24802e+06	6.07324e+06	6.85722e+06	5.55428e+06	6.22557e+06	6.67974e+06	1	1	0
IS4		level1			470.341	239.5	POS			Others	1.31454e+08	1.32451e+08	1.25384e+08	1.2636e+08	1.22028e+08	1.24111e+08	1.58568e+08	1.61476e+08	1.63305e+08	0	0	0
1,3,8-trihydroxy-6-(2-hydroxypropyl)anthracene-9,10-dione	3.94	level1			313.072	239.8	NEG			Polyketides	1.89279e+06	1.45152e+06	1.60548e+06	2.25207e+06	2.30139e+06	2.3655e+06	1.38269e+07	3.87655e+06	3.29478e+06	0	0	0
2-(6-hydroxy-2-methyl-1,2,4a,5,6,7,8,8a-octahydronaphthalen-1-yl)pyran-4-one	3.54	level1			261.146	240.3	POS			Polyketides	9.80463e+06	9.3948e+06	9.76672e+06	1.1355e+06	1.32448e+06	2.55591e+06	1.11782e+06	1.06128e+06	1.07748e+06	1	1	0
3-hydroxy-2-(4-hydroxyphenyl)chromen-4-one	3.93	level1			255.065	240.8	POS			Shikimates and Phenylpropanoids	895488	914074	877438	1.91555e+06	1.32645e+06	2.22345e+06	8.51269e+06	7.54326e+06	5.9165e+06	0	1	1
1,11-dihydroxy-1,2,6a,6b,9,9,12a-heptamethyl-10-oxo-3,4,5,6,6a,7,8,8a,11,12,13,14b-dodecahydro-2H-picene-4a-carboxylic acid	3.58	level1			467.321	240.9	NEG			Terpenoids	2.15657e+07	2.1769e+07	2.13451e+07	2.00355e+07	1.95006e+07	1.92172e+07	2.35546e+07	2.31842e+07	2.38077e+07	0	0	0
IS3		level1			468.327	240.9	NEG			Others	1.86739e+08	1.90172e+08	1.82734e+08	1.72476e+08	1.70826e+08	1.65396e+08	2.02407e+08	2.02612e+08	2.02131e+08	0	0	0
methyl 3,8-dihydroxy-9-oxo-xanthene-1-carboxylate-co-elution group	3.96	level1			285.041	241.5	NEG			Polyketides	1.84097e+07	1.90124e+07	1.64214e+07	2.80682e+07	2.04794e+07	2.93152e+07	8.95342e+06	1.44344e+07	1.17052e+07	0	0	1
3-hydroxy-2-octyl-pentanedioic acid	3.85	level1			241.144	241.9	NEG			Fatty acids	1.93547e+07	1.77804e+07	2.06159e+07	2.1741e+06	1.87754e+06	2.11801e+06	4.51122e+06	1.19079e+06	1.22019e+06	1	1	0
7,8-dihydroxy-4-phenyl-chromen-2-one-co-elution group	3.91	level1			253.05	242.4	NEG			Shikimates and Phenylpropanoids	764620	713315	791190	1.37998e+06	1.0362e+06	1.88763e+06	8.07632e+06	7.16732e+06	5.55359e+06	0	1	1
trans-2-Octenoic acid	3.91	level1			141.092	242.9	NEG	HMDB0001568		Fatty acids	4.47623e+06	4.54519e+06	5.36618e+06	3.89272e+06	3.82899e+06	3.38301e+06	2.29363e+06	2.06211e+06	2.34147e+06	0	0	0
6-[(2R)-2,3-dihydroxy-3-methyl-butyl]-7-hydroxy-chromen-2-one	3.72	level1			247.096	243.7	POS			Shikimates and Phenylpropanoids	922911	790575	585798	5.77898e+06	8.80919e+06	8.39516e+06	2.0649e+06	479603	1.36825e+06	1	0	1
3-(3-hydroxy-5-methyl-phenoxy)-5-methyl-benzene-1,2-diol	3.83	level1			245.082	245.2	NEG			Polyketides	1.22696e+06	654291	498331	7.25111e+06	1.03055e+07	7.57008e+06	1.86854e+06	317665	1.24502e+06	1	0	1
7-hydroxy-3-(hydroxymethyl)-5-methyl-isochromen-1-one	3.75	level1			205.051	245.9	NEG			Shikimates and Phenylpropanoids	426642	397252	504933	4.20639e+06	3.96623e+06	3.49314e+06	1.25151e+06	1.16195e+06	1.22545e+06	1	1	1
Pectolinarin	3.58	level1			623.191	246	POS			Shikimates and Phenylpropanoids	1.18859e+06	1.1822e+06	1.04728e+06	1.06294e+07	7.19247e+06	8.48598e+06	184401	169780	176446	1	1	1
Hexahydrocurcumin	3.64	level1			357.169	246.4	POS	HMDB0302135	C17826	Shikimates and Phenylpropanoids	5.48728e+06	6.30122e+06	6.18075e+06	1.56955e+07	1.66911e+07	1.86883e+07	4.35467e+06	3.06424e+06	3.86134e+06	1	0	1
2-Methylheptanoic acid-co-elution group	3.94	level1			143.108	248.8	NEG	HMDB0031587		Fatty acids	8.81309e+07	8.53129e+07	7.99431e+07	5.37935e+07	5.29502e+07	4.9435e+07	4.85726e+07	4.69845e+07	5.10661e+07	0	0	0
6a,7,8-trihydroxy-3-methyl-3,4,5,6,7,12a-hexahydro-2H-benzo[a]anthracene-1,12-dione	3.72	level1			309.113	249.2	NEG			Polyketides	8.33527e+07	9.0481e+07	8.64971e+07	5.85023e+08	3.46334e+08	6.58613e+08	8.30176e+07	7.48536e+07	6.07574e+07	1	0	1
ethyl 2,2-dimethyl-3-(2-methylprop-1-enyl)cyclopropanecarboxylate	3.95	level1			195.139	250.9	NEG			Terpenoids	3.103e+07	3.08286e+07	2.94154e+07	2.97865e+07	2.9016e+07	2.86038e+07	2.93845e+07	2.63527e+07	2.76175e+07	0	0	0
3-hydroxy-2-[(Z)-oct-2-enyl]pentanedioic acid	3.95	level1			239.129	250.9	NEG			Fatty acids	6.30079e+07	6.19476e+07	5.85125e+07	5.41143e+07	5.19457e+07	5.35419e+07	5.59235e+07	5.00308e+07	5.02515e+07	0	0	0
1,9b-dihydroxy-6,6,9a-trimethyl-1,5,5a,7,8,9-hexahydrobenzo[e]isobenzofuran-3-one-co-elution group	3.88	level1			265.144	250.9	NEG			Terpenoids	2.18327e+07	1.94762e+07	2.28989e+07	2.08365e+06	1.97937e+06	2.04991e+06	1.17022e+06	2.2835e+06	1.23951e+06	1	1	0
6-hydroxy-2-(1-hydroxy-3-methyl-butyl)-1-methoxy-8-methyl-10H-benzo[b][1,5]benzodioxocin-12-one	3.98	level1			353.139	251.3	NEG			Polyketides	4.75782e+06	4.63099e+06	6.30951e+06	1.22614e+07	1.08425e+07	1.40123e+07	2.87703e+06	2.78063e+06	2.23651e+06	1	0	1
1-Deoxypebrolide-co-elution group	3.94	level1			415.211	251.4	POS			Terpenoids	6.8846e+07	1.22056e+08	5.64821e+07	1.18776e+08	1.18684e+08	8.12315e+07	9.00189e+07	8.30762e+07	1.2857e+08	0	0	0
Lauramine oxide	3.79	level1			230.248	252.1	POS			Fatty acids	2.41882e+07	2.69348e+07	3.19054e+07	5.07156e+07	4.0338e+07	3.49862e+07	4.08454e+07	4.16289e+07	2.97889e+07	0	0	0
14-hydroxy-14-(hydroxymethyl)-5,9-dimethyl-tetracyclo[11.2.1.01,10.04,9]hexadecane-5-carboxylic acid	3.95	level1			335.223	252.5	NEG			Terpenoids	1.21933e+07	1.12313e+07	1.25105e+07	2.71173e+06	2.41218e+06	2.78788e+06	839480	940390	1.15738e+06	1	1	1
(1R,2R,6R,9R)-2,11,11-trimethyl-3-oxo-tricyclo[4.3.2.01,5]undecane-9-carboxylic acid-co-elution group	3.99	level1			249.15	252.6	NEG			Terpenoids	1.05176e+07	9.75469e+06	1.0016e+07	2.97406e+06	2.79496e+06	2.93409e+06	1.65167e+06	1.83503e+06	4.74933e+06	1	1	0
[(7R,8R,10R,13S,17R)-17-(3-furyl)-4,4,8,10,13-pentamethyl-3,16-dioxo-6,7,9,11,12,17-hexahydro-5H-cyclopenta[a]phenanthren-7-yl] acetate	3.87	level1			431.221	252.6	NEG			Terpenoids	441789	1.40931e+06	504701	1.01452e+06	1.41405e+06	1.20511e+06	2.09866e+06	3.14885e+06	923111	0	0	0
(1R,2R,4S,16R,17R,20S)-2-hydroxy-13,20-dimethoxy-4,7,17,22,22-pentamethyl-5,10,21,23-tetraoxahexacyclo[18.2.1.01,17.04,16.06,14.08,12]tricosa-6(14),7,12-trien-11-one	3.98	level1			473.218	252.8	NEG			Terpenoids	5.21311e+06	1.01669e+07	4.08679e+06	8.42407e+06	7.82408e+06	5.60091e+06	7.96131e+06	7.77401e+06	1.14839e+07	0	0	0
7-ethoxy-4-methyl-chromen-2-one	3.77	level1			205.085	253	POS	HMDB0035095		Shikimates and Phenylpropanoids	6.55421e+06	6.90504e+06	9.9921e+06	2.58368e+07	2.57739e+07	2.6364e+07	8.44697e+06	1.3596e+07	9.78009e+06	1	0	1
5,7,11,19-tetraoxapentacyclo[10.8.0.02,10.04,8.013,18]icosa-2,4(8),9,13(18),14,16-hexaen-16-ol-co-elution group	3.81	level1			285.075	253	POS	HMDB0036629		Shikimates and Phenylpropanoids	951062	1.05337e+06	1.42325e+06	4.40387e+06	3.70859e+06	3.80709e+06	1.57787e+06	4.5958e+06	1.67448e+06	1	0	0
8-[3-oxo-2-[(E)-pent-2-enyl]cyclopenten-1-yl]octanoic acid	3.84	level1			293.211	253.2	POS			Fatty acids	6.26524e+08	5.73543e+08	6.71306e+08	1.78476e+08	1.6607e+08	1.96036e+08	1.64305e+08	1.78693e+08	1.49896e+08	1	1	0
2,5-Di-tert-butylhydroquinone	3.94	level1			221.155	253.3	NEG	HMDB0245492		Shikimates and Phenylpropanoids	1.30824e+07	1.24924e+07	1.30588e+07	8.59968e+06	8.472e+06	6.25825e+06	7.50093e+06	9.07029e+06	6.88566e+06	0	0	0
Sphingosine	3.89	level1			300.289	253.4	POS	HMDB0000252	C00319	Fatty acids	1.20443e+07	1.39691e+07	1.38686e+07	6.31734e+06	5.3588e+06	6.17899e+06	8.13511e+06	7.19339e+06	6.15058e+06	0	0	0
8-hydroxy-6-methyl-2-(4-methylpent-3-enyl)octa-2,6-dienoic acid	3.97	level1			251.165	254.6	NEG			Terpenoids	5.06026e+07	5.02345e+07	4.88278e+07	4.05438e+06	6.58827e+06	7.80287e+06	3.48519e+06	4.93029e+06	3.83101e+06	1	1	0
Ligustilide	3.96	level1			191.106	255.4	POS	HMDB0302720	C16987	Polyketides	4.92375e+07	2.93803e+06	5.06462e+06	6.5533e+06	8.08766e+06	8.50787e+06	1.68702e+06	1.8437e+07	1.86205e+07	0	0	0
(10Z,13Z)-15,16-dihydroxyoctadeca-10,13-dienoic acid	3.92	level1			313.237	255.6	POS			Fatty acids	4.81417e+07	5.02975e+07	5.2435e+07	8.09824e+06	7.34048e+06	8.32324e+06	4.77799e+06	4.79724e+06	4.41671e+06	1	1	0
Pregnanediol 3-O-glucuronide	3.94	level1			495.297	255.9	NEG	HMDB0010318	C03033	Terpenoids	2.19774e+07	2.12774e+07	2.20799e+07	1.59815e+06	849911	1.33477e+06	101955	207874	131152	1	1	1
(Z)-9,10,11-trihydroxyoctadec-12-enoic acid-co-elution group	3.92	level1			329.233	256.2	NEG			Fatty acids	1.0345e+07	1.12534e+07	1.14505e+07	4.04079e+06	5.23787e+06	4.11485e+06	3.48732e+06	3.11543e+06	2.54817e+06	0	1	0
(8E)-10-hydroxy-5,9,12,13,16-pentamethyl-4-oxatricyclo[10.3.1.03,5]hexadeca-1(15),8-dien-2-one	3.63	level1			319.226	256.4	POS			Terpenoids	2.57238e+07	2.16617e+07	2.59111e+07	4.66158e+06	6.18206e+06	8.10275e+06	2.80736e+06	2.38924e+06	2.21587e+06	1	1	0
7-(1-hydroxy-1-methyl-ethyl)-1,4a-dimethyl-2,3,4,9,10,10a-hexahydrophenanthrene-1-carboxylic acid-co-elution group	3.98	level1			315.197	256.6	NEG			Terpenoids	3.95824e+06	3.27465e+06	3.7077e+06	8.51126e+06	7.8775e+06	7.53707e+06	6.02493e+06	6.58799e+06	6.21724e+06	1	1	0
methyl (E)-8-(4-hydroxy-6-methoxy-7-methyl-3-oxo-1H-2-benzofuran-5-yl)-2,6-dimethyloct-6-enoate	3.72	level1			375.185	257.8	NEG			Polyketides	2.40807e+07	2.41496e+07	2.35254e+07	2.60737e+06	2.48497e+06	2.86205e+06	1.26424e+06	1.35054e+06	1.00209e+06	1	1	1
Sph(t18:0)	3.83	level1			318.3	258	POS	HMDB0004610	C12144	Fatty acids	5.36263e+07	6.44765e+07	5.94913e+07	2.56512e+07	2.32442e+07	2.27277e+07	3.54983e+07	3.62953e+07	2.6899e+07	1	0	0
(5R)-5-hydroxy-1-(4-hydroxy-3-methoxy-phenyl)tetradecan-3-one-co-elution group	3.81	level1			349.239	261	NEG			Polyketides	1.23136e+07	1.0718e+07	1.26818e+07	2.02283e+06	1.93541e+06	1.7313e+06	424267	442817	512740	1	1	1
6,9a,11a-Trimethyl-4-oxo-1,2,3a,3b,5,5a,7,8,9,9b,10,11-dodecahydronaphtho[1,2-g][1]benzofuran-6-carboxylic acid	3.73	level1			335.219	262.4	POS			Terpenoids	1.85917e+07	1.88781e+07	1.96531e+07	4.15904e+06	5.03954e+06	1.45942e+07	1.12037e+07	7.38327e+06	9.19443e+06	0	0	0
Triphenylphosphate	3.95	level1			327.078	262.7	POS	HMDB0259262	C14235	Shikimates and Phenylpropanoids	6.06745e+06	2.0344e+06	1.81307e+06	2.18722e+06	2.2444e+06	2.3875e+06	2.3396e+06	2.42104e+06	2.41369e+06	0	0	0
Isobavachin	3.75	level1			325.143	263.8	POS			Shikimates and Phenylpropanoids	6.85771e+06	7.83213e+06	1.06181e+07	3.78218e+07	2.91829e+07	2.91621e+07	9.07546e+06	1.22264e+07	1.78525e+07	1	0	1
12(S)-HHTrE	3.89	level1			279.197	264.3	NEG	HMDB0012535	C20388	Fatty acids	1.87225e+07	1.61873e+07	1.81176e+07	6.03747e+06	8.89371e+06	5.35067e+06	1.46211e+06	2.54256e+06	1.60027e+06	1	1	1
Pelargonic acid	3.96	level1			157.123	264.8	NEG	HMDB0000847	C01601	Fatty acids	1.68707e+08	1.5723e+08	1.60259e+08	1.70794e+08	1.74258e+08	1.45116e+08	1.73042e+08	1.71521e+08	2.03019e+08	0	0	0
(Z)-2-oct-7-enylpent-2-enedioic acid	3.73	level1			239.127	264.8	NEG			Fatty acids	6.07244e+06	5.17733e+06	5.4851e+06	3.94594e+06	4.47487e+06	3.81984e+06	4.53731e+06	4.54915e+06	4.76367e+06	0	0	0
Hexylresorcinol	3.96	level1			193.123	264.9	NEG	HMDB0032567	D04441	Polyketides	4.9561e+06	4.02132e+06	4.27647e+06	4.65295e+06	5.05309e+06	4.50721e+06	3.7805e+06	3.55072e+06	3.76143e+06	0	0	0
3',4,4,7a-tetramethyl-3-oxo-3'-vinyl-spiro[3a,5,6,7-tetrahydroisobenzofuran-1,6'-cyclohexene]-1'-carboxylic acid	3.78	level1			315.193	266.7	POS			Terpenoids	4.10682e+07	3.80062e+07	2.70965e+06	2.45281e+06	2.5219e+06	1.34224e+07	2.59744e+06	2.65621e+06	2.44137e+06	0	0	0
5-[2-(3,4-dihydroxy-2,5-dimethoxyoxolan-3-yl)ethyl]-1,4a-dimethyl-6-methylidene-3,4,5,7,8,8a-hexahydro-2H-naphthalene-1-carboxylic acid	3.81	level1			411.239	266.7	NEG			Terpenoids	4.12151e+07	4.04362e+07	2.26449e+07	4.83284e+06	4.19659e+06	4.93997e+06	1.74258e+06	3.66977e+06	1.17711e+06	1	1	1
3-Hydroxylauric acid	3.95	level1			215.165	268.5	NEG	HMDB0000387		Fatty acids	6.52277e+06	8.27292e+06	7.59218e+06	1.36076e+07	1.34487e+07	1.4155e+07	7.70754e+06	7.56592e+06	8.48762e+06	1	0	0
Encequidar	3.43	level1			689.281	269.4	POS	HMDB0247521	D11782	Alkaloids	8.24482e+06	9.63148e+06	8.52749e+06	950704	762612	947048	1.34444e+07	1.33754e+07	4.32597e+06	1	0	0
Iraldeine	3.91	level1			193.158	270	POS	HMDB0059883	C12286	Terpenoids	1.24737e+07	1.12217e+07	1.172e+07	2.18442e+07	2.03142e+07	2.00038e+07	2.07579e+07	2.27133e+07	2.25107e+07	1	1	0
α-Cyperone-co-elution group	3.85	level1			219.174	270.2	POS		C17090	Terpenoids	2.25425e+08	2.11177e+08	2.19476e+08	2.36977e+07	2.47012e+07	2.66034e+07	1.28681e+07	1.67686e+07	1.48526e+07	1	1	0
10-Undecenoic acid	3.96	level1			183.139	271.8	NEG	HMDB0033724	C13910	Fatty acids	1.05318e+07	1.03983e+07	1.13594e+07	3.28911e+06	3.29363e+06	3.46467e+06	3.70781e+06	3.80306e+06	3.39534e+06	1	1	0
Neantine-co-elution group	3.68	level1			205.085	273.5	POS	HMDB0094660	C14175	Shikimates and Phenylpropanoids	6.31356e+06	6.80571e+06	8.91853e+06	2.7731e+07	2.36075e+07	2.74455e+07	7.33164e+06	9.39957e+06	6.27897e+06	1	0	1
13(S)-HpOTrE	3.89	level1			309.207	273.5	NEG	HMDB0301803	C04785	Fatty acids	1.37906e+08	1.27701e+08	1.28304e+08	2.06094e+07	1.89653e+07	2.15638e+07	3.26099e+07	1.68318e+07	7.07093e+06	1	1	0
(1S,4S,5R,9S,10R,13R,14S)-5-(Acetyloxymethyl)-14-hydroxy-14-(hydroxymethyl)-9-methyltetracyclo[11.2.1.01,10.04,9]hexadecane-5-carboxylic acid	3.72	level1			393.228	274.2	NEG			Terpenoids	8.89417e+06	8.29671e+06	1.04975e+07	1.24794e+06	1.23336e+06	1.24839e+06	477850	605369	513123	1	1	1
IS2		level1			190.258	274.3	NEG			Others	1.17676e+08	1.17901e+08	1.13981e+08	1.45193e+08	1.43124e+08	1.44341e+08	1.73979e+08	1.70154e+08	1.73785e+08	0	0	0
IS5		level1			283.184	274.3	POS			Others	1.31088e+08	1.24068e+08	1.31826e+08	1.50083e+08	1.41651e+08	1.36103e+08	1.6702e+08	1.60843e+08	1.538e+08	0	0	0
Hexadecanedioic acid	3.96	level1			285.207	274.3	NEG	HMDB0000672	C19615	Fatty acids	8.86643e+06	9.78902e+06	8.4074e+06	7.40834e+06	7.22789e+06	7.73464e+06	3.99404e+06	3.80125e+06	3.62983e+06	0	1	1
Butyl isobutyl phthalate-co-elution group	3.92	level1			279.159	275.1	POS			Shikimates and Phenylpropanoids	2.68646e+07	2.86074e+07	2.8524e+07	3.15372e+07	3.1537e+07	3.22893e+07	3.26684e+07	3.43431e+07	3.37317e+07	0	0	0
4-Ethyloctanoic acid-co-elution group	3.97	level1			171.139	275.5	NEG	HMDB0036136		Fatty acids	1.77639e+07	1.77194e+07	1.78058e+07	2.11143e+07	2.0675e+07	1.96261e+07	2.26038e+07	2.37298e+07	2.15424e+07	0	0	0
9-Oxo-10(E),12(E)-octadecadienoic acid	3.93	level1			293.212	276.4	NEG	HMDB0004669	C14766	Fatty acids	6.55681e+09	6.25237e+09	7.50866e+09	1.40171e+09	1.43916e+09	1.50528e+09	5.61859e+08	7.9329e+08	1.32433e+08	1	1	1
16-Hydroxypalmitic acid	3.99	level1			271.228	278.2	NEG	HMDB0006294	C18218	Fatty acids	6.18052e+07	6.61372e+07	6.73529e+07	5.24609e+07	5.06591e+07	5.59151e+07	3.98562e+07	4.07786e+07	4.01451e+07	0	0	0
Helioscopinolide A	3.57	level1			317.209	279.6	POS			Terpenoids	1.77274e+07	1.90205e+07	3.975e+07	3.65534e+06	7.78501e+06	5.58093e+06	4.94333e+06	5.07748e+06	6.57024e+06	0	0	0
(2E,4Z)-9-oxooctadeca-2,4-dienoic acid	3.92	level1			295.226	280.4	POS			Fatty acids	6.89279e+08	7.18885e+08	8.11834e+08	1.14271e+08	1.19262e+08	1.57739e+08	1.6763e+08	1.34126e+08	1.75754e+08	1	1	0
13(S)-HODE-co-elution group	3.99	level1			295.228	280.6	NEG	HMDB0004667	C14762	Fatty acids	1.18424e+09	1.14983e+09	1.29574e+09	2.67624e+08	2.85705e+08	3.54899e+08	2.29092e+08	2.14332e+08	1.98962e+08	1	1	0
10,13-dimethyl-17-oxo-3-sulfooxy-1,2,3,4,7,8,9,11,12,14,15,16-dodecahydrocyclopenta[a]phenanthrene	3.57	level1			367.155	280.9	NEG	HMDB0001032	C04555	Terpenoids	1.08933e+06	1.08255e+06	1.19067e+06	6.10785e+06	5.17493e+06	5.66574e+06	1.02178e+06	894932	899216	1	0	1
(2Z)-2-[(4S,5S,6S,8S,9S,10R,13R,14S,16S)-6,16-diacetoxy-4,8,10,14-tetramethyl-3,7-dioxo-5,6,9,11,12,13,15,16-octahydro-4H-cyclopenta[a]phenanthren-17-ylidene]-6-methyl-hept-5-enoic acid	3.72	level1			549.284	283.3	NEG			Terpenoids	7.59789e+07	7.30471e+07	7.40709e+07	9.06292e+07	9.13391e+07	1.06525e+08	7.44036e+07	8.02162e+07	6.56814e+07	0	0	0
methyl 8-[(1S,5R)-4-oxo-5-[(Z)-pent-2-enyl]cyclopent-2-en-1-yl]octanoate	3.85	level1			307.226	284.5	POS			Fatty acids	2.66052e+07	1.90102e+07	2.16805e+07	1.56898e+06	1.26076e+06	1.94696e+06	2.60337e+06	2.46214e+06	1.80982e+06	1	1	0
Undecanoic acid	3.97	level1			185.155	284.9	NEG	HMDB0000947	C17715	Fatty acids	2.14658e+07	2.20206e+07	2.06077e+07	1.99004e+07	1.96777e+07	2.00939e+07	2.03121e+07	2.17186e+07	2.073e+07	0	0	0
(E)-11-hydroxyoctadec-9-enoic acid-co-elution group	3.94	level1			297.243	285	NEG			Fatty acids	1.09498e+08	1.2827e+08	1.26824e+08	7.77622e+07	6.15193e+07	9.9803e+07	7.69292e+07	7.46042e+07	6.5553e+07	0	0	0
Platycodigenin-co-elution group	3.74	level1			519.333	285.1	NEG			Terpenoids	1.54125e+07	9.48508e+06	1.4105e+07	1.87685e+06	1.01328e+06	3.00257e+06	766354	971957	510755	1	1	0
LPC(18:2/0:0)	3.96	level1			520.339	285.8	POS	HMDB0010386		Fatty acids	3.14838e+08	4.48446e+08	3.77357e+08	1.193e+09	1.34474e+09	1.82624e+09	1.17036e+09	1.154e+09	1.08614e+09	1	1	0
5-(4-carboxy-3-methyl-butyl)-1,4a-dimethyl-6-methylene-decalin-1-carboxylic acid	3.87	level1			335.223	285.9	NEG			Terpenoids	1.32065e+07	1.20126e+07	1.31489e+07	1.93944e+06	1.58329e+06	1.77874e+06	947746	860318	929172	1	1	1
4-tert-Octylphenol-co-elution group	3.97	level1			205.16	286.5	NEG	HMDB0013825	C14205	Others	1.24079e+08	1.19133e+08	1.20237e+08	1.64782e+08	1.24275e+08	1.31766e+08	1.61958e+08	2.01157e+08	1.20874e+08	0	0	0
(1S,5S,8S,9R)-2,5,9-trimethyltricyclo[6.3.0.01,5]undec-2-ene-3-carboxylic acid-co-elution group	3.98	level1			233.155	287.1	NEG			Terpenoids	5.8948e+06	5.63947e+06	6.61973e+06	7.95505e+06	7.84094e+06	5.6347e+06	8.14139e+06	7.97842e+06	7.86478e+06	0	0	0
Octadecanedioic acid	3.97	level1			313.238	288.7	NEG	HMDB0000782		Fatty acids	7.01586e+06	7.0449e+06	7.55326e+06	2.83552e+06	1.9281e+06	2.46741e+06	1.9195e+06	1.98529e+06	1.74634e+06	1	1	0
NAE(18:3(9Z,12Z,15Z))-co-elution group	3.95	level1			322.274	289.3	POS	HMDB0013624		Fatty acids	3.72691e+08	4.15233e+08	3.58011e+08	1.73907e+07	1.90607e+07	1.79245e+07	5.14163e+06	8.16949e+06	5.28672e+06	1	1	1
2-Hydroxypalmitic acid	3.96	level1			271.228	292	NEG	HMDB0031057		Fatty acids	2.59139e+07	2.44669e+07	2.75186e+07	8.70338e+06	8.59389e+06	8.91806e+06	5.71947e+06	6.17529e+06	5.61711e+06	1	1	0
2,4-dihydroxyheptadec-16-ynyl acetate	3.76	level1			309.242	292.7	POS	HMDB0031048		Fatty acids	1.6523e+07	1.57274e+07	1.77607e+07	1.72378e+06	1.95774e+06	2.3497e+06	6.35841e+06	6.42129e+06	6.00595e+06	1	1	1
DL-Norvaline	3.93	level1			100.076	293.2	POS	HMDB0251527		Amino acids and Peptides	7.1459e+07	2.11439e+07	4.23668e+07	344788	2.9211e+07	316967	3.65558e+07	3.15505e+07	3.05287e+07	0	0	0
Erucic acid	3.75	level1			337.311	293.5	NEG	HMDB0002068	C08316	Fatty acids	2.88417e+06	5.74893e+06	3.3841e+06	4.86335e+06	9.36189e+06	1.02319e+07	7.77327e+06	8.89072e+06	4.61627e+06	0	0	0
12-Hydroxystearic acid-co-elution group	3.99	level1			299.259	293.6	NEG	HMDB0061706		Fatty acids	1.43338e+07	1.46239e+07	2.24567e+07	1.10105e+07	1.82779e+07	1.57932e+07	5.04417e+06	1.22635e+07	4.3699e+06	0	0	0
Dodecanoic acid-co-elution group	3.98	level1			199.17	293.7	NEG	HMDB0000638	C02679	Fatty acids	1.06217e+08	1.16507e+08	1.06772e+08	1.11931e+08	8.65419e+07	9.72414e+07	9.52917e+07	1.25096e+08	7.39026e+07	0	0	0
LPC(16:0)	3.94	level1			496.339	294.7	POS	HMDB0010382		Fatty acids	2.80839e+08	3.25976e+08	3.11829e+08	6.94233e+08	7.00738e+08	9.97745e+08	6.32045e+08	5.99117e+08	5.46172e+08	1	1	0
(9Z,12Z,15Z)-N-[(3-methoxyphenyl)methyl]octadeca-9,12,15-trienamide	3.88	level1			398.305	295.6	POS			Fatty acids	9.97206e+06	9.76951e+06	1.01263e+07	175041	184022	311857	188630	252751	96681.1	1	1	0
LPE(16:0)-co-elution group	3.99	level1			452.278	296.6	NEG	HMDB0011503		Fatty acids	1.65566e+07	2.80146e+07	2.40909e+07	1.43064e+07	1.51577e+07	1.6057e+07	2.31195e+07	2.31565e+07	2.01992e+07	0	0	0
Phytanic acid	3.76	level1			311.296	297	NEG	HMDB0000801	C01607	Fatty acids	6.66992e+07	7.32186e+07	1.27156e+08	8.06538e+07	2.97186e+08	3.293e+08	2.07331e+08	4.00993e+08	1.95259e+08	0	0	0
Orthosphenic acid-co-elution group	3.93	level1			487.343	297	NEG			Terpenoids	3.18075e+06	4.52631e+06	4.58032e+06	3.84636e+06	4.25781e+06	6.15184e+06	2.3866e+06	1.7623e+06	2.12069e+06	0	0	1
LPC(18:1)	3.96	level1			522.355	297	POS	HMDB0002815	C03916	Fatty acids	2.13279e+07	2.74163e+07	2.42458e+07	2.94377e+07	3.19123e+07	5.41852e+07	4.02029e+07	3.63622e+07	3.61079e+07	0	0	0
Myristoleic acid	3.99	level1			225.186	298.2	NEG	HMDB0002000	C08322	Fatty acids	9.92382e+06	1.15074e+07	9.96199e+06	3.54637e+06	3.86353e+06	3.53627e+06	3.57283e+06	4.24465e+06	3.23115e+06	1	1	0
NAE(18:2)	3.88	level1			324.289	299	POS	HMDB0012252		Fatty acids	1.11956e+08	1.43606e+08	1.10495e+08	1.23849e+07	1.24552e+07	1.64907e+07	6.38963e+06	7.04435e+06	6.27435e+06	1	1	1
Stearidonic acid	3.95	level1			275.202	299.9	NEG	HMDB0006547	C16300	Fatty acids	1.29526e+08	1.45347e+08	1.33448e+08	1.46029e+07	1.74544e+07	1.79182e+07	1.44439e+07	1.52626e+07	1.15633e+07	1	1	0
Polygalacic acid-co-elution group	3.74	level1			503.338	299.9	NEG			Terpenoids	3.54973e+06	3.5517e+06	4.66757e+06	1.05247e+06	1.16809e+06	2.37442e+06	844217	470575	710785	0	1	0
Linoleamide	3.91	level1			280.263	301.9	POS	HMDB0062656		Fatty acids	7.28226e+08	1.21247e+09	5.7673e+08	1.11079e+09	9.75866e+08	7.30039e+08	6.55188e+08	4.87923e+08	1.3531e+09	0	0	0
LPC(17:0/0:0)	3.95	level1			510.355	302.3	POS	HMDB0012108		Fatty acids	3.358e+07	4.1811e+07	4.09782e+07	1.19349e+07	1.09251e+07	1.71445e+07	7.47762e+06	4.24158e+06	5.39154e+06	1	1	1
NAE(16:1)	3.88	level1			298.273	303	POS	HMDB0013648		Fatty acids	7.63743e+06	8.74118e+06	7.99935e+06	853794	546088	923084	674319	585214	579969	1	1	0
6-[(2E)-3,7-dimethylocta-2,6-dienyl]-7-hydroxy-chromen-2-one-co-elution group	3.66	level1			297.153	303.3	NEG		C09281	Shikimates and Phenylpropanoids	4.76119e+07	4.87629e+07	3.74036e+07	1.95322e+08	6.49522e+07	6.58497e+07	4.97133e+07	1.10084e+08	4.87859e+07	0	0	0
gamma-Linolenic acid-co-elution group	3.99	level1			277.217	305.2	NEG	HMDB0003073	C06426	Fatty acids	7.33439e+09	7.58179e+09	7.70742e+09	2.1691e+09	2.47536e+09	2.87584e+09	2.08457e+09	2.49128e+09	1.97397e+09	1	1	0
3-[(1S,2S,4aS,7S,8aR)-4,7-dimethyl-1-[(E)-prop-1-enyl]-1,2,4a,5,6,7,8,8a-octahydronaphthalene-2-carbonyl]-4-hydroxy-5-(4-hydroxyphenyl)-1H-pyridin-2-one	3.67	level1			432.224	307.6	NEG			Alkaloids	1.99483e+08	1.84848e+08	1.73177e+08	1.1884e+07	1.10127e+07	1.06918e+07	8.42657e+06	6.1715e+06	6.99399e+06	1	1	0
NAE(16:0)	3.92	level1			300.289	307.8	POS	HMDB0002100	C16512	Fatty acids	2.38691e+07	2.77848e+07	2.62055e+07	2.20757e+06	2.05836e+06	3.22815e+06	1.48258e+06	1.42692e+06	1.0876e+06	1	1	0
Ursolic acid-co-elution group	3.99	level1			455.353	308.8	NEG	HMDB0002395		Terpenoids	1.21884e+06	496892	533545	1.85395e+06	1.1961e+06	1.85953e+06	3.95515e+06	4.19977e+06	3.14576e+06	1	1	1
Myristic acid-co-elution group	3.97	level1			227.202	309.2	NEG	HMDB0000806	C06424	Fatty acids	1.57327e+08	2.07727e+08	2.1437e+08	6.41877e+07	5.57424e+07	7.75565e+07	5.92858e+07	5.93656e+07	4.24745e+07	1	1	0
LPC(18:0/0:0)	3.91	level1			524.37	309.8	POS	HMDB0010384		Fatty acids	2.3729e+07	2.59801e+07	3.36508e+07	7.62365e+07	7.83229e+07	1.20671e+08	5.94579e+07	5.18388e+07	4.29412e+07	1	1	0
Palmitamide	3.93	level1			256.263	310.4	POS	HMDB0012273		Fatty acids	3.86107e+08	6.84387e+08	3.09157e+08	4.70652e+08	5.77255e+08	3.58836e+08	3.29143e+08	2.97609e+08	6.89101e+08	0	0	0
Laurocapram-co-elution group	3.93	level1			282.279	312.6	POS	HMDB0253992	D04678	Others	2.31251e+09	2.97898e+09	1.96175e+09	2.6464e+09	3.68366e+09	2.54542e+09	1.86455e+09	2.03514e+09	3.68698e+09	0	0	0
Linoleic acid-co-elution group	3.96	level1			279.233	314.1	NEG	HMDB0000673	C01595	Fatty acids	1.36281e+09	1.58504e+09	1.75541e+09	2.65777e+08	4.96445e+08	5.69298e+08	5.24981e+08	5.02599e+08	3.38995e+08	1	1	0
LPS(18:1)	3.69	level1			504.273	315	NEG	HMDB0061694		Fatty acids	2.30636e+06	1.48656e+06	2.33761e+06	1.59797e+07	8.7041e+06	7.47049e+06	4.75612e+06	1.04514e+07	1.0074e+07	0	0	0
1-(2,6-dihydroxyphenyl)-9-phenyl-nonan-1-one	3.58	level1			325.184	315.3	NEG			Polyketides	1.31439e+08	1.1357e+08	1.32044e+08	3.43288e+08	7.6685e+07	6.5864e+07	3.78903e+07	2.5208e+08	1.38176e+08	0	0	0
Pyropheophorbide-a	3.97	level1			535.269	315.4	POS			Alkaloids	6.49157e+09	6.42176e+09	6.49797e+09	2.25736e+09	2.88334e+09	3.81918e+09	3.99214e+09	4.14749e+09	3.95744e+09	0	0	0
PC(16:0/18:0)	3.78	level1			744.582	316.2	POS	HMDB0007970		Fatty acids	2.66211e+07	3.35058e+07	4.2751e+07	3.21278e+07	2.93009e+07	4.52383e+07	3.10132e+07	2.96635e+07	1.85558e+07	0	0	0
Pentadecanoic acid	3.93	level1			241.217	316.5	NEG	HMDB0000826	C16537	Fatty acids	4.56065e+06	6.38647e+06	5.87785e+06	2.80253e+06	4.36133e+06	4.52933e+06	3.80371e+06	3.99454e+06	3.92931e+06	0	0	0
5Z,8Z,11Z-Eicosatrienoic acid-co-elution group	3.97	level1			305.248	317.3	NEG	HMDB0010378	C21938	Fatty acids	2.47441e+07	3.60671e+07	2.76251e+07	1.57694e+06	2.62954e+06	2.78371e+06	2.31416e+06	2.59539e+06	1.834e+06	1	1	0
cis-9-Palmitoleic acid	3.91	level1			253.217	317.6	NEG	HMDB0003229	C08362	Fatty acids	4.28239e+08	5.6733e+08	4.79404e+08	4.02164e+07	6.5483e+07	5.92301e+07	7.97084e+07	7.74699e+07	5.34105e+07	1	1	0
Tetradecyl sulfate (sodium)	3.74	level1			293.179	318.3	NEG	HMDB0014607		Fatty acids	1.04094e+07	6.53512e+06	7.053e+06	3.10791e+06	9.90633e+06	1.74874e+07	8.36671e+06	3.51475e+07	9.91297e+06	0	0	0
PC(18:1(9Z)/18:1(9Z))	3.8	level1			786.594	318.9	POS			Fatty acids	1.4886e+08	1.42657e+07	3.12386e+07	2.7774e+07	1.71192e+08	5.73145e+06	2.09806e+06	2.3141e+07	1.5069e+08	0	0	0
PC(16:0/18:1(9Z))	3.84	level1			742.568	320.6	POS	HMDB0007972	C13875	Fatty acids	2.61177e+06	5.51286e+06	5.10731e+06	4.59188e+06	3.47271e+06	8.06376e+06	4.02665e+06	3.69219e+06	2.28009e+06	0	0	0
Methyl pentadecanoate-co-elution group	3.99	level1			255.233	323.5	NEG			Fatty acids	6.1137e+08	6.45546e+08	5.25461e+08	1.23205e+08	1.95801e+08	1.75934e+08	1.44998e+08	1.29966e+08	1.09421e+08	1	1	0
Dodecyl gallate	3.61	level1			337.205	323.8	NEG	HMDB0038720		Shikimates and Phenylpropanoids	2.91742e+06	1.2562e+06	3.39705e+06	2.34929e+06	2.80794e+06	3.86973e+06	1.53499e+06	4.50487e+06	5.23811e+06	0	0	0
[3-[ethoxy(hydroxy)phosphoryl]oxy-2-hydroxy-propyl] (9Z,12Z)-octadeca-9,12-dienoate	3.97	level1			461.267	323.8	NEG			Fatty acids	1.2132e+07	1.56299e+07	1.44774e+06	118132	92368.9	88250.9	137925	0	121976	0	0	0
9-PAHSA	3.78	level1			537.489	324.5	NEG	HMDB0112106		Fatty acids	8.19311e+06	1.01267e+07	8.34114e+06	1.93047e+06	1.81552e+06	2.4416e+06	2.29749e+06	1.75983e+06	1.20221e+06	1	1	0
Oleic acid-co-elution group	3.92	level1			281.248	324.7	NEG	HMDB0000207	C00712	Fatty acids	7.55145e+07	9.30373e+07	8.53768e+07	3.372e+07	3.29583e+07	5.17235e+07	6.15492e+07	4.66964e+07	3.04478e+07	0	0	0
[3-[2,3-dihydroxypropoxy(hydroxy)phosphoryl]oxy-2-hydroxypropyl] 14-methylpentadecanoate	3.94	level1			483.273	324.8	NEG			Fatty acids	6.42455e+08	5.54988e+08	7.19996e+08	8.02134e+08	7.46626e+08	7.63362e+08	7.64455e+08	5.98007e+08	8.11284e+08	0	0	0
Stearamide	3.88	level1			284.294	325	POS	HMDB0034146	C13846	Fatty acids	9.58783e+07	1.25266e+08	9.91436e+07	1.61946e+08	7.6711e+08	4.61368e+08	7.51249e+07	2.97858e+08	2.30089e+08	0	0	0
DEHP	3.96	level1			391.284	325.4	POS	HMDB0249243	C03690	Shikimates and Phenylpropanoids	8.64181e+06	8.01937e+06	1.10785e+07	5.82853e+06	3.20498e+07	4.25784e+07	1.13269e+07	3.08317e+07	9.7184e+06	0	0	0
PC(P-18:0/18:1(9Z))	3.9	level1			772.619	328.7	POS	HMDB0011243		Fatty acids	1.85108e+06	5.88891e+06	6.2042e+06	4.55163e+06	4.80329e+06	7.66858e+06	4.99696e+06	3.95941e+06	3.95676e+06	0	0	0
LPG(18:1(9Z))	3.89	level1			509.288	329.5	NEG	HMDB0240602		Fatty acids	3.05186e+07	1.21057e+07	1.52929e+07	2.99557e+08	2.19547e+08	2.03601e+08	2.52073e+08	1.55245e+08	2.77731e+08	1	1	0
Tris(2,4-di-tert-butylphenyl)phosphate	3.94	level1			663.453	329.5	POS			Shikimates and Phenylpropanoids	2.11538e+08	1.94693e+08	1.81533e+08	1.788e+08	2.2226e+08	1.80597e+07	1.02797e+07	2.60075e+08	1.62603e+08	0	0	0
Heptadecanoic acid	3.89	level1			269.248	330.4	NEG	HMDB0002259		Fatty acids	6.4209e+06	8.92335e+06	7.74327e+06	1.03361e+06	1.1771e+06	1.60474e+06	616065	636051	396453	1	1	1
Kermadecin H	3.65	level1			409.236	330.6	NEG			Shikimates and Phenylpropanoids	9.54569e+07	2.05385e+08	9.98906e+07	1.30133e+07	4.2742e+07	6.54334e+07	3.01406e+07	3.52493e+07	2.69271e+07	0	0	0
1-Oleoyl-sn-glycerol 3-phosphate	3.9	level1			435.252	331.7	NEG	HMDB0007855		Fatty acids	1.50455e+07	1.8724e+07	1.69681e+07	2.93562e+06	4.21331e+06	5.03059e+06	3.85299e+06	2.1557e+06	4.27414e+06	1	1	0
Stearic acid	3.85	level1			283.264	338	NEG	HMDB0000827	C01530	Fatty acids	2.71619e+07	3.88387e+07	2.82446e+07	1.09756e+07	8.69507e+06	9.8882e+06	6.59855e+06	6.6477e+06	4.23594e+06	1	1	0
Erucamide	3.81	level1			338.341	339.2	POS	HMDB0244507		Fatty acids	5.50814e+08	6.18789e+08	6.92502e+08	3.12104e+08	2.76608e+08	3.47838e+08	2.79444e+08	3.04111e+08	2.00739e+08	0	1	0
PC(16:0/16:0)-co-elution group	3.83	level1			734.568	341.7	POS	HMDB0000564		Others	9.25226e+06	6.15296e+06	5.23503e+06	6.36031e+06	4.68132e+07	492389	990301	4.76744e+06	6.38311e+07	0	0	0
PC(16:0/20:4)	3.97	level1			782.569	342	POS	HMDB0007982		Fatty acids	2.78256e+08	2.09243e+08	9.46048e+07	1.9818e+08	1.96387e+07	9.9877e+06	8.1196e+07	1.88698e+07	1.02147e+08	0	0	0
PG(16:0/18:1)	3.82	level1			747.517	347.6	NEG	HMDB0010574	C13883	Fatty acids	2.06729e+08	1.81642e+08	8.3046e+08	8.0888e+07	2.82391e+08	2.36873e+08	7.96607e+07	3.2679e+08	4.22448e+08	0	0	0
LPA(18:0)	3.92	level1			437.267	349.7	NEG	HMDB0007854		Fatty acids	1.94665e+07	1.98312e+07	1.96299e+07	2.0241e+06	6.02787e+06	8.77577e+06	3.69797e+06	5.29936e+06	1.95675e+06	1	1	0
Microthecin	2.25	level2			145.049	13.6	POS			Others	6.10322e+07	5.37917e+07	6.04529e+07	6.89949e+07	6.02224e+07	8.25117e+07	7.35359e+07	5.44844e+07	1.30646e+08	0	0	0
6-Hydroxy-4,4,7a-trimethyl-5,6,7,7a-tetrahydrobenzofuran-2(4H)-one	2.75	level2			197.117	14.2	POS			Terpenoids	9.93989e+06	5.70787e+06	7.77111e+06	4.66685e+06	1.04669e+07	988148	5.26404e+06	6.58242e+06	6.74158e+06	0	0	0
alpha-Methylene butyrolactone	2.45	level2			99.044	14.8	POS	HMDB0246945	C20578	Terpenoids	1.49747e+07	2.02287e+07	1.38803e+07	1.7375e+07	1.60453e+07	1.8595e+07	1.77594e+07	2.06612e+07	1.63006e+07	0	0	0
Isomhpg	2.14	level2			185.082	19.1	POS	HMDB0035056		Shikimates and Phenylpropanoids	1.26201e+07	1.36924e+07	1.12884e+07	1.74831e+07	1.87095e+07	1.6858e+07	2.3017e+07	2.25768e+07	2.58366e+07	0	1	0
3-(Uracil-1-yl)-L-alanine	2.06	level2			198.054	21.5	NEG			Amino acids and Peptides	4.80517e+06	4.45655e+06	4.71802e+06	2.19512e+06	2.25122e+06	2.03413e+06	3.37284e+06	3.12101e+06	2.99043e+06	0	0	0
Ehretioside B	2.58	level2			334.089	21.9	POS			Others	2.8837e+07	3.83963e+07	4.36566e+07	5.51447e+07	5.02747e+07	6.08387e+07	5.79949e+07	5.97235e+07	5.08555e+07	0	0	0
2,3',4,6-Tetrahydroxybenzophenone	2.47	level2			245.043	22.5	NEG			Polyketides	7.21983e+07	7.05322e+07	7.2233e+07	2.17799e+07	2.388e+07	2.09248e+07	2.1221e+07	2.06597e+07	2.10496e+07	1	1	0
Methyl Orsellinate	2.02	level2			221.024	23	POS			Shikimates and Phenylpropanoids	4.41743e+07	4.49672e+07	5.0677e+07	9.83017e+07	8.65216e+07	9.88507e+07	6.59407e+07	6.76327e+07	6.90017e+07	1	0	0
Leucodelphidin	2.12	level2			323.073	23.7	POS			Shikimates and Phenylpropanoids	2.73235e+07	3.04561e+07	3.05601e+07	7.63276e+07	7.22844e+07	7.10123e+07	3.45633e+07	3.51562e+07	3.56315e+07	1	0	1
Haploperoside C	2.66	level2			587.159	23.9	NEG			Shikimates and Phenylpropanoids	3.93172e+07	3.30917e+07	3.11697e+07	7.12778e+06	7.80783e+06	6.42513e+06	9.97307e+06	9.95124e+06	9.44799e+06	1	1	0
Plantainoside C	2.11	level2			683.225	23.9	NEG			Shikimates and Phenylpropanoids	6.75293e+08	6.44204e+08	7.05603e+08	7.21046e+08	7.01079e+08	6.02716e+08	9.10896e+08	9.67499e+08	9.43596e+08	0	0	0
Formononetin 7-O-beta-D-glucopyranoside	2.07	level2			429.125	24.1	NEG	HMDB0033987	C10509	Shikimates and Phenylpropanoids	1.20087e+07	1.25021e+07	1.14514e+07	8.32627e+06	8.03827e+06	9.2192e+06	2.61499e+07	2.186e+07	2.32923e+07	0	1	1
Rhusflavone	2.53	level2			543.132	24.1	POS			Shikimates and Phenylpropanoids	2.0181e+08	1.95594e+08	2.00319e+08	2.9666e+08	2.84023e+08	2.90253e+08	1.40929e+08	1.40834e+08	1.40315e+08	0	0	1
2-O-β-D-Glucopyranosyl-L-ascorbic acid	2.75	level2			337.078	24.3	NEG	HMDB0253873		Carbohydrates	3.53925e+07	3.31015e+07	3.25989e+07	7.75697e+07	7.60522e+07	6.01052e+07	3.83324e+07	3.47335e+07	3.62477e+07	1	0	1
Methyl 4,6-di-O-galloyl-beta-D-glucopyranoside	2.65	level2			499.11	24.3	POS	HMDB0039180		Shikimates and Phenylpropanoids	3.41983e+06	9.35052e+06	3.818e+06	8.50164e+06	9.40323e+06	1.06437e+07	2.39541e+07	2.21207e+07	2.21125e+07	0	1	1
6-Methoxycyclohexane-1,2,3,4,5-pentol	2.25	level2			233.042	24.4	POS			Carbohydrates	2.34941e+07	3.47883e+07	2.56403e+07	4.18753e+07	3.74745e+07	6.04264e+07	3.85288e+07	3.15358e+07	3.54406e+07	0	0	0
4-(((2S,3R,4S,5S,6R)-3,4,5-Trihydroxy-6-(hydroxymethyl)tetrahydro-2H-pyran-2-yl)oxy)benzaldehyde	2.67	level2			307.079	24.4	POS			Shikimates and Phenylpropanoids	1.05909e+08	1.13763e+08	1.49804e+08	3.67704e+08	3.59456e+08	3.48019e+08	6.43343e+07	6.52237e+07	6.71733e+07	1	0	1
Rhetsinine	2.06	level2			337.171	24.4	POS			Alkaloids	3.99271e+07	4.43866e+07	3.01381e+07	6.49816e+06	7.3288e+06	7.92658e+06	3.74077e+06	4.72868e+06	6.32762e+06	1	1	0
Arabin	2.43	level2			248.113	24.5	POS	HMDB0341114		Fatty acids	6.29243e+07	4.72572e+07	4.35749e+07	3.70811e+07	3.62e+07	4.82605e+07	6.05972e+07	5.72768e+07	5.48771e+07	0	0	0
Heterodendrin	2.32	level2			262.128	24.8	POS			Others	1.70795e+07	1.29888e+07	1.39577e+07	4.01158e+07	4.0014e+07	3.61797e+07	2.38854e+07	2.10409e+07	2.20797e+07	1	0	0
Buxifoliadine-H	2.34	level2			318.095	24.8	POS			Alkaloids	1.77272e+07	1.52667e+07	1.92352e+07	4.19366e+07	3.92749e+07	3.3427e+07	2.37134e+07	2.37804e+07	2.39542e+07	1	0	0
Amaronol B	2.15	level2			335.074	24.8	POS			Shikimates and Phenylpropanoids	3.16251e+07	3.19764e+07	3.21747e+07	6.4719e+07	5.89271e+07	5.66559e+07	4.3626e+07	4.51318e+07	4.48775e+07	1	0	0
7-Hydroxy-6-Methoxy-alpha-pyrufuran	2.61	level2			321.094	25.1	POS	HMDB0041295		Shikimates and Phenylpropanoids	2.33663e+07	2.46809e+07	2.53427e+07	7.79248e+07	7.45129e+07	6.75499e+07	3.64025e+07	3.65311e+07	3.80608e+07	1	0	0
Djenkolic acid	2.09	level2			277.031	25.2	POS			Amino acids and Peptides	1.48988e+07	1.18787e+07	1.03527e+07	3.48172e+06	3.45692e+06	3.22494e+06	8.59739e+07	7.00614e+07	8.33269e+07	1	1	1
1,3,6,7-tetrahydroxy-2-[(2R,3S,4S,5R,6S)-3,4,5-trihydroxy-6-(hydroxymethyl)oxan-2-yl]xanthen-9-one	2.73	level2			423.089	25.5	POS			Shikimates and Phenylpropanoids	2.76138e+07	2.72556e+07	2.80409e+07	2.57291e+08	2.54701e+08	2.36021e+08	9.59809e+07	9.85508e+07	9.72085e+07	1	1	1
Quercetagitrin	2.66	level2			481.095	25.5	POS			Shikimates and Phenylpropanoids	2.2452e+07	2.12831e+07	2.33671e+07	6.10252e+06	6.14779e+06	7.78597e+06	5.17694e+06	4.98339e+06	5.39624e+06	1	1	0
Villol	2.02	level2			441.125	25.7	NEG			Shikimates and Phenylpropanoids	1.67419e+07	1.5845e+07	1.83034e+07	4.99682e+06	5.93978e+06	6.20114e+06	2.29739e+06	2.70443e+06	2.97138e+06	1	1	1
2-Oxoadipic acid	2.68	level2			159.03	25.8	NEG	HMDB0000225	C00322	Fatty acids	9.37679e+06	7.08696e+06	1.16245e+07	1.13798e+07	1.39506e+07	1.08023e+07	6.18488e+07	1.33817e+07	1.35849e+07	0	0	0
Crotonic Acid	2.73	level2			85.0294	26.1	NEG	HMDB0010720	C01771	Fatty acids	7.1242e+06	8.19815e+06	1.87692e+07	2.52659e+07	2.46607e+07	1.27593e+07	1.55608e+07	1.41404e+07	2.88148e+07	0	0	0
3-(1,3-Benzodioxol-5-yl)-7-[3,4,5-trihydroxy-6-(hydroxymethyl)oxan-2-yl]oxychromen-4-one	2.45	level2			445.109	26.2	POS	HMDB0036609		Shikimates and Phenylpropanoids	1.50556e+07	1.36445e+07	1.51737e+07	3.66969e+07	3.53038e+07	3.27647e+07	6.60911e+06	5.57178e+06	6.75631e+06	1	0	1
Prodelphinidin B6	2.6	level2			415.1	26.3	POS			Shikimates and Phenylpropanoids	8.18835e+07	7.84658e+07	8.75302e+07	1.04613e+08	1.08646e+08	9.87797e+07	4.94406e+07	4.71714e+07	5.00897e+07	0	0	1
(+)-Epicatechin	2.57	level2			291.084	26.5	POS	HMDB0037954	C09728	Shikimates and Phenylpropanoids	1.46041e+08	1.51049e+08	2.06842e+08	6.01021e+08	5.72206e+08	5.43101e+08	9.50292e+07	9.62438e+07	1.00809e+08	1	0	1
6-O-Caffeoylarbutin	2.69	level2			457.111	26.6	POS			Shikimates and Phenylpropanoids	9.67919e+07	9.29794e+07	9.34372e+07	4.11e+07	4.36946e+07	4.6452e+07	7.31738e+07	7.08608e+07	6.84314e+07	0	0	0
(+-)-Methyl mandelate	2.29	level2			189.052	26.8	POS			Shikimates and Phenylpropanoids	4.53293e+07	4.03607e+07	4.65277e+07	9.28317e+07	6.64419e+07	7.84751e+07	7.39931e+07	1.10754e+08	5.80513e+07	1	0	0
Succinic anhydride	2.74	level2			99.0087	26.9	NEG	HMDB0032523	C19524	Others	1.98702e+07	2.15639e+07	2.31033e+07	2.25426e+07	2.20893e+07	2.41229e+07	3.3867e+07	3.22509e+07	3.14802e+07	0	0	0
Salfredin B11	2.1	level2			233.078	28.2	POS	HMDB0041325		Polyketides	1.32701e+07	1.38021e+07	1.65148e+07	2.77528e+07	2.04205e+07	2.72127e+07	2.19539e+07	2.94661e+07	1.82608e+07	1	0	0
Myricetin 3-beta-D-glucopyranoside	2.61	level2			481.103	28.3	POS			Shikimates and Phenylpropanoids	8.23371e+06	141654	9.15952e+06	2.72397e+06	3.12675e+06	3.71618e+06	3.69809e+06	2.98462e+06	5.61036e+06	0	0	0
2-(3,4-Dimethoxyphenoxy)-6-[(3,4,5-trihydroxyoxan-2-yl)oxymethyl]oxane-3,4,5-triol	2.28	level2			493.156	30.1	NEG			Others	3.58917e+06	5.17993e+06	3.56234e+06	4.29876e+06	4.25721e+06	4.66805e+06	1.25856e+07	2.96846e+07	1.32631e+07	0	0	0
Melilotocarpan D	2.61	level2			317.099	30.2	POS	HMDB0033692		Shikimates and Phenylpropanoids	6.46571e+07	7.17972e+07	8.63973e+07	1.13645e+08	7.81819e+07	1.15027e+08	3.3981e+07	3.64411e+07	4.04587e+07	0	0	1
Epigallocatechin 3-O-(3-O-methyl)gallate	2.57	level2			473.105	30.2	POS	HMDB0038363		Shikimates and Phenylpropanoids	1.00465e+07	1.95132e+07	2.03763e+07	6.53914e+06	1.98287e+07	7.20368e+06	4.12647e+07	4.26095e+07	3.95187e+07	0	1	1
Cirsiliol	2.6	level2			331.079	30.6	POS	HMDB0250275	C10033	Shikimates and Phenylpropanoids	1.48876e+07	1.43201e+07	1.51318e+07	3.04794e+07	2.86507e+07	1.0724e+07	1.32767e+07	1.30278e+07	1.34069e+07	0	0	0
(R)-naringenin	2.66	level2			273.081	30.7	POS			Shikimates and Phenylpropanoids	2.53722e+07	3.07605e+07	2.83628e+07	7.90557e+07	5.05282e+07	4.49003e+07	7.10456e+07	7.42861e+07	7.01979e+07	0	1	0
Picraquassioside D	2.73	level2			301.093	30.7	NEG			Polyketides	3.47298e+07	1.99477e+07	3.45384e+07	3.43917e+07	1.71397e+07	1.71715e+07	2.38963e+07	2.55016e+07	2.44405e+07	0	0	0
2-Pyrrolidone	2.74	level2			86.06	31	POS	HMDB0002039	C11118	Alkaloids	7.66873e+07	6.99202e+07	7.03146e+07	3.49345e+07	3.3779e+07	5.17253e+07	6.36516e+07	2.51427e+07	6.1052e+07	0	0	0
Koaburaside monomethyl ether	2.29	level2			345.119	31.7	NEG			Others	2.59418e+07	2.68359e+07	2.11809e+07	2.51395e+07	2.69347e+07	2.3556e+07	2.64129e+07	2.92993e+07	2.67692e+07	0	0	0
2,3,12,15,16-Pentahydroxy-17-(hydroxymethyl)-9,13-dimethyl-5,18-dioxapentacyclo[12.5.0.01,6.02,17.08,13]nonadec-9-ene-4,11-dione	2.69	level2			449.142	31.9	POS			Terpenoids	3.82089e+07	5.77901e+07	6.23801e+07	3.20174e+07	1.82048e+07	3.03536e+07	2.15258e+07	1.4036e+07	1.34673e+07	0	1	0
Betonicine	2.74	level2			160.097	32.6	POS	HMDB0029412	C08269	Others	2.34097e+07	2.99381e+07	2.67385e+07	1.41858e+07	1.77639e+07	2.17703e+07	1.71788e+07	2.17786e+07	2.17218e+07	0	0	0
(2R,3R,4R,5S)-4,5-Dihydroxy-2-(hydroxymethyl)-3-piperidinyl alpha-D-glucopyranoside	2.47	level2			326.144	32.8	POS	HMDB0059718		Alkaloids	7.86019e+07	9.12352e+07	1.16243e+08	1.14305e+08	9.27242e+07	9.88436e+07	1.33676e+08	1.23921e+08	1.68974e+08	0	0	0
3-nitropropyl beta-D-glucopyranoside	2.58	level2			268.104	34	POS			Others	1.14049e+09	1.19422e+09	1.22975e+09	5.44016e+08	5.72865e+08	5.16096e+08	4.09043e+08	4.13298e+08	4.49146e+08	0	1	0
Apodanthoside (Not validated)	2.4	level2			401.11	34	NEG	HMDB0341131		Terpenoids	1.30457e+07	1.30228e+07	1.35811e+07	2.45667e+07	7.69649e+07	7.28241e+07	1.28604e+07	1.35682e+07	1.25629e+07	0	0	0
Methyl 2-(hexopyranosyloxy)-4-(2-oxoethyl)-3-vinyl-3,4-dihydro-2H-pyran-5-carboxylate	2.61	level2			433.135	34.1	NEG			Terpenoids	8.84706e+06	9.22028e+06	9.69563e+06	8.16093e+06	7.84183e+06	7.94432e+06	1.82387e+07	2.25516e+07	1.97095e+07	0	1	1
(2S)-4-hydroxy-2-(2-hydroxypropan-2-yl)-7-methyl-2,3-dihydrofuro[3,2-g]chromen-5-one	2.59	level2			277.104	34.8	POS			Polyketides	5.26578e+07	5.51588e+07	6.51547e+07	6.66254e+07	4.9631e+07	7.62253e+07	5.14037e+07	5.50502e+07	3.92471e+07	0	0	0
5,7,3',5'-Tetrahydroxy-3,6,4'-trimethoxyflavone	2.34	level2			377.084	35	POS			Shikimates and Phenylpropanoids	6.47786e+06	6.69471e+06	8.05744e+06	1.42584e+07	1.22063e+07	1.30671e+07	1.90303e+07	6.09834e+06	5.42031e+06	1	0	0
Parishin E	2.73	level2			459.115	35	NEG			Others	3.5996e+07	3.26816e+07	2.41469e+07	4.87761e+07	5.96463e+07	5.50313e+07	5.72396e+07	9.64786e+07	9.05837e+07	1	0	0
Benzoic acid + 1O, 1MeO, O-Hex	2.72	level2			329.088	35.1	NEG			Shikimates and Phenylpropanoids	3.04221e+07	2.313e+07	2.96183e+07	3.11107e+07	4.90379e+07	2.86408e+07	2.04618e+07	2.26233e+07	2.01283e+07	0	0	0
[3,4,5-Trihydroxy-6-(hydroxymethyl)oxan-2-yl] 3,4,5-trihydroxybenzoate	2.25	level2			331.067	35.3	NEG	HMDB0038728		Shikimates and Phenylpropanoids	5.53225e+07	5.88099e+07	7.05548e+07	1.2498e+08	1.20577e+08	1.08572e+08	5.99394e+07	6.82985e+07	5.78183e+07	1	0	1
2-Methoxystypandrone	2.58	level2			261.073	36	POS	HMDB0033265		Polyketides	3.6653e+07	3.56513e+07	4.07816e+07	7.52291e+07	5.04456e+07	7.9261e+07	6.65988e+07	8.72133e+07	5.20994e+07	1	0	0
Pyridine	2.55	level2			80.0509	36.1	POS	HMDB0000926	C00747	Alkaloids	241704	366900	199177	337182	613527	150453	154295	64711.9	278892	0	0	0
Isofraxoside	2.67	level2			369.083	36.7	NEG			Shikimates and Phenylpropanoids	2.02588e+07	1.82817e+07	1.76306e+07	1.9414e+07	6.55737e+06	1.71165e+07	1.42692e+07	1.41864e+07	1.35404e+07	0	0	0
2-(Hydroxymethyl)-6-(propan-2-yloxy)oxane-3,4,5-triol	2.37	level2			223.118	36.8	POS	HMDB0032705		Others	2.0219e+07	2.24349e+07	2.11812e+07	4.63146e+07	3.37043e+07	4.24719e+07	3.53915e+07	4.36425e+07	2.42605e+07	1	0	0
1-(4-Hydroxy-3,5-dimethoxyphenyl)propane-1,2,3-triol	2.54	level2			245.1	36.8	POS	HMDB0031237		Shikimates and Phenylpropanoids	5.70707e+06	6.08845e+06	6.37454e+06	1.69066e+07	1.28203e+07	1.59102e+07	1.5286e+07	1.93024e+07	1.05235e+07	1	0	0
Pyridoxine + O-Hex	2.65	level2			332.134	36.8	POS	HMDB0246884		Alkaloids	1.90448e+07	2.00343e+07	2.03081e+07	4.83073e+07	4.37217e+07	3.81834e+07	2.1747e+07	2.16883e+07	2.00246e+07	1	0	1
3-Genistein-8-C-glucoside	2.09	level2			431.104	37	NEG			Shikimates and Phenylpropanoids	3.23043e+07	9.16328e+07	8.35818e+07	1.74067e+07	2.95357e+07	2.57321e+07	8.51126e+07	8.68051e+07	8.28735e+07	0	0	1
(+-)-Pantolactone	2.33	level2			131.07	37.2	POS			Others	1.95709e+07	2.00917e+07	2.03665e+07	3.1941e+07	2.34728e+07	2.81158e+07	2.35795e+07	3.13229e+07	1.62775e+07	0	0	0
2-(1,3-Benzodioxol-5-yl)-7-hydroxy-3,5,6,8-tetramethoxy-4H-1-benzopyran-4-one	2.65	level2			403.1	37.8	POS			Shikimates and Phenylpropanoids	2.60364e+07	2.55859e+07	2.84493e+07	1.09887e+07	1.04643e+07	1.04405e+07	1.3542e+07	1.29233e+07	1.54872e+07	1	0	0
Populoside	2.05	level2			447.136	39.1	NEG			Shikimates and Phenylpropanoids	5.25254e+06	6.47919e+06	6.19982e+06	1.08311e+07	1.09088e+07	1.04403e+07	7.36867e+06	7.80996e+06	7.35037e+06	1	0	0
[(2R,3S,4S,5R,6S)-6-[2,3-dihydroxy-4-[(E)-3-(4-hydroxyphenyl)prop-2-enoyl]phenoxy]-3,4,5-trihydroxyoxan-2-yl]methyl (E)-3-(4-hydroxyphenyl)prop-2-enoate	2.6	level2			579.155	39.5	NEG			Shikimates and Phenylpropanoids	1.45211e+06	2.7534e+06	1.25971e+06	2.44205e+06	2.00421e+06	2.4961e+06	8.43054e+06	8.06867e+06	6.23931e+06	0	1	1
2-Hydroxyquinoline	2.75	level2			146.06	44.9	POS			Alkaloids	1.66429e+07	1.76805e+07	1.69013e+07	1.82252e+07	1.6863e+07	1.47746e+07	1.06739e+07	1.0545e+07	1.06992e+07	0	0	0
Schisanwilsonin H	2.69	level2			559.192	44.9	POS			Shikimates and Phenylpropanoids	1.43948e+07	1.56363e+07	1.49004e+07	2.12772e+07	2.14556e+07	1.76509e+07	1.07331e+07	1.11282e+07	1.02977e+07	0	0	0
2-(((2S,3R,4S,5S,6R)-3,4,5-Trihydroxy-6-(hydroxymethyl)tetrahydro-2H-pyran-2-yl)oxy)benzoic acid	2.73	level2			299.077	45.1	NEG	HMDB0041271		Shikimates and Phenylpropanoids	5.37352e+07	8.91463e+07	5.66153e+07	1.92971e+08	1.9439e+08	1.79923e+08	7.30271e+07	7.47285e+07	1.47756e+08	1	0	1
Licarin A	2.72	level2			349.139	45.1	POS			Shikimates and Phenylpropanoids	1.33686e+07	1.18161e+07	1.22861e+07	9.51709e+07	7.54084e+07	6.67649e+07	1.65954e+07	1.86982e+07	1.75688e+07	1	0	1
Pseudo-anisatin	2.74	level2			321.131	45.5	POS			Terpenoids	3.9736e+07	3.86381e+07	4.63413e+07	4.50523e+07	3.11524e+07	5.79489e+07	3.15312e+07	2.99096e+07	2.27151e+07	0	0	0
3,4-Dihydroxybenzaldehyde	2.31	level2			139.039	45.8	POS	HMDB0059965	C16700	Shikimates and Phenylpropanoids	1.20588e+07	9.53112e+06	9.11424e+06	2.99672e+07	3.4628e+07	2.94535e+07	1.92736e+07	8.53457e+06	9.68345e+06	1	0	1
Benzoic acid + 2O, O-Hex	2.63	level2			315.072	47.9	NEG			Shikimates and Phenylpropanoids	6.33295e+07	7.09898e+07	7.45954e+07	1.37742e+08	1.3201e+08	1.36333e+08	4.42893e+07	5.4526e+07	4.89097e+07	1	0	1
Diethyl malate	2.52	level2			191.091	48.1	POS	HMDB0040220		Fatty acids	1.55811e+07	1.88461e+07	1.77958e+07	4.42321e+06	5.43613e+06	5.69952e+06	1.93799e+07	1.93534e+07	1.92083e+07	1	0	1
2,6-Dimethoxyphenol	2.24	level2			155.07	48.5	POS	HMDB0034158	C10787	Shikimates and Phenylpropanoids	1.39053e+07	1.47548e+07	1.73137e+07	4.86878e+06	6.15298e+06	6.50633e+06	1.49945e+07	1.67211e+07	1.56859e+07	1	0	1
dimethyl 3-hydroxy-3-methyl-pentanedioate	2.66	level2			173.081	48.5	POS			Fatty acids	2.01575e+07	2.38361e+07	2.336e+07	7.77546e+06	8.41774e+06	8.87356e+06	2.50168e+07	2.64147e+07	2.52897e+07	1	0	1
1-O-Sinapoyl-beta-D-glucose	2.33	level2			385.114	49.3	NEG	HMDB0302379	C01175	Shikimates and Phenylpropanoids	2.16313e+07	1.87316e+07	1.79002e+07	1.30745e+07	1.3575e+07	1.28254e+07	2.69194e+07	2.92842e+07	2.53616e+07	0	0	0
Physalin B	2.51	level2			511.203	50.1	POS			Terpenoids	3.60828e+07	2.01754e+07	2.53135e+07	1.58073e+06	1.98846e+06	3.51955e+06	832525	366809	725010	1	1	1
Acetylserine	2.68	level2			146.046	55.5	NEG	HMDB0002931		Amino acids and Peptides	3.81995e+07	4.33836e+07	5.65078e+07	2.56311e+07	2.8127e+07	2.52015e+07	2.56961e+07	1.95393e+07	3.07085e+07	0	0	0
3-Glucosyl-2,3',4,4',6-pentahydroxybenzophenone	2.46	level2			425.114	55.8	POS	HMDB0032645		Polyketides	1.1342e+07	9.206e+06	1.72756e+07	1.06603e+07	1.81301e+07	8.09113e+06	2.44259e+07	2.49963e+07	1.59185e+07	0	0	0
6-(beta-D-Glucopyranosyloxy)-7-hydroxy-2H-1-benzopyran-2-one	2.75	level2			339.072	61.9	NEG			Shikimates and Phenylpropanoids	2.36304e+07	2.81843e+07	3.03502e+07	1.48701e+08	1.21114e+08	1.06256e+08	1.84045e+07	2.07096e+07	1.77061e+07	1	0	1
Taxifolin-3-glucoside	2.69	level2			467.118	65.8	POS			Shikimates and Phenylpropanoids	8.67547e+06	3.83426e+06	4.09297e+06	2.59408e+07	3.10726e+07	3.03555e+07	4.99811e+06	5.03032e+06	4.98314e+06	1	0	1
Picolinic acid	2.72	level2			122.025	71.3	NEG	HMDB0002243	C10164	Alkaloids	6.38125e+06	6.73947e+06	6.26789e+06	8.61573e+06	1.16511e+07	1.7422e+07	1.36799e+07	1.1922e+07	9.55516e+06	0	1	0
1,4-Bis(3,4-dimethoxyphenyl)tetrahydro-1H,3H-furo[3,4-c]furan	2.74	level2			409.16	73.4	POS			Shikimates and Phenylpropanoids	1.04055e+07	1.0106e+07	1.09146e+07	5.69169e+07	4.97458e+07	6.72837e+07	6.46749e+06	4.81084e+06	5.45695e+06	1	0	1
[3,4,5-Trihydroxy-6-(hydroxymethyl)oxan-2-yl] 3-(4-hydroxyphenyl)prop-2-enoate	2.69	level2			325.093	78.6	NEG			Shikimates and Phenylpropanoids	1.67287e+08	1.75136e+08	1.81941e+08	1.00026e+08	1.26647e+08	2.02186e+08	3.20763e+08	3.21466e+08	3.0893e+08	0	1	1
beta-D-Glucopyranoside, 2-(hydroxymethyl)phenyl	2.54	level2			304.139	79.2	POS			Shikimates and Phenylpropanoids	9.23991e+06	1.12369e+07	2.64428e+07	2.93273e+07	2.81257e+07	2.21754e+07	9.97701e+06	9.16192e+06	1.11502e+07	0	0	1
Teucrin A	2.07	level2			345.137	80	POS			Terpenoids	6.24274e+07	6.53931e+07	6.78089e+07	5.54306e+07	5.16985e+07	4.31368e+07	1.19974e+08	1.10176e+08	1.23632e+08	0	1	1
P-Coumaric acid glucoside	2.72	level2			349.089	80.5	POS			Shikimates and Phenylpropanoids	2.47573e+07	1.97939e+07	1.95982e+07	1.89562e+07	1.55626e+07	1.40757e+07	3.33717e+07	3.98225e+07	3.68439e+07	0	0	1
(+)-Isolariciresinol-3I+/--O-I(2)-D-glucopyranoside	2.21	level2			545.197	85.5	POS			Shikimates and Phenylpropanoids	3.51278e+07	3.96843e+07	4.834e+07	1.127e+07	1.60582e+07	1.37207e+07	2.81002e+07	2.70853e+07	3.06824e+07	1	0	1
Coumarin + 1O + 1MeO, O-Hex-Hex	2.41	level2			515.141	87.9	NEG			Shikimates and Phenylpropanoids	3.57435e+06	8.13137e+06	7.1099e+06	9.27804e+06	1.11226e+07	7.6895e+06	5.29531e+06	8.23379e+06	2.31121e+07	0	0	0
5-[(2S,3S,5S,6S)-3-(3,5-dihydroxyphenyl)-2,6-bis(4-hydroxyphenyl)-4-[(E)-2-(4-hydroxyphenyl)vinyl]-2,3,5,6-tetrahydrofuro[3,2-f]benzofuran-5-yl]benzene-1,3-diol	2.48	level2			679.188	105.5	NEG			Shikimates and Phenylpropanoids	6.36141e+06	6.29179e+06	5.8251e+06	3.17145e+06	3.62268e+06	3.04237e+06	1.97667e+07	1.2797e+07	3.06006e+06	0	0	0
2-Aminopurine	2.53	level2			136.06	129.9	POS	HMDB0245025		Alkaloids	2.37875e+07	515464	2.51064e+07	113090	1.94664e+07	2.09107e+07	3.19842e+07	4.66986e+07	4.16078e+07	0	0	0
Kinetin riboside	2.51	level2			370.113	130.8	POS			Alkaloids	1.57373e+07	1.67862e+07	1.58084e+07	1.57301e+07	1.48255e+07	1.5703e+07	1.9261e+07	1.8822e+07	1.70828e+07	0	0	0
Kanakugiol	2.06	level2			345.137	131.4	POS			Shikimates and Phenylpropanoids	3.48174e+07	4.78341e+07	4.49359e+07	2.8755e+07	1.87628e+06	2.6623e+07	9.33521e+07	1.12333e+08	8.2476e+07	0	1	1
1,2,3,4-Tetrahydro-Beta-Carboline-3-Carboxylic Acid	2.72	level2			217.097	135.3	POS	HMDB0035665		Alkaloids	5.11599e+07	5.29745e+07	5.17756e+07	6.39119e+07	5.17289e+07	5.35267e+07	7.02957e+06	7.36039e+06	7.72479e+06	0	1	1
Altersolanol A	2.7	level2			337.091	137.4	POS			Polyketides	3.7516e+07	4.30445e+07	3.79883e+07	1.89162e+07	2.28647e+07	3.40833e+07	3.46869e+07	5.19373e+07	4.58945e+07	0	0	0
Cyclodopa glucoside	2.41	level2			358.11	138.2	POS	HMDB0029833		Alkaloids	3.01464e+07	2.06679e+07	1.72096e+07	1.83676e+07	2.66759e+07	2.00872e+07	1.29074e+07	3.87385e+07	2.83014e+07	0	0	0
3'',4''-Di-O-p-coumaroylafzelin	2.3	level2			723.178	139	NEG			Shikimates and Phenylpropanoids	3.97433e+07	1.77224e+07	1.4082e+07	2.53772e+07	1.01095e+07	1.33884e+07	3.23807e+07	5.94346e+07	1.58512e+07	0	0	0
Vanilloloside	2.48	level2			317.122	140.2	POS	HMDB0032013		Shikimates and Phenylpropanoids	6.23348e+06	6.21085e+06	6.72502e+06	9.39223e+06	6.92166e+06	1.01312e+07	1.95925e+07	2.59333e+07	2.03041e+07	0	1	1
Scopoletin	2.71	level2			191.035	141.2	NEG	HMDB0034344	C01752	Shikimates and Phenylpropanoids	7.27392e+06	4.32338e+06	1.09394e+07	1.77187e+07	1.46039e+07	1.532e+07	5.48902e+06	5.75036e+06	4.84146e+06	1	0	1
HMBOA-Glc	2.25	level2			356.095	141.3	NEG	HMDB0037263		Alkaloids	6.02866e+07	2.99715e+07	2.34801e+07	5.19097e+07	5.24837e+07	6.07643e+07	2.76632e+07	6.95797e+07	3.33657e+07	0	0	0
Aspirin	2.5	level2			181.049	141.7	POS	HMDB0001879	C01405	Shikimates and Phenylpropanoids	6.54511e+07	7.49723e+07	9.1354e+07	5.41863e+07	7.02667e+07	8.0214e+07	9.46075e+07	8.91884e+07	5.82317e+07	0	0	0
Ancistrotectorine	2.05	level2			422.238	141.9	POS			Alkaloids	2.45561e+07	2.34943e+07	2.70533e+07	3.93267e+07	2.52399e+07	3.44782e+07	1.15153e+07	3.23935e+07	2.00886e+07	0	0	0
2-(4-Allyl-2,6-dimethoxyphenoxy)-1-(3,4,5-trimethoxyphenyl)-1-propanol	2.54	level2			441.19	142.4	POS	HMDB0030828		Shikimates and Phenylpropanoids	2.04349e+06	1.88281e+06	3.64617e+06	509218	252392	617202	1.25602e+07	1.33794e+07	1.11448e+07	1	1	1
[5-(Hydroxymethyl)-5,9,14-trimethyl-15-oxapentacyclo[11.3.1.01,10.04,9.014,16]heptadecan-2-yl] acetate	2.09	level2			363.257	143.2	POS	HMDB0036704		Terpenoids	2.3333e+07	2.46479e+07	2.46419e+07	5.33043e+07	4.94385e+07	3.71564e+07	1.57884e+07	1.58015e+07	1.67517e+07	1	0	1
1-(3,4-Dihydroxyphenyl)-6,7-dihydroxy-1,2-dihydronaphthalene-2,3-dicarboxylic acid	2.68	level2			357.062	143.8	NEG			Shikimates and Phenylpropanoids	6.69848e+07	6.38128e+07	5.96276e+07	5.47295e+07	5.37252e+07	3.95266e+07	4.5843e+07	6.33535e+07	6.06494e+07	0	0	0
Dehydrodihydrorotenone	2.61	level2			395.144	143.8	POS			Shikimates and Phenylpropanoids	1.18459e+07	9.37546e+06	1.41083e+07	4.39408e+07	4.07279e+07	4.07546e+07	7.93594e+06	5.24532e+06	7.32988e+06	1	0	1
Kuwanon E	2.69	level2			425.2	144.8	POS	HMDB0030862		Shikimates and Phenylpropanoids	276998	322758	364422	434578	435053	397215	210760	322896	188140	0	0	0
Sagerinic acid	2.4	level2			719.162	145.5	NEG	HMDB0033600		Shikimates and Phenylpropanoids	2.23664e+07	2.92843e+07	2.32121e+07	7.38958e+06	1.12877e+07	1.17551e+07	2.96315e+07	3.30981e+07	2.96382e+07	0	0	1
Jaceidin	2.65	level2			359.077	145.6	NEG	HMDB0033819		Shikimates and Phenylpropanoids	1.33369e+09	1.26362e+09	1.11987e+09	7.90562e+08	7.83692e+08	7.38815e+08	1.24129e+09	1.23104e+09	1.23816e+09	0	0	0
Methyl 2-[4-ethenyl-2,6-dihydroxy-3-(3-hydroxyprop-1-EN-2-YL)-4-methylcyclohexyl]prop-2-enoate	2.16	level2			319.15	146	POS			Terpenoids	3.71283e+07	3.52077e+07	3.76441e+07	3.86615e+07	3.8654e+07	3.78126e+07	2.83354e+07	2.93918e+07	2.98817e+07	0	0	0
5-[(E)-3-hydroxyprop-1-enyl]-3-methoxybenzene-1,2-diol	2.73	level2			197.081	146.2	POS	HMDB0060398	C12205	Shikimates and Phenylpropanoids	1.0269e+07	9.05154e+06	1.27196e+07	9.76356e+06	9.05605e+06	1.11542e+07	8.47776e+06	8.47104e+06	1.01588e+07	0	0	0
1,7-Diphenyl-5-hydroxy-1-heptene-3-one	2.63	level2			303.134	146.3	POS			Shikimates and Phenylpropanoids	8.44513e+06	8.48982e+06	9.15724e+06	3.88827e+07	3.43879e+07	1.62584e+07	7.05748e+06	6.95279e+06	6.9614e+06	0	0	0
6-Oxabicyclo(3.2.1)oct-3-ene, 4,7,7-trimethyl-	2.73	level2			153.127	146.6	POS	HMDB0038251		Terpenoids	5.22187e+07	6.32063e+07	6.2186e+07	5.02587e+07	6.1953e+07	6.46689e+07	4.00069e+07	3.75482e+07	6.67147e+07	0	0	0
Oxoundecanoylcarnitine (Car(11:1-O))	2.72	level2			344.243	146.8	POS			Others	1.85183e+07	2.38843e+07	2.49691e+07	2.6363e+07	2.68838e+07	2.35394e+07	7.05592e+06	7.47818e+06	8.87705e+06	0	1	1
2',5'-Dihydroxy-4-methoxychalcone	2.75	level2			269.082	146.9	NEG			Shikimates and Phenylpropanoids	2.25355e+07	1.7213e+07	2.01566e+07	2.68069e+07	1.30224e+07	1.40142e+07	2.35339e+07	1.8747e+07	2.28164e+07	0	0	0
Methyl 3,4,5-trimethoxycinnamate	2.44	level2			253.107	147.1	POS	HMDB0038551		Shikimates and Phenylpropanoids	6.52501e+06	6.95811e+06	8.19182e+06	1.18441e+07	1.01873e+07	1.088e+07	2.75997e+06	3.07969e+06	3.3577e+06	0	1	1
trans-Grandmarin	2.59	level2			293.099	147.2	POS	HMDB0039030		Shikimates and Phenylpropanoids	8.26127e+06	8.24314e+06	9.21612e+06	1.29296e+07	1.24465e+07	1.26049e+07	3.26883e+06	3.58428e+06	3.65285e+06	0	1	1
(3R)-3,4-Dihydroxy-3-(hydroxymethyl)butanenitrile 4-glucoside	2.62	level2			294.118	147.5	POS	HMDB0034085		Others	1.77508e+07	1.88749e+07	1.72998e+07	1.03771e+07	1.09105e+07	9.90519e+06	1.07614e+07	1.10451e+07	6.44643e+06	0	0	0
(2R,3S,4S,5R,6S)-2-(Hydroxymethyl)-6-(((1S,4aR,7aS)-7-(hydroxymethyl)-1,4a,5,7a-tetrahydrocyclopenta[c]pyran-1-yl)oxy)tetrahydro-2H-pyran-3,4,5-triol	2.27	level2			329.124	147.5	NEG			Terpenoids	9.92391e+07	1.03005e+08	1.23106e+08	1.69849e+08	1.72723e+08	1.6206e+08	3.94805e+07	4.50355e+07	4.19433e+07	0	1	1
2-Amino-5-[(1-carboxy-2-prop-1-enylsulfinylethyl)amino]-5-oxopentanoic acid	2.42	level2			305.08	148	NEG			Amino acids and Peptides	7.38164e+06	7.3869e+06	8.95587e+06	1.32849e+07	1.25169e+07	1.34489e+07	3.00976e+06	2.87076e+06	3.25081e+06	1	1	1
Mulberrofuran A	2.61	level2			393.209	149.1	POS	HMDB0033656	C08846	Shikimates and Phenylpropanoids	1.81379e+07	2.31918e+07	2.44272e+07	2.62198e+07	2.30263e+07	2.77603e+07	2.26786e+07	2.42131e+07	1.74577e+07	0	0	0
[3,4,5-Trihydroxy-6-(hydroxymethyl)oxan-2-yl] 3-(3,4-dihydroxyphenyl)prop-2-enoate	2.69	level2			341.088	149.9	NEG			Shikimates and Phenylpropanoids	2.63259e+07	2.84985e+07	3.54989e+07	3.10159e+07	3.76111e+07	3.10332e+07	2.39976e+07	2.49495e+07	2.39094e+07	0	0	0
(9R,10S)-4,5,14,15,16-Pentamethoxy-9,10-dimethyltricyclo[10.4.0.02,7]hexadeca-1(16),2,4,6,12,14-hexaen-3-ol	2.7	level2			425.191	149.9	POS			Shikimates and Phenylpropanoids	6.64677e+06	3.38552e+06	1.18623e+07	1.27771e+06	1.53773e+06	1.73054e+06	749221	848972	624131	0	0	1
Schisandrone	2.72	level2			379.149	150.1	POS			Shikimates and Phenylpropanoids	8.36123e+06	9.02534e+06	8.42261e+06	4.03438e+07	3.28326e+07	3.38745e+07	2.33383e+06	2.29082e+06	2.51123e+06	1	1	1
Semilepidinoside B	2.64	level2			367.149	151	POS	HMDB0033108		Alkaloids	2.71127e+07	2.04219e+07	2.14095e+07	1.13451e+08	1.02962e+08	1.13364e+08	9.01534e+06	1.74776e+07	1.1233e+07	1	0	1
11-Dodecene-6,8-diynoic acid, 10-(beta-D-glucopyranosyloxy)-3-hydroxy-, methyl ester	2.29	level2			399.164	151	POS	HMDB0040896		Others	7.48712e+06	8.23122e+06	7.80711e+06	7.36958e+06	7.64455e+06	7.57927e+06	1.46033e+07	1.55792e+07	1.48649e+07	0	1	0
Dihydroroseoside	2.51	level2			406.243	151.4	POS	HMDB0040614		Terpenoids	2.01823e+07	1.79928e+07	2.00483e+07	3.2118e+07	2.89568e+07	2.62936e+07	2.43883e+08	2.18089e+08	1.47796e+07	0	0	1
[(3aS,4S,5R,6R,8Z,10R,11aR)-5-acetyloxy-6-hydroxy-6,10-dimethyl-3-methylidene-2,7-dioxo-3a,4,5,10,11,11a-hexahydrocyclodeca[b]furan-4-yl] 2-methylprop-2-enoate	2.19	level2			407.173	151.6	POS			Terpenoids	212362	3.62011e+06	234942	827165	1.32077e+06	855533	189452	6.75548e+06	5.20196e+06	0	0	0
(-)-Bilobalide	2.73	level2			325.093	152.1	NEG	HMDB0036735	C07605	Terpenoids	2.59837e+07	2.27137e+07	2.81202e+07	1.69538e+07	1.25723e+07	1.55292e+07	1.57924e+07	1.38103e+07	1.42117e+07	0	0	0
Methyl 7-(hydroxymethyl)-1-[3,4,5-trihydroxy-6-(hydroxymethyl)oxan-2-yl]oxy-1,4a,5,7a-tetrahydrocyclopenta[c]pyran-4-carboxylate	2.59	level2			387.13	152.2	NEG	HMDB0252679		Terpenoids	4.06949e+06	5.97579e+06	5.50198e+06	2.34386e+07	2.45626e+07	2.59253e+07	2.21753e+07	2.14085e+07	2.33851e+07	1	1	0
Tazarotenic acid	2.67	level2			324.107	152.8	POS	HMDB0060619	C21518	Others	2.18404e+07	2.13911e+07	6.94465e+06	7.46907e+06	4.38563e+06	7.85222e+06	2.73439e+07	2.32088e+07	3.46109e+07	0	0	1
5,6,2',3',4'-Pentamethoxyflavone	2.38	level2			373.132	153.1	POS			Shikimates and Phenylpropanoids	1.24303e+07	1.21522e+07	1.68582e+07	4.82191e+06	4.5535e+06	4.12546e+06	3.71928e+07	3.38749e+07	3.4044e+07	1	1	1
1,8-Dihydroxy-3,7-dimethoxyxanthone	2.73	level2			289.07	153.2	POS			Polyketides	4.42167e+06	4.33942e+06	4.97532e+06	1.33495e+07	1.19231e+07	1.34851e+07	2.72089e+06	3.23126e+06	3.46097e+06	1	0	1
2'-Hydroxy-5',6'-dimethoxy-3,4-methylenedioxyfurano[2'',3'':4',3'] dihydrochalcone	2.29	level2			371.116	153.6	POS			Shikimates and Phenylpropanoids	6.73332e+06	7.28741e+06	6.58924e+06	3.17612e+06	2.66891e+06	2.98897e+06	2.11232e+07	2.00561e+07	2.03132e+07	0	1	1
3-[3,4-Dihydroxy-6-(hydroxymethyl)-5-[3,4,5-trihydroxy-6-(hydroxymethyl)oxan-2-yl]oxyoxan-2-yl]oxy-2-(3,4-dihydroxyphenyl)-5,7-dihydroxychromen-4-one	2.75	level2			627.155	153.7	POS			Shikimates and Phenylpropanoids	2.14205e+08	2.38405e+08	2.12777e+08	3.45892e+08	3.41933e+08	3.54036e+08	3.9154e+08	2.51708e+08	4.06277e+08	0	0	0
3-Hexanone	2.65	level2			83.0855	154	POS	HMDB0000753		Fatty acids	1.72894e+07	1.72988e+07	4.26789e+07	2.0957e+07	2.00285e+07	2.06729e+07	134762	1.79889e+07	1.7928e+07	0	0	0
6-Methoxy-7-[3,4,5-trihydroxy-6-[(3,4,5-trihydroxy-6-methyloxan-2-yl)oxymethyl]oxan-2-yl]oxychromen-2-one	2.24	level2			499.146	154.5	NEG			Shikimates and Phenylpropanoids	6.88492e+07	7.07667e+07	8.99617e+07	5.3226e+07	5.92078e+07	6.24077e+07	1.03275e+08	1.03168e+08	1.04709e+08	0	0	0
Flavonol base + 4O, O-Hex-Hex, O-dHex	2.69	level2			771.199	154.8	NEG			Shikimates and Phenylpropanoids	7.40721e+07	7.81377e+07	7.14008e+07	5.10381e+07	5.38582e+07	9.05724e+07	8.32049e+07	9.10584e+07	9.07942e+07	0	0	0
4-Oxobutanoic acid	2.75	level2			101.024	154.9	NEG	HMDB0001259	C00232	Fatty acids	6.53869e+07	6.64188e+07	5.94644e+07	471395	5.72343e+07	6.00369e+07	6.59578e+07	5.99844e+07	6.35141e+07	0	0	0
2,3-Dihydro-6-hydroxy-4-methoxy-5-methyl-1H-isoindol-1-one	2.29	level2			194.081	156.4	POS			Alkaloids	1.81132e+07	1.77421e+07	1.91743e+07	2.8898e+07	2.56663e+07	4.09925e+07	1.55454e+07	1.47534e+07	1.46854e+07	0	0	0
2,4,5-Trimethoxystyrene	2.54	level2			195.084	156.4	POS			Shikimates and Phenylpropanoids	1.77212e+06	5.02317e+06	1.04426e+06	2.82337e+06	2.33672e+06	4.8071e+06	3.8857e+06	5.34565e+06	1.66045e+07	0	0	0
3_,5_,15_-O-triacetoxy-7_-O-benzoyloxy-14_-O nicotynoyloxymyrsinol	2.13	level2			702.297	156.5	POS			Terpenoids	1.54596e+07	1.53308e+07	1.60005e+07	1.47577e+07	1.40303e+07	1.40503e+07	2.30841e+07	2.30948e+07	2.17405e+07	0	0	0
12-Hydroxyjasmonic acid	2.54	level2			227.128	157.7	POS			Fatty acids	9.76906e+06	1.1221e+07	1.10505e+07	5.74992e+06	6.21721e+06	8.08607e+06	5.3867e+06	5.09717e+06	5.8758e+06	0	0	0
1,7-Diphenyl-4-hepten-3-one	2.31	level2			287.139	157.7	POS	HMDB0031873		Shikimates and Phenylpropanoids	1.96629e+06	3.22814e+06	2.58752e+06	1.86156e+07	9.30873e+06	2.5615e+07	2.81736e+06	2.31869e+06	2.63855e+06	0	0	0
2-(4-Methyl-1,3-pentadienyl)-9,10-anthracenedione, 9CI	2.29	level2			289.118	158	POS	HMDB0040915		Polyketides	1.30281e+07	1.32299e+07	1.4123e+07	4.40288e+07	3.70476e+07	4.30369e+07	4.53041e+06	4.65601e+06	5.17224e+06	1	1	1
Cycloaltilisin 7	2.28	level2			407.181	158.4	POS			Shikimates and Phenylpropanoids	2.17443e+06	2.05333e+06	2.37628e+06	1.03833e+07	1.08272e+07	1.12383e+07	1.2647e+06	852374	1.17705e+06	1	0	1
Pyrano[3,2-a]carbazole, 3,11-dihydro-3,5-dimethyl-3-(4-methyl-3-penten-1-yl)-, (3S)-	2.05	level2			354.176	158.7	POS			Alkaloids	8.64695e+06	7.06422e+06	6.87377e+06	9.0544e+06	1.05595e+07	9.03959e+06	7.96502e+07	6.95075e+07	7.33081e+07	0	1	1
Quercetin 3-O-(6"-malonyl-glucoside) 7-O-glucoside	2.64	level2			713.155	158.7	POS	HMDB0029270		Shikimates and Phenylpropanoids	2.32095e+08	2.32553e+08	2.18784e+08	1.15013e+08	1.28451e+08	1.17838e+08	1.8302e+08	1.69191e+08	1.79878e+08	0	0	0
Ibuprofen, (+-)-	2.73	level2			207.138	159.3	POS	HMDB0001925	C01588	Others	2.31228e+08	2.22832e+08	2.35599e+08	3.31439e+08	3.25447e+08	3.11031e+08	2.1814e+08	2.11823e+08	2.20954e+08	0	0	0
2-(Hydroxymethyl)-5-[6-[(4-hydroxy-3-methylbut-2-enyl)amino]purin-9-yl]oxolane-3,4-diol	2.48	level2			352.16	159.4	POS			Alkaloids	3.43178e+07	3.54723e+07	3.37222e+07	3.44069e+07	3.53297e+07	2.05116e+07	1.24727e+08	3.28708e+07	1.15949e+08	0	0	0
Flavone base + 3O, 2MeO, O-Hex, O-HexA	2.53	level2			667.152	159.6	NEG			Shikimates and Phenylpropanoids	9.69952e+07	1.00711e+08	9.2883e+07	7.04874e+07	9.25639e+07	8.02219e+07	9.0616e+07	8.43044e+07	9.48218e+07	0	0	0
2-Methyl-2-[3,4,5-trihydroxy-6-[[3,4,5-trihydroxy-6-(hydroxymethyl)oxan-2-yl]oxymethyl]oxan-2-yl]oxybutanenitrile	2.39	level2			422.167	159.7	NEG	HMDB0038482	C08336	Others	1.2471e+07	1.10349e+07	1.2362e+07	1.89757e+07	1.63741e+07	1.79956e+07	1.36491e+07	1.15715e+07	1.3856e+07	0	0	0
Acetylpseudotropine	2.3	level2			184.133	160.1	POS			Alkaloids	3.44263e+07	3.58869e+07	3.50491e+07	3.44756e+07	3.59325e+07	3.92513e+07	9.59992e+06	9.54906e+06	1.04007e+07	0	1	1
5,7-Dihydroxy-6-prenylflavanone	2.42	level2			325.139	160.1	POS	HMDB0037445		Shikimates and Phenylpropanoids	4.89342e+07	4.73399e+07	4.86326e+07	7.24929e+07	6.56641e+07	6.76311e+07	3.10482e+07	3.15541e+07	3.10256e+07	0	0	1
8-Prenylluteone	2.65	level2			421.163	160.2	NEG			Shikimates and Phenylpropanoids	6.43068e+07	5.12314e+07	6.31585e+07	8.55131e+07	7.84349e+07	8.4882e+07	6.31312e+07	6.0859e+07	6.42178e+07	0	0	0
Calceolarioside C	2.24	level2			628.223	160.7	POS			Shikimates and Phenylpropanoids	3.23655e+06	3.07642e+06	2.92828e+06	2.36693e+07	2.03037e+07	2.15766e+07	1.64197e+06	1.11636e+06	1.30639e+06	1	0	1
Blumenol B 9-O-glucoside	2.74	level2			411.199	161	POS			Terpenoids	4.17705e+07	2.83029e+07	3.94798e+07	3.84056e+07	3.88615e+07	3.60827e+07	3.63166e+07	3.36558e+07	3.40926e+07	0	0	0
14-Acetyloxy-14-methoxycarbonyl-5,9-dimethyltetracyclo[11.2.1.01,10.04,9]hexadecane-5-carboxylic acid	2.12	level2			407.247	161.1	POS	HMDB0036263		Terpenoids	3.49752e+07	3.19739e+07	3.39852e+07	6.252e+07	5.70449e+07	5.64357e+07	5.17744e+07	4.61398e+07	4.97197e+07	1	0	0
Nopol	2.49	level2			167.143	161.2	POS	HMDB0030002		Terpenoids	6.61147e+06	7.15421e+06	6.53542e+06	1.4511e+07	1.06561e+07	1.025e+07	9.37051e+06	8.63664e+06	9.31332e+06	1	0	0
Eremopetasinorol	2.46	level2			209.153	161.2	POS	HMDB0029668		Terpenoids	4.1562e+08	3.87049e+08	4.09089e+08	6.87591e+08	6.59239e+08	6.1855e+08	5.54213e+08	4.95532e+08	5.31093e+08	0	0	0
9-Epiblumenol B	2.47	level2			227.164	161.2	POS			Terpenoids	8.59232e+07	8.13732e+07	8.38794e+07	1.407e+08	1.36203e+08	1.27735e+08	1.06158e+08	9.53923e+07	1.78564e+08	0	0	0
5-Megastigmen-7-yne-3,9-diol 9-glucoside	2.52	level2			371.206	161.2	POS	HMDB0032841		Terpenoids	4.81413e+07	4.65379e+07	4.78449e+07	6.20495e+07	5.95933e+07	5.59397e+07	4.28969e+07	4.84215e+07	4.12835e+07	0	0	0
beta-D-Glucopyranoside, 6a,11a-dihydro-9-methoxy-6H-benzofuro(3,2-c)(1)benzopyran-3-yl, 6-(hydrogen propanedioate), (6aR,11aR)-	2.28	level2			517.136	161.2	NEG			Shikimates and Phenylpropanoids	3.52341e+07	3.98765e+07	3.61731e+07	2.83586e+07	2.74272e+07	2.55078e+07	1.57672e+07	1.63518e+07	1.20105e+07	0	1	0
Carvacrol	2.72	level2			151.112	161.4	POS	HMDB0035770	C09840	Terpenoids	7.37262e+06	7.35182e+06	8.2881e+06	1.11538e+07	1.18401e+07	1.10594e+07	9.38726e+06	8.63637e+06	9.92258e+06	0	0	0
5-hydroxy-2-(4-hydroxyphenyl)-7-[(2S,3R,4S,5S,6R)-3,4,5-trihydroxy-6-[[(2R,3R,4R,5R,6S)-3,4,5-trihydroxy-6-methyloxan-2-yl]oxymethyl]oxan-2-yl]oxy-2,3-dihydrochromen-4-one	2.24	level2			625.178	161.6	NEG			Shikimates and Phenylpropanoids	4.75555e+06	7.07498e+06	7.05487e+06	2.5958e+07	2.15963e+07	2.11433e+07	2.94207e+06	4.60651e+06	2.95814e+06	1	0	1
Flavonol base + 4O, O-dHex, O-Hex-dHex	2.71	level2			755.205	161.6	NEG			Shikimates and Phenylpropanoids	3.44598e+07	3.57031e+07	3.18943e+07	2.06209e+07	2.08422e+07	1.82942e+07	4.89812e+07	5.05091e+07	5.12634e+07	0	0	1
methyl (1R,12S,19S)-12-ethyl-8,16-diazapentacyclo[10.6.1.01,9.02,7.016,19]nonadeca-2,4,6,9,13-pentaene-10-carboxylate	2.24	level2			359.17	161.9	POS			Alkaloids	5.73056e+07	5.46267e+07	5.73552e+07	1.40712e+08	1.17834e+08	1.15696e+08	4.86867e+07	4.41622e+07	4.71673e+07	1	0	1
Gancaonin E	2.53	level2			423.179	162	NEG	HMDB0038868		Shikimates and Phenylpropanoids	5.41162e+07	4.70324e+07	5.29435e+07	8.09529e+07	7.5629e+07	8.02534e+07	7.46757e+07	6.14442e+07	6.74342e+07	0	0	0
12-(1,1-dimethylallyl)-5,9,10-trihydroxy-2,2-dimethyl-pyrano[3,2-b]xanthen-6-one	2.66	level2			393.132	162.3	NEG		C10076	Shikimates and Phenylpropanoids	6.13382e+06	8.01478e+06	8.71659e+06	2.13401e+07	1.44567e+07	1.64402e+07	6.3377e+06	4.82994e+06	7.42786e+06	1	0	1
19-ethenyl-18-[3,4,5-trihydroxy-6-(hydroxymethyl)oxan-2-yl]oxy-17-oxa-3,13-diazapentacyclo[11.8.0.02,10.04,9.015,20]henicosa-2(10),4,6,8,15-pentaen-14-one	2.44	level2			497.188	162.4	NEG	HMDB0259813		Alkaloids	2.61171e+07	2.5504e+07	3.02978e+07	1.47024e+06	2.1704e+06	2.21203e+06	6.04029e+06	6.37286e+06	6.45042e+06	1	1	1
Desoxyrhaponticin	2.49	level2			405.15	162.7	POS	HMDB0302913		Shikimates and Phenylpropanoids	1.79599e+07	1.83842e+07	1.66215e+07	5.49743e+07	1.70905e+07	1.80617e+07	2.80476e+07	1.09939e+07	2.55622e+07	0	0	0
6a,12a-Didehydroamorphigenin	2.61	level2			407.11	162.7	NEG			Shikimates and Phenylpropanoids	1.6371e+07	1.64529e+07	1.57837e+07	1.83316e+07	1.81437e+07	1.51875e+07	1.34523e+07	1.40026e+07	1.41109e+07	0	0	0
1-Ethyl-2-acetyl pyrrole	2.28	level2			138.091	162.8	POS	HMDB0029759		Alkaloids	1.6302e+07	1.52599e+07	1.48675e+07	5.83962e+06	6.08356e+06	5.09947e+06	2.12144e+07	2.16932e+07	2.01837e+07	1	0	1
2-[3-[4-[1,3-Dihydroxy-1-(4-hydroxy-3-methoxyphenyl)propan-2-yl]oxy-3-methoxyphenyl]propoxy]-6-(hydroxymethyl)oxane-3,4,5-triol	2.7	level2			558.254	163.7	POS			Shikimates and Phenylpropanoids	7.61441e+07	8.78716e+07	7.54948e+07	6.09254e+07	4.69195e+07	7.694e+07	1.07421e+08	1.05575e+08	1.09076e+08	0	0	0
Trans-3,3',5,5'-Tetrahydroxy-4'-Methoxystilbene	2.24	level2			292.118	164.5	POS			Shikimates and Phenylpropanoids	1.04252e+07	8.73772e+06	9.02101e+06	2.52538e+06	2.76344e+06	2.51421e+06	905570	914393	1.58789e+06	1	1	1
Zataroside B	2.46	level2			346.186	164.6	POS			Terpenoids	2.19746e+07	3.14596e+07	4.90613e+07	5.19023e+06	4.45196e+06	5.13243e+06	1.66763e+06	5.89423e+06	668148	0	0	0
Gaultherin	2.42	level2			464.176	164.9	POS	HMDB0303042		Others	1.75725e+07	1.87055e+07	1.92904e+07	4.63457e+07	3.96276e+07	4.66483e+07	9.28434e+06	9.34653e+06	9.43654e+06	1	0	1
Salsolinol	2.73	level2			180.102	165.3	POS	HMDB0042012	C09642	Alkaloids	3.52819e+06	4.39347e+06	3.60054e+06	2.24848e+07	2.38622e+07	2.40024e+07	7.85257e+06	7.5051e+06	6.11936e+06	1	1	1
Santin	2.66	level2			343.083	165.3	NEG			Shikimates and Phenylpropanoids	4.88007e+07	4.71726e+07	4.23615e+07	3.82067e+07	3.83059e+07	3.45826e+07	3.81523e+07	3.85664e+07	3.90463e+07	0	0	0
Primin	2.71	level2			209.117	165.9	POS	HMDB0341376	C10390	Polyketides	5.18235e+07	1.26738e+08	6.8196e+07	2.7455e+07	1.27975e+07	3.40547e+07	2.2896e+07	2.38591e+07	2.3287e+07	0	0	0
6-Methylsalicylic Acid	2.32	level2			153.054	166.3	POS			Shikimates and Phenylpropanoids	7.69265e+06	8.88554e+06	1.04319e+07	1.41721e+07	1.57409e+07	1.67795e+07	3.86218e+06	4.4086e+06	3.52825e+06	1	0	1
cis-2-Hydroxy 4-methoxycinnamic acid 2-glucoside	2.73	level2			379.1	166.7	POS			Shikimates and Phenylpropanoids	1.5804e+07	1.69255e+07	1.4805e+07	1.58532e+07	1.63483e+07	1.54464e+07	2.15161e+07	2.41677e+07	2.21577e+07	0	0	0
N-[3-[3-(3,4-dihydroxyphenyl)prop-2-enoyl-[4-[3-(3,4-dihydroxyphenyl)prop-2-enoylamino]butyl]amino]propyl]-3-(4-hydroxyphenyl)prop-2-enamide	2.14	level2			616.259	166.9	POS			Alkaloids	4.55875e+07	4.2181e+07	4.3739e+07	5.1656e+07	5.5324e+07	5.21714e+07	4.06616e+07	3.65177e+07	3.61906e+07	0	0	0
(-)-Galbulin	2.2	level2			357.213	167.2	POS			Shikimates and Phenylpropanoids	1.51848e+07	1.43893e+07	1.42745e+07	794151	1.13002e+06	1.04652e+06	3.86386e+06	3.55589e+06	4.04488e+06	1	1	1
Methyl 2-(3-ethenyl-1,2,3,4,6,7,12,12b-octahydroindolo[2,3-a]quinolizin-2-yl)-3-methoxyprop-2-enoate	2.38	level2			365.182	167.6	NEG	HMDB0250477		Alkaloids	8.87704e+06	9.40218e+06	9.33843e+06	3.46725e+07	3.64121e+07	1.01643e+07	1.36269e+07	1.03344e+07	2.288e+07	0	0	0
Valerophenone	2.74	level2			163.112	167.7	POS	HMDB0031208		Shikimates and Phenylpropanoids	1.26366e+07	2.2656e+07	2.8149e+07	5.24026e+06	2.09732e+06	3.80307e+06	3.02159e+07	3.22215e+07	3.16786e+07	1	0	1
Licoagroside B (Not validated)	2.43	level2			431.12	167.7	NEG	HMDB0036523		Others	4.00935e+06	4.14603e+06	3.93773e+06	1.30857e+07	1.11061e+07	1.07025e+07	3.1431e+06	3.33951e+06	4.35372e+06	1	0	1
Benzyl alcohol + Hex-Pen	2.64	level2			401.146	168	NEG			Shikimates and Phenylpropanoids	3.22862e+06	3.63806e+06	3.17799e+06	4.42405e+06	4.71998e+06	4.43132e+06	5.07581e+06	4.78516e+06	4.56287e+06	0	0	0
(+)-Heliotrine	2.73	level2			314.196	168.3	POS			Alkaloids	2.73913e+07	2.38103e+07	2.48599e+07	1.20359e+06	1.23945e+06	1.50417e+06	523523	400288	225484	1	1	1
1,3,5-Trihydroxy-4-[3-(4-hydroxyphenyl)prop-2-enoyloxy]cyclohexane-1-carboxylic acid	2.7	level2			337.093	168.5	NEG			Shikimates and Phenylpropanoids	4.40729e+08	4.6149e+08	4.07189e+08	2.28647e+08	2.43159e+08	3.39333e+08	1.23188e+09	1.32382e+09	7.42518e+08	0	0	1
6''-Acetylhyperin 7-rhamnoside	2.53	level2			653.17	168.5	POS	HMDB0039374		Shikimates and Phenylpropanoids	1.88098e+06	1.78517e+06	1.94122e+06	2.60828e+07	2.87045e+07	3.06051e+07	9.65955e+06	9.07891e+06	1.20385e+07	1	1	1
Dattelic acid	2.73	level2			335.077	168.8	NEG	HMDB0033999	C10434	Shikimates and Phenylpropanoids	7.44593e+07	9.75683e+07	7.64078e+07	3.60508e+07	4.56018e+07	4.15452e+07	1.40176e+08	9.19809e+07	1.34693e+08	0	0	1
Isolimonic acid glucoside	2.32	level2			669.276	168.9	POS	HMDB0039365		Terpenoids	8.96478e+06	1.04138e+07	9.64247e+06	1.2951e+07	1.36341e+07	1.1848e+07	9.32831e+06	9.94374e+06	8.15132e+06	0	0	0
Methyl Haematommate	2.37	level2			209.046	169.2	NEG	HMDB0341176		Shikimates and Phenylpropanoids	5.77362e+07	1.91647e+07	5.52747e+07	4.41991e+07	4.52502e+07	4.75049e+07	1.97297e+07	9.52002e+07	2.08336e+07	0	0	0
Trachelanthine	2.72	level2			302.196	169.7	POS	HMDB0341200		Others	6.41759e+06	5.53077e+06	6.19142e+06	1.19591e+06	1.29134e+06	934466	3.41357e+07	3.47532e+07	3.30621e+07	1	1	1
Picroside Ii	2.48	level2			535.144	169.7	POS			Terpenoids	1.77958e+07	1.94548e+07	1.48825e+07	8.86519e+06	1.17031e+07	8.08267e+06	1.58169e+07	1.6262e+07	1.53707e+07	0	0	0
D-Fructose	2.69	level2			179.056	170	NEG			Carbohydrates	2.87818e+07	3.36927e+07	2.60711e+07	2.56541e+07	2.42524e+07	2.93552e+07	3.05892e+07	2.76206e+07	2.98178e+07	0	0	0
Methyl 14-acetyloxy-5-hydroxy-5,9-dimethyltetracyclo[11.2.1.01,10.04,9]hexadecane-14-carboxylate	2.27	level2			379.249	170.1	POS	HMDB0035508		Terpenoids	7.27359e+06	1.16236e+07	1.16694e+07	1.13036e+07	8.94205e+06	1.85358e+07	1.16458e+07	8.58011e+06	7.29645e+06	0	0	0
Glycyrrhetinic Acid	2.51	level2			493.319	170.1	POS			Terpenoids	1.29293e+09	1.51515e+09	1.72396e+09	1.08823e+09	1.23279e+09	1.36142e+09	1.00318e+09	8.96451e+08	9.28523e+08	0	0	0
4-hydroxy-3,5,6-trimethyl-pyran-2-one	2.74	level2			153.056	170.5	NEG			Polyketides	1.49578e+07	1.34261e+07	1.65532e+07	1.36317e+07	1.44374e+07	1.47505e+07	7.6966e+06	7.50746e+06	8.83106e+06	0	0	0
Pinoresinol Diglucoside	2.73	level2			681.239	170.8	NEG			Shikimates and Phenylpropanoids	1.71386e+06	1.61874e+06	1.56405e+06	3.33124e+06	2.47825e+06	1.92953e+06	3.45173e+06	3.89e+06	3.63656e+06	0	1	0
Sayaendoside	2.75	level2			439.157	171	POS			Shikimates and Phenylpropanoids	8.52611e+06	9.79251e+06	1.02852e+07	5.16683e+06	5.39544e+06	5.75651e+06	1.16113e+07	1.247e+07	1.11934e+07	0	0	1
Spiro(naphthalene-2(3H),2'(3'H)-naphtho(1,2-b)furan)-3,3',4'(3'aH)-trione, 1,5,6,6',7,7',8,8',8a,9',9'a,9'b-dodecahydro-6,7'-bis(1-hydroxy-1-methylethyl)-4,5',8a,9'a-tetramethyl-	2.2	level2			513.326	171	POS	HMDB0038189		Terpenoids	6.64018e+06	6.58599e+06	6.93433e+06	1.61951e+07	1.51852e+07	1.33e+07	5.7725e+06	6.30364e+06	5.87506e+06	1	0	1
(2S,3R,4S,5R)-2-[(2R,3R,4S,5S,6R)-4,5-dihydroxy-6-(hydroxymethyl)-2-(2-phenylethoxy)oxan-3-yl]oxyoxane-3,4,5-triol	2.72	level2			434.202	171.3	POS			Shikimates and Phenylpropanoids	4.66171e+08	5.07961e+08	4.96447e+08	3.23306e+08	3.34759e+08	3.51257e+08	5.47748e+08	5.58208e+08	5.28694e+08	0	0	0
Lonchocarpin	2.13	level2			307.128	171.4	POS			Shikimates and Phenylpropanoids	1.78859e+07	1.69739e+07	1.78112e+07	2.43873e+07	2.36981e+07	2.22257e+07	1.26523e+07	1.21495e+07	1.23721e+07	0	0	0
(-)-Licarin A	2.63	level2			327.159	171.9	POS			Shikimates and Phenylpropanoids	7.01878e+06	8.59e+06	7.69126e+06	4.53489e+06	5.25967e+06	4.81874e+06	1.16861e+07	1.2548e+07	1.2314e+07	0	0	1
2-[[7-Hydroxy-1-(4-hydroxy-3,5-dimethoxyphenyl)-3-(hydroxymethyl)-6,8-dimethoxy-1,2,3,4-tetrahydronaphthalen-2-yl]methoxy]-6-(hydroxymethyl)oxane-3,4,5-triol	2.71	level2			600.264	172	POS	HMDB0038922		Shikimates and Phenylpropanoids	9.15499e+06	1.13167e+07	9.48761e+06	4.85994e+07	45294228	4.15967e+07	9.34719e+06	8.49558e+06	9.52086e+06	1	0	1
19-(Furan-3-yl)-12-hydroxy-9,9,13,20-tetramethyl-4,8,15,18-tetraoxahexacyclo[11.9.0.02,7.02,10.014,16.014,20]docosane-5,11,17-trione	2.63	level2			509.176	172.1	POS			Terpenoids	1.17486e+07	1.13125e+07	1.14015e+07	1.35693e+07	1.31595e+07	1.183e+07	8.78403e+06	8.48089e+06	8.84298e+06	0	0	0
Cratoxyarborenone E	2.14	level2			428.204	172.2	POS			Shikimates and Phenylpropanoids	7.16515e+06	6.84803e+06	8.50884e+06	1.39521e+07	1.38887e+07	1.48236e+07	5.1085e+06	4.65635e+06	5.7556e+06	1	0	1
2H-Pyran-2-one, 5,6-dihydro-5-hydroxy-4-methoxy-6-(2-phenylethyl)-, (5R-cis)-	2.44	level2			249.112	172.6	POS			Shikimates and Phenylpropanoids	5.01889e+06	1.43839e+07	1.4291e+07	1.98718e+07	1.23753e+07	1.04249e+07	3.73026e+06	4.60592e+06	3.48046e+06	0	0	0
Ethyl 1-methyl-1,2,5,6-tetrahydropyridine-3-carboxylate	2.58	level2			170.117	173	POS	HMDB0038321		Alkaloids	9.26639e+06	1.0089e+07	7.21536e+06	5.09044e+06	5.24325e+06	5.56419e+06	6.91542e+06	6.39443e+06	5.978e+06	0	0	0
trans-Zeatin-O-glucoside riboside	2.4	level2			514.218	173.3	POS			Alkaloids	789618	1.46674e+06	738884	2.9547e+07	2.08869e+07	1.29535e+07	1.71142e+06	878775	933947	1	0	1
Kaempferol 3-sophoroside 7-rhamnoside	2.74	level2			779.199	173.3	POS			Shikimates and Phenylpropanoids	8.551e+06	8.35953e+06	8.11825e+06	2.82713e+06	2.39906e+06	3.25566e+06	9.25453e+06	9.75164e+06	9.33627e+06	1	0	1
Kaempferol 3-glucoside-(1->6)-glucoside-7-alpha-L-rhamnoside	2.72	level2			755.205	174.1	NEG	HMDB0034396		Shikimates and Phenylpropanoids	7.04867e+08	6.95979e+08	6.48151e+08	2.37234e+08	2.56372e+08	2.4758e+08	6.753e+08	8.1927e+08	7.25767e+08	1	0	1
(9,14-dihydroxy-3,4,5,15,16-pentamethoxy-9,10-dimethyl-8-tricyclo[10.4.0.02,7]hexadeca-1(16),2,4,6,12,14-hexaenyl) benzoate	2.61	level2			539.231	174.5	POS			Shikimates and Phenylpropanoids	1.7762e+07	1.99682e+07	1.7925e+07	1.05903e+07	1.16567e+07	1.14459e+07	2.88159e+07	2.91968e+07	2.87387e+07	0	0	1
Asterinin D	2.24	level2			538.228	174.7	POS			Amino acids and Peptides	6.25649e+07	6.48732e+07	6.21841e+07	3.72132e+07	4.08674e+07	4.31534e+07	9.73177e+07	1.00447e+08	1.00846e+08	0	0	1
Flunarizine (dihydrochloride)	2.66	level2			387.201	175.5	POS	HMDB0015589	D07971	Alkaloids	9.51738e+06	1.04196e+07	2.71457e+07	1.71381e+07	1.54687e+07	1.66332e+07	9.86911e+06	9.20679e+06	9.64676e+06	0	0	0
Episyringaresinol	2.54	level2			419.17	175.5	POS			Shikimates and Phenylpropanoids	5.10225e+06	5.66535e+06	6.08726e+06	1.12874e+07	1.11995e+07	1.04737e+07	3.65225e+06	3.54347e+06	6.71643e+06	1	0	1
(8alpha,10beta,11beta)-3-Hydroxy-4,15-dinor-1(5)-xanthen-12,8-olide	2.47	level2			225.148	175.7	POS	HMDB0037244		Terpenoids	1.81337e+07	1.8469e+07	2.09153e+07	3.06222e+07	3.04762e+07	4.47695e+07	1.98761e+07	1.79997e+07	2.10361e+07	1	0	0
N-Malonyltryptophan	2.62	level2			291.097	175.7	POS	HMDB0039500		Amino acids and Peptides	4.03362e+06	4.35563e+06	4.86204e+06	3.21878e+07	2.37323e+07	2.59659e+07	6.00921e+06	4.77815e+06	4.80304e+06	1	0	1
Hydroxytanshinone	2.36	level2			311.127	175.7	POS	HMDB0036635		Polyketides	5.88192e+06	6.8416e+06	6.41634e+06	3.90736e+06	9.84406e+06	9.90636e+06	1.1225e+07	1.40667e+07	1.13282e+07	0	1	0
3-[14-hydroxy-10,13-dimethyl-3-(3,4,5-trihydroxy-6-methyloxan-2-yl)oxy-1,2,3,6,7,8,9,11,12,15,16,17-dodecahydrocyclopenta[a]phenanthren-17-yl]-2H-furan-5-one	2.32	level2			519.291	175.7	POS	HMDB0030343		Terpenoids	5.39713e+06	4.13384e+06	4.72108e+06	388924	972635	747583	8.88449e+06	8.15331e+06	9.20603e+06	1	1	1
(+)-7-epi-Syringaresinol 4'-glucoside	2.27	level2			579.209	175.7	NEG	HMDB0038261		Shikimates and Phenylpropanoids	6.28801e+07	6.28721e+07	6.06599e+07	6.29391e+07	6.99974e+07	6.29371e+07	5.95171e+07	6.12382e+07	6.20901e+07	0	0	0
(Z)-3-Hexenylvicianoside	2.42	level2			412.217	176.3	POS			Others	1.04544e+08	1.02141e+08	9.89486e+07	9.44827e+06	1.30694e+07	1.30985e+07	9.46086e+07	9.1424e+07	8.77977e+07	1	0	1
Encecalin	2.64	level2			233.117	177.1	POS			Terpenoids	5.21655e+06	4.81713e+06	5.28015e+06	4.41987e+06	4.11601e+06	4.21803e+06	6.84517e+06	6.74603e+06	6.96723e+06	0	0	0
Isosakuranetin-7-neohesperidoside	2.26	level2			639.194	177.1	NEG	HMDB0037487	C09830	Shikimates and Phenylpropanoids	1.85981e+06	3.31893e+06	2.61771e+06	3.72822e+07	2.87243e+07	2.70257e+07	384830	519435	585595	1	1	1
Oxypeucedanin	2.7	level2			287.091	177.2	POS			Shikimates and Phenylpropanoids	1.99679e+06	1.81727e+06	1.48134e+06	3.13171e+07	2.60023e+07	2.61443e+07	588739	600208	450237	1	1	1
Scutellarioside II	2.27	level2			507.151	177.4	NEG			Terpenoids	3.09085e+06	3.06955e+06	2.613e+06	2.76724e+07	2.65157e+07	2.32626e+07	1.90649e+06	1.8122e+06	215547	1	0	1
Citbismine A	2.14	level2			641.207	177.6	POS	HMDB0041086		Alkaloids	1.61288e+06	2.08932e+06	2.3351e+06	3.94659e+07	2.66768e+07	3.01875e+07	256954	360714	218239	1	1	1
2-[4-(3-Hydroxypropyl)-2-methoxyphenoxy]-1,3-propanediol 1-glucoside	2.53	level2			419.191	177.7	POS	HMDB0040353		Shikimates and Phenylpropanoids	9.51479e+06	1.16055e+07	9.85102e+06	1.09915e+07	1.87572e+07	9.6209e+06	1.21448e+07	1.84047e+07	1.53252e+07	0	0	0
Sinapic acid	2.73	level2			223.061	178	NEG			Shikimates and Phenylpropanoids	9.49441e+06	1.01115e+07	1.2194e+07	4.44104e+06	4.54081e+06	4.60523e+06	4.07055e+06	4.00698e+06	4.13003e+06	0	1	0
1-methyl-2,3,4,9-tetrahydropyrido[3,4-b]indol-7-one	2.74	level2			201.102	178.4	POS			Alkaloids	3.21192e+06	6.8594e+06	7.12055e+06	8.22352e+06	7.83499e+06	7.85912e+06	1.92783e+06	2.82713e+06	1.96559e+06	0	0	1
Nigellicine	2.41	level2			247.107	178.4	POS	HMDB0030269		Alkaloids	5.26803e+06	5.58192e+06	5.33263e+06	3.31713e+07	3.23185e+07	3.17093e+07	8.1857e+06	7.60668e+06	8.28464e+06	1	0	1
(1S,8R,16S,17R)-11,12-dimethoxy-5,15-diazahexacyclo[13.4.2.01,16.05,16.08,17.09,14]henicosa-2,9,11,13-tetraen-21-one	2.04	level2			351.166	178.7	NEG			Alkaloids	1.10313e+07	6.66334e+06	7.99853e+06	1.20829e+07	8.13401e+06	1.0375e+07	1.54391e+07	1.63564e+07	1.60195e+07	0	1	0
Scrorodioside	2.24	level2			698.273	179.2	POS			Terpenoids	4.08573e+06	4.61958e+06	4.56687e+06	1.02092e+08	7.47132e+07	7.03974e+07	4.38417e+06	2.94427e+06	2.90136e+06	1	0	1
Altamisic acid	2.69	level2			279.124	179.6	NEG			Terpenoids	9.90421e+06	1.03145e+07	1.03491e+07	4.07698e+06	5.08129e+06	4.98538e+06	1.15313e+07	1.1135e+07	1.04715e+07	0	0	1
Abscisic Acid	2.61	level2			265.143	179.8	POS			Terpenoids	7.72343e+06	8.41347e+06	7.67081e+06	1.05773e+07	1.14388e+07	9.68794e+06	7.02591e+06	7.18494e+06	7.02531e+06	0	0	0
3-Cyclopentene-1-acetaldehyde, 2,2,3-trimethyl-	2.7	level2			153.127	180.3	POS	HMDB0034973		Terpenoids	1.10626e+07	1.29067e+07	1.3092e+07	3.65391e+07	2.10373e+07	1.70048e+07	1.0192e+07	8.5917e+06	8.45262e+06	0	0	0
Diderroside	2.09	level2			482.192	180.3	POS			Terpenoids	626678	603307	459750	1.40298e+06	1.10257e+06	1.3077e+06	955696	614899	718962	1	0	0
beta-D-Glucopyranoside, (2E)-3,7-dimethyl-2,6-octadien-1-yl 6-O-alpha-L-arabinofuranosyl-	2.71	level2			447.224	180.5	NEG			Terpenoids	2.41506e+07	2.23469e+07	2.31162e+07	3.52847e+07	3.19862e+07	2.86554e+07	2.23272e+07	2.3708e+07	2.17796e+07	0	0	0
Cyclotriveratrylene	2.33	level2			473.2	181.1	POS			Others	2.78572e+07	3.70024e+07	2.7953e+07	3.02067e+07	2.8181e+07	2.65832e+07	3.03116e+07	3.03741e+07	2.98824e+07	0	0	0
(-)-alpha-Santonin	2.58	level2			247.132	181.2	POS			Terpenoids	1.8141e+07	2.16188e+07	1.81776e+07	2.8814e+07	2.69013e+07	2.7516e+07	1.90861e+07	1.89098e+07	1.77182e+07	0	0	0
9,13-Dihydroxy-4-megastigmen-3-one 9-glucoside	2.63	level2			433.208	181.4	NEG	HMDB0036318		Terpenoids	3.72241e+07	4.65756e+07	5.75621e+07	4.15132e+07	4.79319e+07	4.3908e+07	5.04985e+07	3.40285e+07	3.46424e+07	0	0	0
quercetin 3-O-rhamnoside-7-O-glucoside	2.74	level2			611.16	182.4	POS			Shikimates and Phenylpropanoids	1.49012e+09	1.50686e+09	1.33803e+09	1.05111e+09	1.07066e+09	1.0985e+09	1.8228e+09	1.77944e+09	1.71875e+09	0	0	0
[(4R)-4-(prop-1-en-2-yl)cyclohex-1-en-1-yl]methanol	2.16	level2			135.117	182.6	POS	HMDB0036087		Terpenoids	2.27934e+07	2.43316e+07	2.48851e+07	2.97211e+07	3.0704e+07	2.9393e+07	2.43267e+07	4.56484e+07	4.53372e+07	0	0	0
5,6,7,40-Tetrahydroxyisoflavone-6,7-di-o-b-D-glucopyranoside	2.7	level2			633.142	182.6	POS			Shikimates and Phenylpropanoids	1.96357e+07	2.0979e+07	1.81988e+07	1.62425e+07	1.69975e+07	1.73453e+07	2.31986e+07	2.26444e+07	2.14301e+07	0	0	0
Multinoside A	2.58	level2			645.123	182.9	NEG	HMDB0037935	C17563	Shikimates and Phenylpropanoids	7.11638e+07	6.51258e+07	6.08856e+07	6.59382e+07	6.6745e+07	6.76725e+07	7.74328e+07	7.19057e+07	7.35284e+07	0	0	0
Delphinidin 3-rutinoside cation	2.72	level2			609.147	183.2	NEG	HMDB0038001	C16315	Others	2.35174e+09	2.43733e+09	2.08154e+09	1.77484e+09	1.90883e+09	1.81531e+09	2.5131e+09	2.59896e+09	2.59203e+09	0	0	0
Nigakilactone B	2.28	level2			393.227	183.3	POS			Terpenoids	8.38307e+06	7.11668e+06	8.13217e+06	1.29077e+07	1.42205e+07	1.129e+07	9.26698e+06	1.02062e+07	8.66373e+06	0	0	0
Cynarine	2.74	level2			515.12	183.5	NEG	HMDB0030093	C10445	Shikimates and Phenylpropanoids	9.13851e+08	8.67227e+08	8.48961e+08	4.31944e+08	4.95502e+08	4.3509e+08	8.73365e+08	8.62749e+08	8.67848e+08	0	0	0
2-(Hydroxymethyl)-6-[4-(3-hydroxypropyl)-2-methoxyphenoxy]oxane-3,4,5-triol	2.52	level2			345.154	183.6	POS	HMDB0041509		Shikimates and Phenylpropanoids	2.65731e+06	1.99844e+06	3.34953e+06	2.75695e+06	3.26392e+06	2.97614e+06	1.21948e+07	1.07455e+07	1.11189e+07	0	1	1
Eruberin B	2.21	level2			641.241	183.8	POS			Shikimates and Phenylpropanoids	289691	0	0	3.16116e+07	2.39974e+07	3.10366e+07	0	0	0	1	0	1
(-)-Curcumol	2.57	level2			237.185	184.5	POS			Terpenoids	3.91594e+07	1.24352e+08	4.23681e+07	6.52904e+07	7.66921e+07	6.959e+07	2.56681e+07	2.76571e+07	2.67769e+07	0	0	1
3,5,5-trimethyl-4-[(E)-3-[3,4,5-trihydroxy-6-[(3,4,5-trihydroxyoxan-2-yl)oxymethyl]oxan-2-yl]oxybut-1-enyl]cyclohex-2-en-1-one	2.47	level2			503.248	184.5	POS	HMDB0038028		Terpenoids	2.16073e+07	2.11018e+07	1.91372e+07	1.60695e+07	1.57443e+07	1.41738e+07	1.71303e+07	1.70324e+07	1.65815e+07	0	0	0
Korupensamine A	2.04	level2			380.191	185.3	POS			Polyketides	5.40407e+06	4.36202e+06	4.64285e+06	1.53909e+07	6.81426e+06	1.52191e+07	6.14033e+07	5.29707e+07	5.84311e+07	0	1	1
Tricin 5-glucoside	2.73	level2			491.119	185.9	NEG			Shikimates and Phenylpropanoids	2.31279e+06	2.77951e+06	3.13917e+06	1.31136e+07	1.15761e+07	1.13068e+07	584136	402387	652975	1	1	1
Blumenol C O-[apiosyl-(1->6)-glucoside]	2.46	level2			505.264	186.1	POS	HMDB0031936		Terpenoids	1.36866e+07	1.43407e+07	1.19722e+07	1.07808e+07	1.14677e+07	1.17519e+07	1.26072e+07	1.17983e+07	1.35869e+07	0	0	0
Salviaflaside	2.64	level2			521.13	186.1	NEG			Shikimates and Phenylpropanoids	2.47114e+07	2.74077e+07	2.94325e+07	5.36144e+07	4.66147e+07	4.10574e+07	5.47654e+06	6.54791e+06	7.17263e+06	1	1	1
Delphinidin 3-O-glucoside cation	2.41	level2			464.092	186.4	NEG	HMDB0037997	C12138	Others	1.64215e+08	1.69791e+08	1.72569e+08	3.17842e+08	3.38818e+08	4.26676e+06	1.93196e+08	1.99101e+08	1.88188e+08	1	0	1
3-Hydroxy-beta-ionone	2.51	level2			209.153	186.6	POS			Terpenoids	1.35178e+08	1.34303e+08	1.38382e+08	2.02475e+08	1.96429e+08	1.89403e+08	1.43838e+08	1.3779e+08	1.49379e+08	0	0	0
[(2R,3S,4S,5R,6S)-6-(3,4-dihydroxybenzoyl)oxy-3,4,5-trihydroxy-tetrahydropyran-2-yl]methyl 3,4-dihydroxybenzoate	2.67	level2			451.088	186.7	NEG			Shikimates and Phenylpropanoids	4.8695e+06	8.80181e+06	5.29203e+06	1.54811e+07	1.35569e+07	1.45111e+07	2.65935e+06	3.1499e+06	2.57027e+06	1	0	1
Patchoulenone	2.72	level2			219.174	188	POS	HMDB0035747		Terpenoids	2.18575e+07	2.41046e+07	2.7228e+07	1.35446e+08	4.37534e+07	4.46905e+07	2.02677e+07	2.0659e+07	1.99695e+07	0	0	0
Dichotosinin	2.34	level2			479.188	188.4	POS			Shikimates and Phenylpropanoids	5.09174e+06	3.58948e+06	5.32769e+06	1.89067e+07	1.28169e+07	1.58085e+07	3.09534e+06	3.10578e+06	4.61171e+06	1	0	1
9-Methoxy-7-[4-[3,4,5-trihydroxy-6-[[3,4,5-trihydroxy-6-(hydroxymethyl)oxan-2-yl]oxymethyl]oxan-2-yl]oxyphenyl]-[1,3]dioxolo[4,5-g]chromen-8-one	2.26	level2			635.161	188.4	NEG			Shikimates and Phenylpropanoids	3.54796e+07	3.50475e+07	3.87451e+07	1.81234e+07	1.76783e+07	1.66711e+07	2.93194e+07	3.263e+07	3.00672e+07	0	0	0
1,4,4,7a-Tetramethyl-1,4,5,7a-tetrahydro-2H-inden-2-one	2.58	level2			191.143	188.5	POS	HMDB0036685		Terpenoids	1.51788e+08	1.53925e+08	1.54278e+08	1.82684e+08	1.76661e+08	3.00723e+08	2.24013e+08	1.43531e+08	2.24768e+08	0	0	0
(2S,3R,4S,5R,6R)-2-[5,7-dihydroxy-2-(4-hydroxy-3,5-dimethoxyphenyl)chromenylium-3-yl]oxy-6-(hydroxymethyl)oxane-3,4,5-triol	2.42	level2			492.123	188.5	NEG			Others	111287	0	76706.8	2.84114e+06	1.94589e+06	1.71845e+06	0	49851.2	110760	1	0	1
Oxotridecanoylcarnitine (Car(13:1-O))	2.71	level2			372.274	188.6	POS			Others	3.84325e+07	6.86503e+07	8.21063e+07	6.26914e+07	7.79474e+07	8.73681e+07	1.04904e+08	1.06778e+08	8.01452e+07	0	0	0
Dodecanamide	2.55	level2			200.201	188.7	POS	HMDB0251566	C13831	Fatty acids	1.62394e+07	2.04558e+07	2.1538e+07	2.16612e+07	1.98194e+07	2.04082e+07	2.02232e+07	2.02232e+07	1.27761e+07	0	0	0
2-Heptylfuran	2.73	level2			167.143	189.3	POS	HMDB0036190		Polyketides	4.75628e+06	5.03974e+06	5.41522e+06	4.72538e+06	1.83675e+07	4.57235e+06	4.89421e+06	4.57491e+06	4.63084e+06	0	0	0
Blumel C glucoside	2.3	level2			373.222	189.9	POS	HMDB0040668		Terpenoids	3.94221e+07	3.10782e+07	3.18357e+07	8.55522e+07	6.17209e+07	5.64602e+07	3.98237e+07	3.85928e+07	4.12639e+07	0	0	0
Eleutherol	2.73	level2			243.066	190.1	NEG			Polyketides	2.30541e+07	2.38858e+07	2.77644e+07	1.37714e+07	1.34508e+07	2.03225e+07	6.03761e+06	8.55402e+06	7.68189e+06	0	1	1
3-Carboxy-6,7-dihydroxy-1-(3',4'-dihydroxyphenyl)-naphthalene	2.72	level2			311.056	190.5	NEG			Shikimates and Phenylpropanoids	3.03356e+06	3.58835e+06	3.41809e+06	2.67268e+07	2.19764e+07	2.03603e+07	4.21479e+07	4.14871e+07	4.44893e+07	1	1	0
Mundulone	2.61	level2			435.176	191.1	POS			Shikimates and Phenylpropanoids	1.20482e+06	1.17737e+06	1.15321e+06	1.16169e+07	1.12314e+07	1.32045e+07	618440	553364	646736	1	0	1
Quercetin 3-O-(6-O-acetyl-beta-D-glucopyranoside)	2.74	level2			507.113	192.1	POS	HMDB0029271		Shikimates and Phenylpropanoids	1.00226e+08	1.0512e+08	9.99162e+07	6.16369e+08	6.34589e+08	6.5754e+08	5.64201e+08	5.31744e+08	5.86789e+08	1	1	0
5,7-Dihydroxy-2-(4-hydroxyphenyl)-6-[3,4,5-trihydroxy-6-(hydroxymethyl)oxan-2-yl]-2,3-dihydrochromen-4-one	2.27	level2			435.127	192.2	POS			Shikimates and Phenylpropanoids	707212	702935	876022	1.4816e+06	1.26183e+06	5.58607e+06	3.59447e+07	560093	3.76896e+07	0	0	0
Kamahine C	2.26	level2			269.138	192.5	POS	HMDB0038935		Terpenoids	3.64754e+07	3.59088e+07	3.72611e+07	2.41098e+07	2.30144e+07	2.38826e+07	5.08233e+07	5.23897e+07	4.94179e+07	0	0	1
Phenethyl rutinoside	2.28	level2			431.191	192.5	POS	HMDB0032622		Shikimates and Phenylpropanoids	1.54149e+07	1.54452e+07	1.56269e+07	1.09874e+07	1.00809e+07	1.00793e+07	2.36398e+07	2.44012e+07	2.30973e+07	0	0	1
Tricin 7-O-glucuronide	2.29	level2			1011.2	192.8	NEG			Shikimates and Phenylpropanoids	597902	928550	752395	2.90598e+07	3.22138e+07	3.4006e+07	2.03764e+07	1.60243e+07	2.30884e+07	1	1	0
Chamuvaritin	2.2	level2			453.173	192.9	POS			Shikimates and Phenylpropanoids	1.11159e+07	1.15441e+07	1.06227e+07	6.5019e+06	6.3467e+06	6.6154e+06	1.81924e+07	1.87023e+07	1.65086e+07	0	0	1
Calceolarioside A	2.68	level2			479.154	192.9	POS			Shikimates and Phenylpropanoids	1.89958e+06	2.17823e+06	2.63653e+06	4.61809e+07	2.79004e+07	3.31353e+07	3.67282e+06	4.15267e+06	245959	1	0	1
Fukinolic Acid	2.6	level2			452.116	193.3	POS			Shikimates and Phenylpropanoids	5.4786e+06	5.4445e+06	5.15026e+06	9.8603e+06	9.7302e+06	1.04001e+07	5.72603e+06	5.46044e+06	5.62239e+06	1	0	0
1-alpha-Acevaltrate	2.49	level2			481.204	193.7	POS	HMDB0033653		Terpenoids	5.59818e+06	4.58045e+06	6.23289e+06	2.30644e+06	4.53456e+06	4.98415e+06	6.99934e+06	7.00338e+06	6.53921e+06	0	0	0
Somniferine	2.18	level2			609.255	193.8	POS	HMDB0038585		Alkaloids	566017	559224	835036	1.50632e+07	1.09616e+07	1.02453e+07	5.87916e+06	4.08085e+06	6.07231e+06	1	1	1
2-(3,4-Dihydroxyphenyl)-3,5,7-trihydroxy-1-Benzopyrylium	2.74	level2			287.055	194.2	POS	HMDB0002708	C05905	Others	4.96055e+08	4.99784e+08	4.73365e+08	6.3511e+08	6.14634e+08	6.10658e+08	4.76282e+08	5.04107e+08	5.01481e+08	0	0	0
3,5-dihydroxy-2-(4-hydroxyphenyl)-7-[(3R,4S,5S,6R)-3,4,5-trihydroxy-6-(hydroxymethyl)tetrahydropyran-2-yl]oxy-chromen-4-one	2.74	level2			447.094	194.2	NEG			Shikimates and Phenylpropanoids	8.35436e+08	8.17065e+08	7.80888e+08	1.44939e+09	1.36114e+09	1.37423e+09	7.89911e+08	8.13004e+08	7.63467e+08	1	0	0
Dihydrocelastrol	2.31	level2			453.305	194.2	POS			Terpenoids	1.76686e+07	1.75058e+07	1.70806e+07	2.60935e+07	2.81783e+07	2.45225e+07	1.91766e+07	1.89332e+07	1.86406e+07	0	0	0
Heliotrine, N-oxide	2.71	level2			330.19	195.3	POS			Others	1.9974e+07	1.90398e+07	2.27841e+07	2.36955e+06	2.72082e+06	2.49982e+06	5.1226e+06	4.73539e+06	5.29542e+06	1	1	0
Lythramine	2.11	level2			480.28	195.7	POS			Alkaloids	8.15605e+06	8.63853e+06	8.19103e+06	2.13513e+07	1.73552e+07	2.0447e+07	1.06572e+07	8.39561e+06	1.06655e+07	1	0	1
Eugenol	2.69	level2			165.091	196.6	POS	HMDB0005809	C10453	Shikimates and Phenylpropanoids	1.15184e+07	1.72258e+07	1.92168e+07	9.69266e+06	9.4692e+06	1.81438e+07	1.65249e+07	1.59468e+07	1.54665e+07	0	0	0
Citreorosein	2.73	level2			285.04	197.5	NEG	HMDB0034444	C17810	Polyketides	6.27366e+07	6.31254e+07	6.44675e+07	4.26312e+07	4.55668e+07	5.02574e+07	6.20227e+07	6.07922e+07	6.4212e+07	0	0	0
Coumestrin	2.32	level2			429.083	197.5	NEG	HMDB0033587		Shikimates and Phenylpropanoids	1.65155e+07	1.862e+07	1.80427e+07	1.21426e+07	1.24804e+07	1.26137e+07	1.72247e+07	1.78501e+07	1.81181e+07	0	0	0
Flavone base + 4O, O-MalonylHex	2.7	level2			533.094	197.5	NEG	HMDB0303671		Shikimates and Phenylpropanoids	4.04594e+09	4.00239e+09	3.92789e+09	2.51356e+09	2.74257e+09	2.74349e+09	3.90401e+09	3.94737e+09	4.00164e+09	0	0	0
2-Methyl-5-(6-methylhept-5-en-2-yl)cyclohex-3-ene-1,2-diol	2.72	level2			239.2	198	POS	HMDB0031383		Terpenoids	8.03392e+06	8.08161e+06	9.94835e+06	3.07692e+07	1.0186e+07	3.34365e+07	4.50273e+06	5.13959e+06	5.7608e+06	0	0	0
2',7-Dihydroxy-4'-methoxy-8-prenylflavan 2',7-diglucoside	2.27	level2			665.281	198.1	POS	HMDB0036400		Shikimates and Phenylpropanoids	3.40143e+06	4.49219e+06	7.52872e+06	4.80216e+07	9.93681e+07	3.56378e+07	5.42427e+06	5.09053e+06	1.02555e+07	0	0	0
Codonopsine	2.38	level2			268.154	198.7	POS			Alkaloids	8.05947e+06	7.97621e+06	9.32388e+06	1.01087e+07	9.51203e+06	8.7328e+06	4.82107e+06	3.00016e+06	2.34568e+06	0	1	1
Flavanone base + 4O, 1Prenyl	2.59	level2			357.133	198.8	POS			Shikimates and Phenylpropanoids	5.64005e+06	5.3676e+06	8.61309e+06	9.28714e+06	7.1142e+06	8.04813e+06	2.64416e+06	2.81161e+06	2.86986e+06	0	0	1
4-Nitrophenol	2.74	level2			138.02	199.4	NEG	HMDB0001232	C00870	Others	1.4454e+07	1.55718e+07	1.80439e+07	9.16523e+06	1.03257e+07	1.12386e+07	7.52395e+06	9.27501e+06	8.83007e+06	0	0	0
Solasodine	2.34	level2			452.293	199.4	POS			Alkaloids	351064	323150	112428	584091	670550	489090	192312	289877	182056	1	0	1
(12-Hydroxy-2,2',2',6,9,13-hexamethyl-16-methylidene-6',11,15-trioxospiro[10,14-dioxatetracyclo[7.6.1.01,12.02,7]hexadec-6-ene-5,3'-pyran]-8-yl) acetate	2.3	level2			501.214	199.4	POS	HMDB0034463		Terpenoids	2.68899e+06	3.20457e+06	2.203e+06	3.9617e+06	3.72133e+06	4.11256e+06	1.1913e+07	1.09571e+07	1.0385e+07	0	1	1
3-Ethenyl-4-hydroxy-2,5-dimethylhex-5-en-2-yl acetate	2.53	level2			213.148	199.6	POS	HMDB0041572		Terpenoids	2.79887e+07	2.88763e+07	2.87251e+07	1.32145e+07	1.11675e+07	1.07143e+07	1.33739e+07	1.26142e+07	1.25723e+07	1	0	0
Pterosin N	2.39	level2			235.133	199.8	POS	HMDB0038218		Terpenoids	7.4094e+06	8.92443e+06	2.01018e+07	1.34658e+07	1.27964e+07	1.27644e+07	1.01397e+07	7.75103e+06	7.48468e+06	0	0	0
Euphorbiasteroid	2.23	level2			553.284	200.1	POS			Terpenoids	1.30847e+07	9.48364e+06	1.16069e+07	5.62427e+06	5.09325e+06	5.6377e+06	1.53718e+07	9.58428e+06	1.02431e+07	0	0	0
Gelsedine, 11-methoxy-	2.7	level2			359.195	200.3	POS			Alkaloids	9.20512e+06	7.66322e+06	342413	1.05162e+06	801696	995112	284000	279693	527356	1	0	1
2-Isopropylphenol	2.46	level2			137.096	200.7	POS	HMDB0032029		Terpenoids	2.09672e+07	1.846e+07	2.35374e+07	6.02572e+06	6.19315e+06	5.78207e+06	2.7435e+06	2.63976e+06	2.48831e+06	1	1	1
Betavulgarin glucoside	2.36	level2			475.123	201.1	POS	HMDB0041215		Shikimates and Phenylpropanoids	5.59238e+06	5.83754e+06	5.76334e+06	5.30976e+06	4.93628e+06	6.04823e+06	7.4258e+06	7.44277e+06	7.64473e+06	0	0	0
Flavone base + 3O, 1MeO, O-MalonylHex	2.18	level2			549.123	201.3	POS			Shikimates and Phenylpropanoids	1.76221e+06	1.6569e+06	1.65761e+06	4.26035e+06	4.93251e+06	5.18845e+06	5.82692e+06	5.92694e+06	7.10525e+06	1	1	0
(1S,2R,4R,5R,6S,7R,8R,11S)-4,5,7,11-tetrahydroxy-2,7-dimethylspiro[9-oxatricyclo[6.3.1.01,5]dodecane-6,3'-oxetane]-2',10-dione	2.52	level2			329.123	201.4	POS			Terpenoids	325505	318662	456387	1.0961e+07	6.48308e+06	9.75164e+06	202940	178807	134568	1	0	1
1-(3,4-Dimethoxyphenyl)-5-hydroxydecan-3-one	2.68	level2			309.206	202.5	POS	HMDB0029852		Others	3.78001e+08	3.10527e+08	3.57098e+08	2.3464e+07	4.01974e+07	4.52836e+07	1.18197e+07	1.28392e+07	1.27634e+07	1	1	0
Norecasantalic acid	2.42	level2			181.122	202.6	POS	HMDB0036817		Terpenoids	2.09947e+07	4.00256e+07	2.30552e+07	5.12985e+06	1.4289e+08	4.62499e+07	1.27473e+07	8.32444e+06	1.39379e+07	0	0	0
(6,6-Dimethylbicyclo(3.1.1)hept-2-en-2-yl)methyl acetate	2.34	level2			195.138	202.8	POS	HMDB0035126		Terpenoids	1.79859e+07	1.66231e+07	1.94629e+07	7.52613e+06	7.74718e+06	6.8619e+06	5.0364e+06	1.04348e+07	8.52864e+06	1	0	0
Isocaryophyllene oxide	2.64	level2			221.19	202.8	POS			Terpenoids	5.14629e+07	3.24827e+07	5.60282e+07	2.73046e+07	8.78764e+07	8.6778e+07	3.73924e+07	3.76848e+07	3.1668e+07	0	0	0
(3b,6b,8a,12a)-8,12-Epoxy-7(11)-eremophilene-6,8,12-trimethoxy-3-ol	2.45	level2			327.216	202.9	POS	HMDB0031963		Terpenoids	6.2311e+07	7.32115e+07	8.09786e+07	1.03002e+07	8.9112e+06	2.89437e+07	3.4131e+06	4.97264e+06	5.8053e+06	1	1	0
Amorphigenin O-glucoside	2.3	level2			573.196	203.1	POS			Shikimates and Phenylpropanoids	1.0366e+07	1.08923e+07	1.11139e+07	1.5875e+07	1.37395e+07	1.44271e+07	3.59033e+06	2.67119e+06	2.30532e+06	0	1	1
Costunolide	2.73	level2			233.153	203.2	POS			Terpenoids	6.04496e+07	5.58583e+07	6.65752e+07	1.01737e+07	6.21504e+06	1.03385e+07	4.88554e+06	4.29649e+06	4.61167e+06	1	1	0
Anhydrocinnzeylanol	2.65	level2			367.21	203.2	POS	HMDB0036863		Terpenoids	5.06454e+07	4.90878e+07	5.59714e+07	8.32159e+06	6.64988e+06	1.47347e+07	4.94239e+06	5.23496e+06	2.13274e+06	1	1	0
4-Methyl-2,5-diisopropylphenol	2.54	level2			193.159	203.5	POS	HMDB0029821		Terpenoids	3.3817e+06	4.43398e+06	9.87036e+06	1.15622e+07	1.1454e+07	1.34439e+07	9.61615e+06	5.26877e+06	6.44532e+06	1	0	0
2-Ethylhexyl salicylate	2.61	level2			251.164	203.5	POS	HMDB0061839		Shikimates and Phenylpropanoids	4.86948e+07	4.59915e+07	5.13927e+07	1.64328e+07	1.30886e+07	1.3732e+07	6.46695e+06	6.85196e+06	9.66976e+06	1	1	0
Dipropyl phthalate	2.69	level2			251.127	203.7	POS			Shikimates and Phenylpropanoids	1.14497e+07	1.0748e+07	1.16114e+07	8.78753e+06	8.44052e+06	8.86974e+06	9.44736e+06	9.56097e+06	9.7835e+06	0	0	0
Robustaol A	2.29	level2			475.196	203.7	POS			Polyketides	3.0268e+06	2.75063e+06	2.93429e+06	2.44061e+06	2.94812e+06	2.21615e+06	4.98504e+06	5.2159e+06	5.27065e+06	0	1	1
Leukomisin	2.61	level2			247.133	204.1	POS			Terpenoids	5.76148e+07	5.64687e+07	6.2146e+07	1.93805e+07	2.25673e+07	2.29337e+07	2.01556e+07	1.95109e+07	1.98307e+07	1	1	0
7-(4-Hydroxy-3-methoxyphenyl)-5-methoxy-1-phenylheptan-3-one	2.13	level2			343.186	204.1	POS	HMDB0029525		Shikimates and Phenylpropanoids	3.01637e+07	2.99468e+07	3.83786e+07	2.43952e+06	2.35416e+06	2.5494e+06	4.60665e+06	5.03083e+06	5.93599e+06	1	1	1
Dehydroabietic Acid	2.1	level2			323.186	204.2	POS	HMDB0061925	C12078	Terpenoids	1.95079e+08	2.49596e+07	2.59642e+07	8.62438e+06	8.5982e+06	9.11391e+06	3.32354e+06	4.3719e+06	4.93297e+06	0	0	1
Lapidin	2.65	level2			357.202	204.7	POS			Terpenoids	1.75003e+07	1.71141e+07	2.19099e+07	1.22255e+06	1.39591e+06	1.46459e+06	3.05043e+06	3.07063e+06	3.64348e+06	1	1	1
ligurobustoside C	2.68	level2			631.276	205.2	POS			Terpenoids	239760	388647	343483	2.49615e+07	1.19803e+07	8.72155e+06	1.17693e+06	641946	575049	0	1	0
(25S)-25,27-Dihydrophysalin A	2.25	level2			529.206	205.9	POS	HMDB0039081		Terpenoids	685176	415217	285373	9.42331e+06	8.51314e+06	9.71592e+06	589084	502177	606634	1	0	1
(8betaOH,10beta)-8-Hydroxy-3-oxo-7(11)-eremophilen-12,8-olide	2.72	level2			265.143	206.1	POS	HMDB0041227		Terpenoids	3.58314e+07	5.15758e+07	3.77649e+07	2.01073e+07	2.05377e+07	2.07387e+07	1.85954e+07	1.42213e+07	1.83122e+07	0	1	0
7-Hydroxy-5-methoxy-6,8-dimethylflavanone	2.37	level2			299.128	206.2	POS	HMDB0030695		Shikimates and Phenylpropanoids	1.03315e+07	1.27768e+07	1.2576e+07	5.24637e+07	4.12044e+07	3.77776e+07	2.19701e+06	2.21733e+06	2.27147e+06	1	1	1
Guieranone A	2.26	level2			317.138	206.2	POS			Polyketides	2.6192e+07	3.11443e+07	3.18889e+07	1.41972e+08	1.10013e+08	1.11715e+08	6.63473e+06	6.28373e+06	5.95569e+06	1	1	1
[3,4,5-Trihydroxy-6-[(3,4,5-trihydroxyoxan-2-yl)oxymethyl]oxan-2-yl] 2,6,6-trimethylcyclohexene-1-carboxylate	2.73	level2			501.174	206.2	POS			Terpenoids	6.29702e+06	7.19814e+06	7.26974e+06	2.32746e+07	1.92365e+07	1.90556e+07	2.62437e+06	2.68601e+06	2.95822e+06	1	1	1
2-Propenoic acid, 3-phenyl-, methyl ester	2.74	level2			163.075	206.5	POS			Shikimates and Phenylpropanoids	6.49098e+06	7.39276e+06	7.46467e+06	2.65383e+07	2.10381e+07	1.96957e+07	2.1329e+06	2.1386e+06	2.04948e+06	1	1	1
Sphalleroside A	2.55	level2			343.139	206.6	POS	HMDB0032767		Shikimates and Phenylpropanoids	4.08225e+06	5.31419e+06	5.39261e+06	2.26661e+07	1.76488e+07	1.62064e+07	1.04658e+06	901416	977293	1	1	1
Zoapatanol	2.32	level2			339.253	206.8	POS			Terpenoids	2.11751e+07	1.66599e+07	1.81466e+07	2.56724e+07	2.67549e+07	2.51587e+07	1.57675e+07	2.38031e+07	2.43472e+07	0	0	0
Trigoforin	2.64	level2			189.091	207	POS	HMDB0029495		Shikimates and Phenylpropanoids	1.10492e+07	1.07862e+07	1.19183e+07	1.69611e+07	1.47539e+07	1.5576e+07	1.20868e+07	1.16047e+07	1.15132e+07	0	0	0
Kodocytochalasin 1	2.22	level2			494.287	207.1	POS			Alkaloids	3.51144e+06	3.6425e+06	4.05109e+06	470819	601042	4.70573e+06	656963	2.75854e+06	519555	0	0	0
(S)-2-(4-Hydroxy-3-(3-methylbut-2-en-1-yl)phenyl)-8,8-dimethyl-2,3-dihydropyrano[2,3-f]chromen-4(8H)-one	2.09	level2			391.196	207.2	POS	HMDB0041217		Shikimates and Phenylpropanoids	4.48395e+06	4.00542e+06	4.92384e+06	1.99859e+06	3.20051e+06	2.25338e+06	1.007e+07	8.81047e+06	9.77052e+06	0	1	1
4,11,13,15-Tetrahydroridentin B	2.72	level2			269.175	207.4	POS	HMDB0036150		Terpenoids	9.98967e+06	9.06944e+06	9.86641e+06	6.45348e+06	5.99229e+06	2.08217e+07	7.15225e+06	3.01958e+06	6.50828e+06	0	0	0
Intermedine N-oxide	2.73	level2			316.175	207.6	POS			Others	2.20834e+07	2.14645e+07	2.44974e+07	1.35669e+06	1.67922e+06	1.48991e+06	3.61985e+06	3.85596e+06	5.16303e+06	1	1	1
Jasmonic Acid	2.61	level2			211.133	207.8	POS	HMDB0032797	C08491	Fatty acids	1.99076e+07	2.02553e+07	2.3958e+07	1.09151e+07	1.62212e+07	8.7242e+06	1.32506e+07	8.29579e+06	1.26628e+07	0	0	0
8-(4-Oxo-5-pent-2-enylcyclopent-2-en-1-yl)octanoic acid	2.68	level2			293.211	207.9	POS			Fatty acids	2.48531e+07	2.22768e+07	2.46832e+07	9.58251e+06	1.00962e+07	1.01505e+07	3.31968e+06	3.42553e+06	9.07608e+06	1	1	0
6''-O-Malonylwistin	2.31	level2			547.144	207.9	POS	HMDB0039083		Shikimates and Phenylpropanoids	2.63685e+07	1.92181e+07	2.34322e+07	7.72552e+06	9.68318e+06	9.25174e+06	1.49442e+07	1.45647e+07	1.57181e+07	1	0	0
6,7-dihydroxy-2-(4-hydroxyphenyl)-8-(3-methylbut-2-enyl)-5-[(2S,5S)-3,4,5-trihydroxy-6-[[(2R,4S,5R)-3,4,5-trihydroxy-6-methyloxan-2-yl]oxymethyl]oxan-2-yl]oxy-2,3-dihydrochromen-4-one	2.29	level2			665.244	208	POS			Shikimates and Phenylpropanoids	5.20456e+06	5.01034e+06	9.19731e+06	3.44979e+06	1.08106e+07	6.35592e+06	5.94909e+06	6.7685e+06	1.22291e+07	0	0	0
(-)-Annuionone B	2.38	level2			223.133	208.1	POS	HMDB0032121		Terpenoids	1.96438e+07	1.91858e+07	5.02989e+07	7.73551e+06	7.62298e+06	7.68682e+06	5.85638e+06	3.8349e+06	6.78464e+06	0	0	0
(-)-Tetrahydropalmatine	2.22	level2			356.179	208.1	POS			Alkaloids	1.76206e+06	1.21353e+06	6.55651e+06	7.40196e+06	7.17859e+06	7.60164e+06	3.10032e+06	3.01101e+06	2.96618e+06	0	0	1
14-Deoxy-11,12-dehydroandrographolide	2.51	level2			355.175	208.4	POS			Terpenoids	2.51853e+07	2.71576e+07	1.36989e+07	4.415e+06	5.19471e+06	4.88161e+06	1.926e+07	1.92156e+07	1.95621e+07	0	0	1
(3aS,4R,6R,8aR)-4-acetyl-8a-(hydroxymethyl)-6-[2-[(2S,3R,4S,5S,6R)-3,4,5-trihydroxy-6-(hydroxymethyl)oxan-2-yl]oxypropan-2-yl]-3a,4,5,6,7,8-hexahydro-3H-cyclohepta[b]furan-2-one	2.39	level2			447.222	208.5	POS			Terpenoids	3.1096e+06	2.94256e+06	3.58668e+06	4.75652e+06	4.03211e+06	4.69835e+06	1.28735e+08	1.39255e+08	1.18948e+08	0	1	1
2,2,6,7-Tetramethylbicyclo[4.3.0]nona-1(9),4-diene-7,8-diol	2.41	level2			209.153	208.7	POS	HMDB0036686		Terpenoids	2.18557e+07	2.07637e+07	2.3553e+07	2.47078e+07	2.44299e+07	2.36253e+07	1.47854e+07	1.66355e+07	1.54451e+07	0	0	0
(+)-Xanthoplanine	2.18	level2			357.19	209	POS	HMDB0033356		Others	3.89567e+07	4.51911e+07	4.89059e+07	3.09243e+06	3.01484e+06	3.64828e+06	4.27675e+06	4.10889e+06	4.31556e+06	1	1	0
Britannilactone	2.4	level2			267.159	209.3	POS			Terpenoids	7.33333e+06	2.73778e+07	1.55011e+07	7.60341e+06	8.23606e+06	9.12316e+06	8.76198e+07	9.43482e+07	8.01888e+07	0	1	1
Dadahol A	2.38	level2			697.229	209.4	NEG			Shikimates and Phenylpropanoids	63694.8	49113	25370.3	368695	223199	180173	0	77490.5	43557.6	1	0	0
(-)-Ancistrocladine	2.52	level2			408.223	209.6	POS			Alkaloids	2.41264e+07	2.01263e+07	2.27035e+07	3.32312e+07	3.70508e+07	3.60344e+07	2.42596e+08	2.25922e+08	2.3937e+08	0	1	1
kuwanon Q	2.11	level2			663.266	209.6	POS	HMDB0030113		Shikimates and Phenylpropanoids	1.43663e+07	8.74699e+06	8.76014e+06	2.21047e+08	1.61408e+08	1.48389e+08	9.08926e+06	1.43039e+07	5.62698e+06	1	0	1
Ginkgolide A	2.63	level2			431.133	210	POS			Terpenoids	150950	162340	193891	1.19621e+07	1.09394e+07	1.29378e+07	3.36229e+06	3.37245e+06	3.50741e+06	1	1	1
6-Feruloylcatalpol	2.28	level2			556.202	210	POS			Terpenoids	1.15125e+07	1.16021e+07	1.08954e+07	1.9997e+07	2.01548e+07	2.28717e+07	1.35183e+07	1.50862e+07	1.45411e+07	1	0	0
Uplandicine	2.29	level2			358.185	211.3	POS			Alkaloids	2.08431e+07	2.08022e+07	2.48962e+07	2.70448e+06	2.61776e+06	2.67952e+06	5.16326e+06	4.9079e+06	5.02582e+06	1	1	0
Eremopetasidione	2.34	level2			237.148	211.9	POS	HMDB0040778		Terpenoids	3.93831e+07	4.17536e+07	3.93143e+07	3.66354e+07	4.0089e+07	3.73294e+07	2.85683e+07	3.02831e+07	2.92185e+07	0	0	0
Oregonin	2.43	level2			496.217	212	POS			Shikimates and Phenylpropanoids	1.26816e+07	1.4774e+07	1.48816e+07	1.35025e+08	9.65721e+07	9.13539e+07	2.07372e+06	1.90064e+06	1.77315e+06	1	1	1
Hirsutanonol 5-O-glucoside	2.34	level2			507.188	212	NEG			Shikimates and Phenylpropanoids	3.47933e+06	3.93846e+06	3.81972e+06	3.45837e+06	3.30232e+06	3.17271e+06	1.73843e+07	1.39778e+07	1.37029e+07	0	1	1
Tetrahydro-2-(4-hydroxy-3-methoxyphenyl)-4-((4-hydroxy-3-methoxyphenyl)methyl)-3-furanmethanol	2.28	level2			359.151	212.4	NEG	HMDB0253982		Shikimates and Phenylpropanoids	1.88973e+07	1.7463e+07	2.0752e+07	2.8675e+06	4.85415e+06	6.77836e+06	570405	647391	679402	1	1	0
(-)-11-Hydroxy-9,15,16-trioxooctadecanoic acid	2.36	level2			343.211	212.5	POS	HMDB0038940		Fatty acids	5.13252e+07	7.80963e+07	5.25744e+07	4.21027e+06	3.85177e+06	8.54279e+06	1.45599e+06	1.78745e+06	1.77373e+06	1	1	0
6,7,8,3',4'-Pentamethoxyisoflavanquinone	2.25	level2			391.136	212.6	POS			Shikimates and Phenylpropanoids	201570	235319	298247	6.32682e+06	7.5277e+06	1.10582e+07	1.85203e+07	1.58671e+07	1.58752e+07	1	1	0
2,3,5,7-Tetramethoxy-9,10-dihydrophenanthrene	2.67	level2			323.128	213.3	POS			Shikimates and Phenylpropanoids	2.27543e+06	1.64487e+06	2.71744e+06	4.06368e+06	7.60272e+06	2.13071e+07	1.10518e+06	758133	799459	0	1	0
cyclo(Pro-Tyr)	2.62	level2			283.108	213.4	POS			Amino acids and Peptides	948316	983691	1.1824e+06	1.19123e+07	9.91217e+06	1.02077e+07	1.98475e+06	1.8949e+06	2.13421e+06	1	1	1
2-[3-(4-Hydroxyphenyl)prop-2-enoyloxy]ethyl-trimethylazanium	2.6	level2			250.144	213.6	POS			Others	8.6182e+06	9.68203e+06	9.89166e+06	1.55499e+07	1.76469e+07	1.51769e+07	1.4147e+06	1.46133e+06	1.46471e+06	1	1	1
Eugenyl Acetate	2.66	level2			207.101	213.7	POS	HMDB0034122	C14567	Shikimates and Phenylpropanoids	5.11779e+06	5.35936e+06	5.88486e+06	8.30516e+06	9.53901e+06	1.3025e+07	1.34869e+06	1.30929e+06	3.58972e+06	0	1	1
Piscerythramine	2.25	level2			452.212	213.7	POS			Shikimates and Phenylpropanoids	7.77151e+06	8.26241e+06	8.74911e+06	1.22606e+06	1.03389e+06	1.4034e+06	8.35615e+06	7.09749e+06	8.04086e+06	1	0	1
Blumealactone A	2.6	level2			365.193	213.9	POS	HMDB0036665		Terpenoids	4.44268e+07	4.1771e+07	2.96982e+07	1.42295e+07	2.94921e+06	7.15846e+06	4.04229e+06	2.10678e+06	2.37189e+06	1	1	0
(-)-Pinoresinol 4-O-glucoside	2.37	level2			521.201	213.9	POS	HMDB0301807	C17529	Shikimates and Phenylpropanoids	1.70223e+06	1.17366e+06	1.39167e+06	9.07756e+07	7.75506e+07	9.94107e+07	1.60568e+06	1.08279e+06	1.2533e+06	1	0	1
ikarisoside D	2.21	level2			543.184	214.1	POS			Shikimates and Phenylpropanoids	659865	609899	430475	6.53229e+06	9.92536e+06	7.71115e+06	1.07231e+06	1.14529e+06	720236	1	1	1
(1E,15E,20aR,24aS)-4,5,6,7,8,9,10,11,12,13,20a,21,23,24-Tetradecahydro-17,19-etheno-22H-benzofuro(3a,3-n)(1,5,10)triazacycloeicosine-3,14,22-trione	2.54	level2			438.233	214.4	POS			Alkaloids	3.02055e+06	3.86188e+06	3.45891e+06	3.30069e+06	3.28682e+06	3.23926e+06	1.07442e+07	1.22669e+07	1.1313e+07	0	1	1
(E)-Resveratroloside	2.73	level2			405.12	214.9	NEG			Shikimates and Phenylpropanoids	4.92757e+06	4.94018e+06	5.03697e+06	8.39386e+06	7.64029e+06	7.67283e+06	3.88517e+06	3.64455e+06	3.60147e+06	1	0	1
Dolichodial	2.74	level2			167.107	215.5	POS			Terpenoids	3.48322e+06	3.7059e+06	3.7876e+06	4.19935e+06	4.28461e+06	4.30932e+06	4.49573e+06	4.93009e+06	4.54058e+06	0	0	0
Icarin	2.28	level2			677.245	215.7	POS	HMDB0246694		Shikimates and Phenylpropanoids	6.24831e+06	5.94368e+06	5.794e+06	2.11985e+06	2.48056e+06	1.94855e+06	8.87488e+06	1.07602e+07	1.00299e+07	1	0	1
2-Methyl-6-[[3,4,5-trihydroxy-6-(4-prop-2-enylphenoxy)oxan-2-yl]methoxy]oxane-3,4,5-triol	2.42	level2			443.187	215.8	POS	HMDB0034120	C10474	Shikimates and Phenylpropanoids	1.17122e+06	1.44199e+06	1.22819e+06	593078	1.24831e+06	972788	4.31669e+06	3.58646e+06	3.69438e+06	0	1	1
Poliothrysoside	2.68	level2			429.118	215.9	POS			Shikimates and Phenylpropanoids	6.8526e+06	7.20229e+06	6.57e+06	7.02723e+06	7.1536e+06	7.16177e+06	9.85684e+06	1.02477e+07	1.00125e+07	0	0	0
Sissotrin	2.33	level2			447.128	215.9	POS			Shikimates and Phenylpropanoids	6.11369e+06	6.35066e+06	6.0339e+06	5.89437e+06	6.29171e+06	6.1069e+06	9.45572e+06	9.54e+06	9.13843e+06	0	0	0
Furanofukinin	2.42	level2			249.185	216.3	POS	HMDB0036640		Terpenoids	1.90335e+07	2.74027e+07	1.91407e+07	7.42059e+06	6.73323e+06	8.55466e+06	2.31442e+06	2.26478e+06	3.10602e+06	1	1	1
1,7,7-Trimethylbicyclo[2.2.1]hept-2-yl 4-hydroxy-3-methoxybenzoate	2.39	level2			305.175	216.4	POS			Terpenoids	1.73381e+08	7.24984e+07	7.51554e+07	1.50111e+07	1.38288e+07	1.4848e+07	8.76899e+06	8.19687e+06	5.72444e+06	0	0	0
(+)-Lycopsamine	2.73	level2			300.18	216.6	POS	HMDB0301846	C10347	Alkaloids	2.49905e+07	2.55856e+07	2.89027e+07	1.51549e+06	1.65796e+06	1.43254e+06	3.61256e+06	3.57278e+06	3.89587e+06	1	1	1
Morusignin L	2.19	level2			439.173	216.9	POS			Shikimates and Phenylpropanoids	578961	607073	913230	440599	2.63475e+06	759676	4.25881e+06	4.43721e+06	3.43462e+06	0	1	1
Vulgarin	2.51	level2			282.17	217.1	POS			Terpenoids	1.98598e+07	1.93859e+07	2.33328e+07	1.11147e+06	1.33308e+06	1.17417e+06	1.30937e+06	1.33021e+06	1.83974e+06	1	1	0
3-(3,5-Dimethoxyphenyl)-1-propene	2.74	level2			179.107	217.5	POS			Shikimates and Phenylpropanoids	2.11732e+07	7.95645e+06	8.66387e+06	7.09169e+06	7.56344e+06	7.30015e+06	4.2164e+06	3.38453e+06	1.61694e+07	0	0	1
Wistin	2.39	level2			505.135	217.5	NEG			Shikimates and Phenylpropanoids	6.53984e+06	6.3073e+06	6.05756e+06	5.11298e+06	5.12706e+06	5.46595e+06	8.36812e+06	7.90719e+06	7.78457e+06	0	0	0
3-O-Caffeoyl-4-O-sinapoylquinic acid	2.58	level2			559.146	217.6	NEG			Shikimates and Phenylpropanoids	2.05713e+06	1.83099e+06	2.21897e+06	3.70965e+06	3.75853e+06	3.89966e+06	1.48561e+06	1.40872e+06	1.44797e+06	1	0	1
2-[3,4-Dihydroxy-2,2-dimethyl-8-(3-methylbut-2-enoxy)-3,4-dihydrochromen-6-yl]-5,7-dihydroxy-2,3-dihydrochromen-4-one	2.21	level2			455.17	218	NEG			Shikimates and Phenylpropanoids	3.89881e+06	3.29232e+06	5.90012e+06	1.75585e+06	1.92322e+06	2.70885e+06	1.63108e+07	1.80796e+07	1.28918e+07	0	1	1
11-epi azadirachtin D	2.62	level2			659.27	218.2	POS			Terpenoids	2.25386e+06	2.13192e+06	2.57985e+06	3.00016e+07	5.9422e+06	1.29595e+07	2.33388e+06	2.47686e+06	2.56747e+06	0	0	0
Acidissiminol	2.03	level2			394.243	218.3	POS	HMDB0038618		Others	5.47315e+06	5.67125e+06	8.90816e+06	2.70961e+06	2.77404e+06	3.00498e+06	7.84675e+06	8.46577e+06	2.12038e+06	0	0	0
Dipentyl phthalate	2.33	level2			307.19	218.5	POS	HMDB0251441	C14300	Shikimates and Phenylpropanoids	3.65258e+08	2.33381e+08	3.74404e+08	2.15949e+07	1.96369e+07	2.13167e+07	1.6923e+07	1.36096e+07	1.93466e+07	1	1	0
trans-4-Hydroxycyclohexanecarboxylic acid	2.63	level2			125.061	218.7	NEG	HMDB0001988	C04404	Amino acids and Peptides	1.62393e+07	1.43471e+07	1.58342e+07	2.24513e+07	2.08072e+07	2.10163e+07	9.48998e+06	1.02314e+07	9.6612e+06	0	0	1
5-Hydroxy-2-(4-methoxyphenyl)-7-[3,4,5-trihydroxy-6-(hydroxymethyl)oxan-2-yl]oxy-2,3-dihydrochromen-4-one	2.4	level2			447.13	219	NEG	HMDB0029481		Shikimates and Phenylpropanoids	1.03617e+07	1.0386e+07	1.04336e+07	1.40161e+07	1.33513e+07	1.40557e+07	1.41688e+07	1.37497e+07	1.47766e+07	0	0	0
Methyl 6,10b-dihydroxy-2,4b,7,7,10a,12a-hexamethyl-12-methylidene-1,4,5,8-tetraoxo-4a,9,10,11-tetrahydronaphtho[1,2-h]isochromene-2-carboxylate	2.43	level2			489.212	219.1	POS	HMDB0035860		Terpenoids	2.88885e+06	2.73149e+06	2.95212e+06	8.07206e+06	7.80299e+06	7.7665e+06	2.99603e+06	1.41693e+06	1.24735e+06	1	0	1
Citronellyl Acetate	2.28	level2			216.196	219.5	POS	HMDB0034160	C12298	Terpenoids	2.87244e+06	1.82008e+06	2.68689e+06	3.94772e+06	3.17843e+06	1.95282e+06	4.70146e+06	6.05717e+06	2.65803e+06	0	0	0
Precocene I	2.74	level2			191.107	219.8	POS	HMDB0256741	C09017	Terpenoids	6.51768e+06	6.3313e+06	7.76049e+06	1.39189e+07	1.3704e+07	1.23018e+07	2.74553e+06	3.30445e+06	2.74611e+06	1	1	1
3-(Carboxymethyl)-2-(2-pentenyl)cyclopentanone	2.74	level2			209.118	220.8	NEG			Fatty acids	3.52714e+07	6.02159e+07	5.16606e+07	1.18852e+07	1.03108e+07	1.70076e+07	1.84952e+07	1.91705e+07	1.72675e+07	1	0	0
Terretonin	2.3	level2			487.198	220.8	NEG			Terpenoids	4.33635e+06	4.31168e+06	4.10757e+06	1.5482e+07	1.44604e+07	1.2854e+07	1.57785e+06	1.25285e+06	1.12451e+06	1	1	1
(E)-5-hydroxyundec-2-enoic acid	2.74	level2			199.134	221.3	NEG			Fatty acids	3.17785e+08	2.89828e+08	3.07166e+08	2.33359e+07	2.04508e+07	2.45914e+07	1.1442e+07	1.22407e+07	1.31223e+07	1	1	1
4-[(3,7-Dimethyl-2,6-octadien-1-yl)oxy]-7H-furo[3,2-g][1]benzopyran-7-one	2.69	level2			339.159	221.4	POS	HMDB0249086		Shikimates and Phenylpropanoids	2.78866e+06	3.15914e+06	3.38217e+06	7.61852e+06	7.00927e+06	6.74327e+06	2.01797e+06	2.10344e+06	3.75151e+06	1	0	1
Austin	2.37	level2			501.211	221.7	POS			Terpenoids	5.22574e+06	5.89402e+06	6.29226e+06	1.77036e+07	1.57421e+07	1.52335e+07	3.54699e+06	2.89039e+06	3.46679e+06	1	0	1
(2S)-2,3-Dihydro-6-(2-hydroxyethyl)-2-(hydroxymethyl)-2,5,7-trimethyl-1H-inden-1-one	2.73	level2			249.148	222	POS			Terpenoids	3.95407e+07	1.74044e+07	1.9056e+07	7.52814e+06	7.50678e+06	9.86567e+06	4.5112e+06	4.71559e+06	4.84304e+06	0	0	0
2',3-Dihydroxy-4,4',6'-trimethoxychalcone	2.41	level2			329.104	222.1	NEG	HMDB0341117		Shikimates and Phenylpropanoids	4.46973e+06	3.39489e+06	4.99329e+06	2.97791e+06	2.37435e+06	2.48102e+06	110675	782654	175159	0	1	1
Cyclopentaneacetic acid, 3-oxo-2-pentyl-	2.75	level2			211.134	222.6	NEG	HMDB0033601		Fatty acids	1.11156e+07	1.39158e+07	1.05116e+07	9.98992e+06	6.45072e+06	6.82783e+06	2.56529e+06	1.701e+06	2.02008e+06	0	1	1
(1S,6S,9S,10R,14R,17S,19S)-12-ethyl-9,19-dihydroxy-17-methoxy-14-methyl-5-oxa-12-azahexacyclo[8.7.2.1~2,6~.0~1,11~.0~3,9~.0~14,18~]icosan-4-one (non-preferred name)	2.24	level2			392.243	222.6	POS			Alkaloids	1.68077e+07	1.47816e+07	1.71746e+07	354261	995091	283098	1.83952e+06	1.55736e+06	1.44092e+06	1	1	1
Dalpanol O-glucoside	2.29	level2			575.212	222.6	POS			Shikimates and Phenylpropanoids	2.48022e+06	1.98764e+06	2.28551e+06	5.76004e+06	5.93553e+06	5.68617e+06	1.16082e+06	711683	897912	1	1	1
Toosendanin	2.6	level2			575.249	222.6	POS			Terpenoids	7.34671e+06	1.31192e+06	1.19168e+06	1.19671e+07	9.46618e+06	8.58894e+06	1.3978e+06	1.43338e+06	1.44919e+06	1	0	1
(3beta,17alpha,23S)-17,23-Epoxy-3,28,29-trihydroxy-27-norlanost-8-en-24-one	2.25	level2			475.341	223.2	POS	HMDB0035221		Terpenoids	8.62128e+06	8.10319e+06	7.73237e+06	1.34764e+07	1.4673e+07	1.33228e+07	6.45982e+06	6.67998e+06	6.48755e+06	0	0	1
8-hydroxy-1,5-dimethyl-8-[(E)-3-[(2R,3R,4S,5S,6R)-3,4,5-trihydroxy-6-(hydroxymethyl)oxan-2-yl]oxybut-1-enyl]-6-oxabicyclo[3.2.1]octan-3-one	2.75	level2			425.178	224	POS			Terpenoids	2.42931e+06	2.34856e+06	2.88186e+06	524527	774474	609514	4.5404e+06	4.32373e+06	4.32266e+06	1	0	1
5-Methyl-2,3-diisopropylphenol	2.4	level2			193.159	224.4	POS	HMDB0029825		Terpenoids	1.80882e+07	3.27961e+07	1.73194e+07	2.06176e+07	1.94846e+07	1.80112e+07	5.09401e+06	5.26314e+06	5.60432e+06	0	0	1
Platyphylloside	2.11	level2			475.191	224.6	NEG			Shikimates and Phenylpropanoids	441374	381136	430714	151290	179941	171436	170672	133112	51804.4	0	1	0
Bornyl ferulate	2.43	level2			331.189	224.7	POS			Terpenoids	2.4912e+07	2.31618e+07	2.38164e+07	3.08299e+06	3.17774e+06	5.19808e+06	1.5405e+07	6.51895e+06	4.08891e+06	1	0	0
Oxododecanoylcarnitine (Car(12:1-O))	2.71	level2			358.258	224.9	POS			Others	9.9735e+06	9.60373e+06	1.09708e+07	1.37399e+07	1.23496e+07	1.27895e+07	5.58103e+06	7.01959e+06	6.4176e+06	0	0	1
Bis(5-hydroxynoracronycine)	2.31	level2			647.235	225.1	POS	HMDB0032114		Alkaloids	2.47351e+06	1.8654e+06	2.60525e+06	904941	912379	209980	5.53486e+06	5.71219e+06	5.61512e+06	1	1	1
Mundoserone	2.72	level2			341.103	225.4	NEG			Shikimates and Phenylpropanoids	6.35988e+06	5.8942e+06	5.41779e+06	6.73884e+06	5.46005e+06	1.08633e+07	6.38244e+06	6.13512e+06	6.22876e+06	0	0	0
Limonexin	2.66	level2			503.19	225.4	POS	HMDB0036075		Terpenoids	1.81326e+06	1.6164e+06	1.65914e+06	6.74984e+06	5.87523e+06	6.13632e+06	2.77178e+06	3.10516e+06	2.62874e+06	1	0	1
(3aR,6R,7aR)-Tetrahydro-6-methyl-3-methylene-6-(4-oxopentyl)-2,5(3H,4H)-benzofurandione	2.03	level2			548.249	225.6	POS			Terpenoids	459702	366831	552712	3.33447e+07	3.33227e+07	3.72344e+07	2.13966e+06	1.14791e+06	1.30199e+06	1	1	1
Fragransol B	2.38	level2			331.154	225.8	POS	HMDB0033538		Shikimates and Phenylpropanoids	1.91551e+06	2.18313e+06	887558	1.90875e+06	2.00708e+06	2.22861e+06	1.3091e+07	3.97569e+06	955546	0	0	1
3-(4-Hydroxy-3-methoxyphenyl)propyl 3-(4-hydroxyphenyl)propanoate	2.39	level2			348.18	225.8	POS			Shikimates and Phenylpropanoids	7.23246e+06	6.55198e+06	868692	756912	954115	856388	7.20702e+06	2.66207e+06	1.17091e+06	0	0	0
Bufotenine O-glucoside	2.35	level2			367.188	225.9	POS	HMDB0029564		Alkaloids	1.19285e+07	1.07896e+07	1.33626e+07	2.73767e+06	2.74002e+06	2.53984e+06	956267	1.54799e+06	1.26096e+06	1	1	1
9-Oxononanoic acid	2.65	level2			173.117	226.3	POS	HMDB0094711	C16322	Fatty acids	1.93939e+07	1.69996e+07	2.4694e+07	7.26561e+06	7.43153e+06	7.14322e+06	3.71838e+06	2.85512e+06	2.06529e+06	1	1	1
4-Methoxybenzyl acetate	2.7	level2			181.086	226.3	POS	HMDB0033761		Shikimates and Phenylpropanoids	1.68234e+07	1.80697e+07	1.65306e+07	1.86523e+08	1.4909e+08	1.20369e+08	4.66071e+06	3.60355e+06	4.66452e+06	1	1	1
2,2,6-Trimethylcyclohexane-1,4-dione	2.66	level2			155.107	226.6	POS	HMDB0038697		Terpenoids	1.36436e+07	1.27739e+07	1.6582e+07	5.64353e+06	6.07422e+06	5.36667e+06	2.24259e+06	2.98456e+06	2.4248e+06	1	1	1
Carvyl acetate	2.33	level2			195.138	226.6	POS	HMDB0038046		Terpenoids	5.73612e+07	4.98605e+07	6.25052e+07	2.07741e+07	1.71034e+07	1.75322e+07	5.11588e+06	5.81234e+06	4.94088e+06	1	1	1
1-Hydroxyepiacorone	2.39	level2			253.179	227.1	POS	HMDB0030918		Terpenoids	3.13105e+07	2.78524e+07	3.0943e+07	4.53201e+06	4.9969e+06	4.22874e+06	1.9466e+06	5.00218e+06	3.09166e+06	1	1	0
Precocene II	2.69	level2			221.117	227.4	POS	HMDB0256742	C09018	Terpenoids	1.61715e+07	1.66627e+07	1.85644e+07	2.91012e+07	2.8893e+07	3.09469e+07	4.68156e+06	3.66221e+06	5.07316e+06	1	1	1
Graveolide	2.58	level2			266.173	227.5	POS			Terpenoids	1.83864e+06	1.91544e+06	1.6618e+06	2.6882e+06	1.27163e+06	549135	1.88994e+06	3.84878e+06	2.16785e+06	0	0	0
Songorine	2.39	level2			380.219	228.5	POS			Terpenoids	2.11737e+07	1.9491e+07	2.2153e+07	2.64753e+06	3.36904e+06	2.65642e+06	615265	104921	125480	1	1	1
Italidipyrone	2.28	level2			543.222	229.1	POS	HMDB0041308		Polyketides	38815.4	0	77732.1	1.04711e+07	1.01521e+07	1.06465e+07	820644	521785	386493	1	1	1
Stereoisomer of 3-(2,4-dihydroxyphenyl)-2,3-dihydro-7-hydroxy-8-(3-methyl-2-buten-1-yl)-4H-1-benzopyran-4-one	2.71	level2			341.138	229.3	POS	HMDB0034214	C10418	Shikimates and Phenylpropanoids	3.20842e+06	4.42062e+06	4.78516e+06	2.80587e+07	2.19499e+07	2.32851e+07	5.2795e+06	8.06095e+06	5.40458e+06	1	0	1
cyanidin 3-O-sophoroside	2.74	level2			611.16	229.3	POS			Others	1.31205e+07	2.5702e+07	1.08634e+07	9.01998e+06	2.1483e+07	1.87531e+07	3.89528e+07	3.69813e+07	1.87226e+07	0	0	0
Isorosmanol	2.62	level2			347.183	230.5	POS			Terpenoids	2.18533e+07	2.15993e+07	2.1014e+07	1.507e+07	2.3746e+06	1.39905e+07	1.16795e+07	1.13308e+07	3.85839e+06	0	0	0
1-Acetyl-Beta-Carboline	2.35	level2			211.086	230.9	POS			Alkaloids	955020	1.2049e+06	1.08883e+06	1.26234e+07	1.24624e+07	1.26275e+07	1.47686e+06	1.35168e+06	1.52308e+06	1	0	1
7-Prenyloxyaromadendrin	2.43	level2			357.133	231.2	POS			Shikimates and Phenylpropanoids	6.19487e+06	7.6489e+06	1.09303e+07	3.70579e+07	3.06772e+07	4.14678e+07	4.89503e+06	6.59987e+06	5.95368e+06	1	0	1
8-(2-Hydroxy-3-methoxy-3-methylbutyl)-7-methoxy-1-benzopyran-2-one	2.68	level2			315.123	231.3	POS			Shikimates and Phenylpropanoids	2.705e+06	3.36619e+06	3.24076e+06	9.6837e+06	1.88919e+07	8.17376e+06	1.72983e+06	1.72544e+06	1.945e+06	0	0	0
Leukotriene F4	2.65	level2			569.293	231.4	POS	HMDB0006465	C06462	Fatty acids	3.91263e+06	3.89781e+06	4.55214e+06	1.07094e+07	1.10027e+07	1.19275e+07	8.44951e+06	9.18921e+06	8.64524e+06	1	1	0
Physalin K	2.29	level2			559.18	231.7	POS	HMDB0034347		Terpenoids	4.32382e+06	3.83504e+06	3.83953e+06	5.70691e+06	6.13542e+06	6.36007e+06	5.12556e+06	5.87286e+06	5.95421e+06	0	0	0
Decahydro-3a,6,6,9a-tetramethylnaphtho[2,1-b]furan-2(1H)-one	2.64	level2			251.2	233.6	POS	HMDB0035293		Terpenoids	8.03527e+06	7.86192e+06	1.12122e+07	4.9766e+06	1.17069e+07	1.29513e+07	8.74718e+06	8.63832e+06	7.96531e+06	0	0	0
7-hydroxy-3-[4-hydroxy-3-(3-methylbut-2-enyl)phenyl]-8-(3-methylbut-2-enyl)chromen-4-one	2.66	level2			389.174	233.7	NEG			Shikimates and Phenylpropanoids	1.78454e+07	1.70097e+07	1.82071e+07	6.12446e+06	5.49132e+06	7.40977e+06	1.90297e+06	2.3512e+06	2.06104e+06	1	1	1
(ent-6alpha,7alpha,16alphaH)-6,7,17-Trihydroxy-19-kauranoic acid	2.25	level2			353.231	233.9	POS	HMDB0036756		Terpenoids	2.1735e+07	2.10391e+07	2.4053e+07	4.5439e+06	4.71712e+06	6.48592e+06	3.61346e+06	3.60302e+06	3.49617e+06	1	1	0
Oxacycloheptadec-8-en-2-one, (8Z)-	2.54	level2			253.216	234	POS	HMDB0031086		Fatty acids	1.47727e+07	1.60126e+07	1.4319e+07	9.80013e+06	1.23119e+07	1.33383e+07	1.74137e+07	1.83655e+07	1.58859e+07	0	0	0
9,16-Dihydroxyhexadecanoic acid	2.28	level2			289.237	234.1	POS			Fatty acids	6.75027e+06	7.34971e+06	6.7472e+06	3.99217e+06	5.06653e+06	5.84338e+06	8.37624e+06	8.97397e+06	8.13368e+06	0	0	0
2-Keto palmitic acid	2.3	level2			271.226	234.2	POS			Fatty acids	1.33581e+07	1.37978e+07	1.17913e+07	8.39306e+06	9.92585e+06	1.08907e+07	1.40857e+07	1.56128e+07	1.34112e+07	0	0	0
Haploperozide	2.03	level2			647.227	234.2	POS			Shikimates and Phenylpropanoids	2.64753e+06	1.76609e+06	457990	1.63766e+06	1.53781e+06	1.49503e+06	288504	266437	289570	0	0	1
Andrachcinidine	2.31	level2			228.196	234.5	POS			Alkaloids	3.96807e+07	6.23676e+07	3.74635e+07	4.17846e+07	4.36374e+07	4.33145e+07	4.88325e+07	6.17971e+07	5.04125e+07	0	0	0
beta-Parinaric acid	2.43	level2			277.216	234.8	POS			Fatty acids	6.81025e+07	4.35485e+07	4.95167e+07	1.4815e+07	1.71796e+07	8.02486e+07	6.63031e+06	7.5217e+06	6.21203e+06	0	1	0
Angoletin	2.72	level2			299.129	236.7	NEG			Shikimates and Phenylpropanoids	486901	436593	493836	7.9394e+06	5.72308e+06	5.48982e+06	136276	143029	133185	1	1	1
(1S,3R,8R,10R,11R,12R,17R)-5,12,16,16-tetramethyl-2,7,9-trioxahexacyclo[9.8.0.01,3.04,8.08,10.012,17]nonadec-4-en-6-one	2.57	level2			331.188	236.8	POS			Terpenoids	9.26799e+07	1.13785e+08	1.01296e+08	1.62872e+07	1.67424e+07	1.89591e+07	1.02927e+07	1.20053e+07	1.01403e+07	1	1	0
Curcumanolide A	2.51	level2			235.169	236.9	POS	HMDB0033252		Terpenoids	2.65682e+08	2.27005e+08	2.62751e+08	4.82508e+07	8.00761e+07	6.57684e+07	1.34796e+07	1.67694e+07	1.46084e+07	1	1	1
Geranylacetone	2.63	level2			217.158	237	POS			Fatty acids	4.39676e+07	3.78383e+07	4.77975e+07	1.06199e+07	8.9351e+06	1.02296e+07	3.09607e+06	4.63005e+06	3.14907e+06	1	1	1
Prosopinine	2.25	level2			288.253	237.2	POS			Alkaloids	3.71627e+06	2.53265e+06	7.22648e+06	8.2628e+06	5.49056e+06	3.09937e+06	5.04696e+06	9.25627e+06	3.81031e+06	0	0	0
Lycofawcine	2.64	level2			324.216	237.7	POS			Alkaloids	4.76929e+07	5.10791e+07	6.8839e+07	1.77996e+07	1.87486e+07	2.12491e+07	1.44071e+07	1.51182e+07	1.41819e+07	1	1	0
Amorfrutin 2	2.3	level2			307.19	238.2	POS			Polyketides	6.69884e+08	1.15765e+09	7.05144e+08	1.0152e+08	9.44358e+07	1.04745e+08	8.61543e+07	5.5859e+07	9.69973e+07	1	1	0
16-Hydroxy-9-oxooctadeca-10,12,14-trienoic acid	2.61	level2			307.192	238.2	NEG			Fatty acids	1.41283e+09	1.27585e+09	1.23352e+09	1.61402e+08	1.61957e+08	1.78841e+08	5.44528e+07	7.10041e+07	5.66654e+07	1	1	1
Sclareapinone	2.15	level2			329.172	239	POS	HMDB0030645		Terpenoids	4.75658e+07	4.1976e+07	5.00094e+07	7.22536e+06	7.12253e+06	7.41011e+06	4.16084e+06	4.75682e+06	4.8129e+06	1	1	0
Seconeokadsuranic acid A	2.57	level2			469.335	239.2	POS			Terpenoids	1.5444e+07	1.57079e+07	1.4409e+07	1.5142e+07	1.458e+07	1.52261e+07	1.86513e+07	1.88031e+07	1.94864e+07	0	0	0
18Alpha-Glycyrrhetinic Acid	2.38	level2			471.344	239.5	POS	HMDB0034517		Terpenoids	4.27172e+07	4.37841e+07	4.0744e+07	4.16513e+07	3.9929e+07	4.12117e+07	5.23101e+07	5.35992e+07	5.34908e+07	0	0	0
Feniculin	2.72	level2			203.143	240.3	POS	HMDB0030838		Shikimates and Phenylpropanoids	1.18181e+07	1.3672e+07	1.26974e+07	3.12132e+06	7.70215e+07	6.45726e+07	3.25093e+07	1.3854e+06	1.66672e+06	0	0	0
Sundiversifolide	2.37	level2			239.164	240.3	POS			Polyketides	6.65829e+07	6.55039e+07	6.48088e+07	8.5657e+06	6.21005e+06	7.34765e+06	4.2325e+06	5.22513e+06	5.83293e+06	1	1	0
9,16-Dioxooctadec-10,12,14-trienoic acid	2.66	level2			305.176	240.3	NEG			Fatty acids	3.94729e+08	3.54231e+08	4.28029e+08	6.18168e+07	5.93493e+07	6.4341e+07	2.68975e+07	3.43179e+07	2.96488e+07	1	1	1
Neoconvallatoxoloside	2.26	level2			715.351	240.4	POS	HMDB0030566		Terpenoids	3.40786e+07	3.20775e+07	3.03853e+07	2.94112e+07	2.89266e+07	3.11116e+07	1.84519e+07	2.17374e+07	1.84785e+07	0	0	0
3-(4-Hydroxyphenyl)propanol	2.74	level2			151.076	240.7	NEG	HMDB0032599		Shikimates and Phenylpropanoids	5.6104e+06	4.81143e+06	6.34564e+06	9.84017e+06	9.37073e+06	8.24231e+06	4.02228e+06	4.18994e+06	4.41207e+06	1	0	1
LPC(18:4)	2.73	level2			516.308	240.7	POS	HMDB0010389		Fatty acids	4.30227e+06	4.46851e+06	4.83714e+06	1.96143e+07	1.74008e+07	2.04202e+07	6.90536e+06	6.39833e+06	5.78429e+06	1	0	1
Castillene B	2.26	level2			311.127	240.8	POS			Shikimates and Phenylpropanoids	7.11259e+06	6.00366e+06	6.07038e+06	1.09951e+07	8.39279e+06	1.11285e+07	6.32593e+06	9.64979e+06	5.24005e+06	0	0	0
Jaeschkeanadiol	2.55	level2			261.185	241.1	POS			Terpenoids	2.60687e+07	2.35923e+07	2.65091e+07	1.47829e+07	1.32618e+07	1.39082e+07	3.6514e+06	8.21882e+06	9.99554e+06	0	1	0
4'-Hydroxy-3',4,5',6,6',7-hexamethylspiro[2-oxabicyclo[2.2.2]octane-8,2'-oxane]-3,5-dione	2.63	level2			355.176	241.1	NEG			Polyketides	1.99967e+07	1.96984e+07	2.02663e+07	156333	169995	1.41102e+06	2.29341e+07	1.94484e+07	1.82118e+07	1	0	1
Tremetone	2.72	level2			203.106	241.2	POS			Terpenoids	2.95297e+07	3.25897e+07	3.2558e+07	8.54445e+07	7.86336e+07	7.63009e+07	3.39715e+07	3.03486e+07	2.78924e+07	1	0	1
2,4-Dihydroxyheptadec-16-enyl acetate	2.64	level2			351.252	241.2	POS	HMDB0031043		Fatty acids	9.73822e+07	8.89722e+07	1.72377e+08	8.76451e+07	8.6416e+07	8.8429e+07	3.13671e+07	3.79025e+07	3.24576e+07	0	0	1
Pga1	2.71	level2			337.237	241.5	POS	HMDB0002656	C04685	Fatty acids	4.26502e+07	4.50664e+07	4.18249e+07	8.85021e+06	8.68899e+06	1.42808e+07	4.56988e+06	3.49222e+06	3.64909e+06	1	1	0
Sugeonyl acetate	2.43	level2			277.179	241.6	POS			Terpenoids	7.29782e+07	7.58344e+07	7.58208e+07	1.13178e+07	1.49025e+07	1.52071e+07	4.87212e+06	5.27989e+06	4.83981e+06	1	1	1
5-Hydroxy-1-(4-Hydroxy-3-Methoxyphenyl)Decan-3-One	2.72	level2			295.19	241.6	POS	HMDB0005783	C10462	Others	4.13623e+07	4.25265e+07	4.1453e+07	6.89498e+06	6.41045e+06	8.53802e+06	2.97181e+06	3.24945e+06	3.00989e+06	1	1	1
3-[4-Hydroxy-2-methoxy-5-(2-methylbut-3-en-2-yl)phenyl]-1-(4-hydroxyphenyl)-2-propen-1-one	2.69	level2			339.159	241.6	POS			Shikimates and Phenylpropanoids	1.78701e+07	1.99859e+07	2.02087e+07	5.77772e+07	5.11579e+07	8.01449e+07	2.04944e+07	1.77277e+07	1.72891e+07	1	0	1
Cucurbitacin H	2.47	level2			535.322	242	POS			Terpenoids	1.24934e+07	1.3132e+07	1.31712e+07	9.22476e+07	9.01867e+07	9.81197e+07	2.62334e+07	2.86764e+07	2.96203e+07	1	1	1
4'-Methylacetophenone	2.73	level2			135.08	242.8	POS	HMDB0032608		Shikimates and Phenylpropanoids	4.18667e+06	4.1521e+06	4.01179e+06	6.19172e+06	6.36614e+06	6.0597e+06	5.36748e+06	6.4115e+06	5.9333e+06	0	0	0
Cinnamoylechinadiol	2.36	level2			385.237	243.3	POS			Terpenoids	1.78839e+07	1.10767e+07	1.59089e+07	4.07039e+06	3.88916e+06	4.0291e+06	3.51867e+06	4.22265e+06	3.60868e+06	1	1	0
[(2R,3R,4S,5R,6R)-6-[2-(3,4-dihydroxyphenyl)ethoxy]-3,5-dihydroxy-4-[(2R,3R,4R,5R,6S)-3,4,5-trihydroxy-6-methyloxan-2-yl]oxyoxan-2-yl]methyl (E)-3-(3,4-dihydroxyphenyl)prop-2-enoate	2.5	level2			623.193	243.3	NEG			Shikimates and Phenylpropanoids	1.42951e+06	1.577e+06	1.47919e+06	1.03154e+07	7.80935e+06	7.6076e+06	608423	648861	636137	1	1	1
[10]-Gingerdione	2.71	level2			349.237	243.6	POS	HMDB0029475		Others	4.13227e+07	3.74733e+07	4.28603e+07	4.03053e+07	2.47084e+07	2.62384e+07	9.37217e+06	1.47302e+07	1.12303e+07	0	1	1
Malvin	2.25	level2			653.167	244.2	NEG			Others	478198	504994	408412	5.93843e+06	3.67855e+06	3.72195e+06	335209	426754	313030	1	0	1
5,9,12-Octadecatrienoic acid	2.66	level2			279.231	244.3	POS			Fatty acids	7.27245e+06	1.35478e+07	1.3857e+07	1.1182e+07	1.53416e+07	1.14256e+07	1.10213e+07	3.77426e+06	3.75045e+06	0	0	0
Bicyclo[2.2.1]heptan-2-ol, 1,7,7-trimethyl-, formate, (1R-endo)-	2.4	level2			183.138	244.5	POS	HMDB0038245		Terpenoids	9.44974e+06	9.50778e+06	9.0252e+06	6.00924e+06	5.84684e+06	5.98006e+06	2.91932e+06	2.87138e+06	2.87152e+06	0	1	1
(5alpha,8alpha,9R,10beta)-15,16-Epoxycleroda-3,13(16),14-trien-17-oic acid	2.73	level2			317.211	244.9	POS			Terpenoids	1.03746e+07	1.11351e+07	9.50335e+06	7.34236e+06	7.10736e+06	7.63834e+06	9.47707e+06	1.05358e+07	1.03176e+07	0	0	0
9,10-Dihydroxy-12-octadecenoic acid	2.72	level2			313.239	245.1	NEG			Fatty acids	4.38292e+06	4.60027e+06	4.12635e+06	7.45798e+06	9.13896e+06	7.50018e+06	2.83537e+06	2.65503e+06	2.62449e+06	1	0	1
Gancaonin A	2.68	level2			353.138	245.8	POS	HMDB0038481		Shikimates and Phenylpropanoids	894598	1.13798e+06	2.07944e+06	8.68687e+06	6.9551e+06	6.73216e+06	1.05661e+06	874344	1.21106e+06	1	0	1
Oryzalic acid A	2.42	level2			351.215	246.7	POS	HMDB0037593		Terpenoids	1.81083e+07	1.89716e+07	2.03513e+07	6.16184e+06	6.37774e+06	7.33862e+06	3.89664e+06	4.12692e+06	3.58796e+06	1	1	0
Podophyllotoxin, glucoside	2.15	level2			621.177	247.8	NEG	HMDB0256663		Shikimates and Phenylpropanoids	2.20407e+06	2.31998e+06	2.16713e+06	2.06473e+07	1.42213e+07	1.53711e+07	283329	139660	278956	1	1	1
9,12,13-Trihydroxyoctadeca-10,15-dienoic acid	2.71	level2			327.218	248	NEG			Fatty acids	5.46364e+07	5.35103e+07	6.71839e+07	2.18174e+07	2.13446e+07	1.96578e+07	9.44349e+06	1.00816e+07	8.86662e+06	1	1	1
Desglucocheirotoxol	2.29	level2			553.298	248.2	POS	HMDB0033828		Terpenoids	1.56815e+07	1.8278e+07	1.60537e+07	6.24596e+07	5.99053e+07	7.20337e+07	4.15512e+07	4.82793e+07	3.78706e+07	1	1	0
Scutianine F	2.56	level2			652.353	248.2	POS			Alkaloids	2.10132e+07	1.83282e+07	1.83991e+07	235351	262385	228808	843728	1.05933e+06	1.01709e+06	1	1	1
Spirosta-5,25(27)-dien-1,3-diol	2.43	level2			451.284	249	POS			Terpenoids	7.17057e+07	8.03502e+07	6.45761e+07	1.00736e+07	2.81983e+07	1.11079e+07	5.58359e+07	5.54087e+07	4.69903e+07	1	0	1
10-deacetylbaccatin III	2.66	level2			567.223	249	POS			Terpenoids	90939.1	0	0	308463	155138	218343	7.23132e+06	8.91619e+06	7.68109e+06	1	1	1
13-Nor-6-eremophilene-8,11-dione	2.36	level2			221.153	249.4	POS	HMDB0037606		Terpenoids	3.16993e+07	2.93776e+07	3.06933e+07	1.60698e+07	1.45012e+07	1.46496e+07	1.16496e+07	1.23255e+07	1.06984e+07	0	1	0
Aritmina	2.68	level2			349.19	249.5	POS	HMDB0248601		Alkaloids	4.55392e+06	3.45911e+06	4.73725e+06	5.44808e+06	6.08765e+06	6.33187e+06	235238	2.69086e+06	251322	0	1	1
(+)-[2-[2,6-Dihydroxy-4-(6-hydroxybenzofuran-2-yl)phenyl]-6-(2,4-dihydroxyphenyl)-4-methyl-3-cyclohexen-1-yl][2,4-dihydroxy-3-(3-methyl-2-buten-1-yl)phenyl]methanone	2.28	level2			649.242	249.8	POS	HMDB0030069		Shikimates and Phenylpropanoids	1.18e+06	1.27783e+06	1.49653e+06	2.455e+07	1.40873e+07	1.4042e+07	548711	240670	379806	1	1	1
7,8-(2,2-Dimethylpyrano)-3,4'-dihydroxy-5-methoxyflavan	2.69	level2			355.154	250.7	POS			Shikimates and Phenylpropanoids	3.76848e+06	5.9746e+06	6.31197e+06	1.16365e+07	1.10643e+07	1.34814e+07	2.81984e+06	3.31051e+06	3.78155e+06	1	0	1
6a,7b,8a-Trihydroxy-14,15-dinor-11-labden-13-one	2.51	level2			311.221	251.3	POS	HMDB0035337		Terpenoids	1.71336e+08	1.53385e+08	4.71823e+08	2.72155e+07	2.58727e+07	2.64093e+07	1.37852e+07	2.33935e+07	1.94907e+07	0	0	0
Tetradecanedioic acid	2.7	level2			239.165	251.8	NEG	HMDB0000872		Fatty acids	1.30347e+07	1.18328e+07	1.28039e+07	2.77546e+06	3.36704e+06	2.07351e+06	2.2241e+06	2.07137e+06	1.06924e+06	1	1	0
8-Acetoxy-4-acoren-3-one	2.66	level2			279.195	252.4	POS	HMDB0030974		Terpenoids	2.40322e+07	2.30637e+07	6.82146e+07	6.09165e+06	5.39625e+06	1.34756e+07	5.31099e+06	2.66888e+06	2.88357e+06	0	0	0
Terminaline	2.27	level2			364.32	252.4	POS			Terpenoids	9.77696e+08	1.06772e+09	9.96819e+08	1.0886e+06	7.14163e+06	787143	1.03439e+06	9.60845e+06	1.2102e+06	1	1	0
O-Geranylvanillin	2.59	level2			289.179	252.5	POS	HMDB0040864		Terpenoids	7.84804e+07	7.7968e+07	7.68996e+07	1.36594e+07	1.41841e+07	1.49912e+07	1.04486e+07	9.70585e+06	9.54153e+06	1	1	0
4-[(1E,3Z)-5-hydroxy-3-methylpenta-1,3-dienyl]-3,4a,8,8-tetramethyl-2,4,5,6,7,8a-hexahydro-1H-naphthalene-1,2,3-triol	2.32	level2			339.252	252.6	POS	HMDB0035379		Terpenoids	1.38659e+07	1.37885e+07	1.47662e+07	2.55123e+06	2.3965e+06	3.82838e+06	957287	1.3137e+06	1.15468e+06	1	1	1
5,9-Dimethyl-14-oxotetracyclo[11.2.1.01,10.04,9]hexadecane-5-carboxylic acid	2.45	level2			305.211	252.9	POS			Terpenoids	2.44675e+07	2.76573e+07	2.36675e+07	1.16031e+07	3.58667e+06	1.01323e+07	5.01535e+06	2.5508e+06	2.52012e+06	1	1	0
Sterebin D	2.49	level2			295.226	253	POS	HMDB0036832		Terpenoids	2.38797e+08	2.35372e+08	1.40299e+08	8.97755e+07	4.40208e+07	4.51236e+07	1.6096e+07	1.79546e+07	3.41482e+07	1	1	0
Cassaidine	2.56	level2			408.31	253.1	POS			Terpenoids	3.10831e+07	3.15671e+07	2.8154e+07	1.15211e+06	1.89496e+06	1.66665e+06	975847	1.13061e+06	1.31404e+06	1	1	0
Nandrolone	2.73	level2			275.2	253.3	POS	HMDB0002725	C07254	Terpenoids	7.52797e+08	6.65047e+08	7.82973e+08	2.15519e+08	2.18465e+08	2.38572e+08	1.8973e+08	2.19473e+08	3.22751e+08	1	1	0
Deoxycohumulone	2.58	level2			333.203	253.7	POS	HMDB0036623		Polyketides	1.26719e+08	1.1208e+08	1.27547e+08	2.80534e+07	2.76968e+07	3.55503e+07	6.2011e+07	6.28854e+07	5.31846e+07	1	0	0
3,8a-Dimethyl-5-methylidene-dodecahydronaphtho[2,3-b]furan-2-one	2.57	level2			235.169	253.9	POS	HMDB0035935		Terpenoids	1.23244e+08	1.08873e+08	1.23456e+08	1.60131e+07	1.75254e+07	1.8471e+07	1.58552e+07	1.83749e+07	1.57264e+07	1	1	0
Sophoraflavanone B	2.65	level2			339.124	253.9	NEG	HMDB0247465		Shikimates and Phenylpropanoids	1.37443e+08	1.59358e+08	2.17347e+08	5.42181e+08	4.32075e+08	4.33457e+08	1.32742e+08	2.61292e+08	1.77604e+08	1	0	1
16-[5-Hydroxy-6-(hydroxymethyl)-3-[3,4,5-trihydroxy-6-(hydroxymethyl)oxan-2-yl]oxy-4-(3,4,5-trihydroxyoxan-2-yl)oxyoxan-2-yl]oxy-7,9,13-trimethyl-5'-methylidenespiro[5-oxapentacyclo[10.8.0.02,9.04,8.013,18]icosane-6,2'-oxane]-10-one	2.35	level2			885.444	254.1	POS	HMDB0035507		Terpenoids	699928	818472	783367	7.32687e+06	6.74808e+06	6.83583e+06	4.51186e+06	4.35732e+06	3.81529e+06	1	1	0
Kikkanol C	2.44	level2			253.179	254.4	POS			Terpenoids	4.62608e+07	4.21513e+07	4.50972e+07	7.84579e+06	7.81947e+06	8.63036e+06	7.76249e+06	8.47664e+06	8.00636e+06	1	1	0
Peucenin	2.75	level2			259.098	254.6	NEG			Polyketides	1.42419e+06	1.3725e+06	1.40593e+06	1.93338e+07	1.65596e+07	1.11163e+07	571072	556080	355216	1	1	1
3,7,11-Trimethyl-2,6,10-dodecatrienyl acetate	2.46	level2			265.216	254.6	POS	HMDB0240268		Terpenoids	1.55571e+07	1.35581e+07	1.56837e+07	3.71359e+06	3.9564e+06	4.89333e+06	5.34983e+06	6.54332e+06	4.96771e+06	1	1	0
Uriolide	2.44	level2			615.405	256.6	POS			Terpenoids	3.04954e+07	2.90001e+07	2.75774e+07	3.21729e+06	3.8907e+06	5.29566e+06	2.16045e+07	2.55419e+07	2.4472e+07	1	0	1
Ingenol	2.51	level2			349.199	256.7	POS			Terpenoids	1.07794e+07	1.1908e+07	1.03084e+07	1.15276e+07	2.45138e+06	1.25476e+07	9.74487e+06	1.86862e+06	131608	0	0	0
(4Z,7Z,10Z,13Z)-hexadeca-4,7,10,13-tetraenoic acid	2.45	level2			249.185	256.8	POS			Fatty acids	2.95401e+07	2.73983e+07	2.66187e+07	5.86829e+06	6.90453e+06	6.31251e+06	4.31837e+06	3.81004e+06	3.72745e+06	1	1	0
[1-Acetyloxy-4-(3-hydroxy-3-methylpent-4-enyl)-3,4,8,8-tetramethyl-1,2,3,5,6,7-hexahydronaphthalen-2-yl] acetate	2.32	level2			424.305	257	POS			Terpenoids	1.95109e+07	2.17851e+07	1.84955e+07	2.118e+06	2.8573e+06	2.28524e+06	1.91979e+06	1.97898e+06	2.06666e+06	1	1	0
(6beta,7alpha,12beta,13beta)-7-Hydroxy-11,16-dioxo-8,14-apianadien-22,6-olide	2.31	level2			385.2	257.7	POS	HMDB0031380		Terpenoids	1.57299e+06	1.63547e+06	1.39898e+06	6.07586e+06	5.3945e+06	4.21096e+06	530018	411870	389904	1	1	1
Cadiamine	2.44	level2			283.205	258.4	POS			Alkaloids	6.43376e+06	6.72071e+06	5.9042e+06	7.22342e+06	7.59866e+06	7.50293e+06	7.75746e+06	7.77842e+06	8.16015e+06	0	0	0
2-[(2'R,8R,8As)-2',4,4,7,8a-pentamethylspiro[2,3,4a,5-tetrahydro-1H-naphthalene-8,5'-oxolane]-2'-yl]acetic acid	2.65	level2			343.226	258.6	POS			Terpenoids	1.64484e+07	1.50829e+07	1.0793e+07	8.59049e+06	8.31239e+06	8.87844e+06	1.84626e+07	1.91968e+07	2.03402e+07	0	0	1
Karakoline	2.72	level2			378.263	258.8	POS			Alkaloids	1.34714e+07	1.19122e+07	1.40603e+07	620922	514604	840482	132337	342360	97819.2	1	1	1
Sarpagine	2.33	level2			311.176	260	POS			Alkaloids	8.08963e+06	4.46353e+07	8.11235e+06	2.05758e+06	2.16921e+06	2.83203e+06	409739	244827	371073	0	0	1
Gitoxigenin	2.46	level2			391.245	260.5	POS			Terpenoids	1.24524e+07	1.20835e+07	1.25385e+07	7.49792e+06	7.40383e+06	8.90047e+06	8.77107e+06	7.93938e+06	7.0951e+06	0	0	0
1-Heptadecene-4,6-diyne-3,9-diol	2.63	level2			263.2	260.7	POS	HMDB0038782		Others	7.63504e+06	7.42094e+06	8.80347e+06	1.39678e+07	1.57978e+07	1.66331e+07	3.46271e+06	3.12934e+06	3.48874e+06	1	1	1
12-oxo-9E-octadecenoic acid	2.45	level2			297.242	260.9	POS			Fatty acids	2.18692e+07	1.7619e+07	1.85371e+07	1.09853e+07	9.09806e+06	1.17929e+07	1.3817e+07	1.18884e+07	1.14052e+07	0	0	0
Cucurbitacin P	2.29	level2			521.347	261.9	POS			Terpenoids	4.84137e+06	7.79691e+06	7.0044e+06	7.42779e+07	5.21899e+07	7.18801e+07	2.10621e+07	2.01854e+07	2.8909e+07	1	1	1
Scytophycin E	2.61	level2			844.532	263	POS			Polyketides	458645	300577	554918	3.18265e+07	3.90256e+07	2.80756e+07	1.18462e+07	1.10993e+07	1.36716e+07	1	1	1
3-Dehydro-2-deoxyecdysone	2.63	level2			447.31	263.4	POS			Terpenoids	2.18313e+07	1.98747e+07	2.50505e+07	2.07779e+06	2.43346e+06	1.9922e+06	546875	627680	1.41367e+06	1	1	1
PC(36:5)	2.73	level2			780.553	263.4	POS	HMDB0007890		Fatty acids	4.82547e+08	4.31828e+08	3.02753e+08	2.97432e+08	2.08908e+07	27693	4.86397e+08	2.38356e+07	3.12788e+07	0	0	0
13(S)-Hpode	2.49	level2			311.223	263.5	NEG	HMDB0003871	C04717	Fatty acids	2.3183e+08	2.2627e+08	2.55491e+08	9.09337e+07	5.11312e+07	1.03958e+08	7.3084e+07	6.85986e+07	7.56484e+07	1	1	0
Ponasterone A	2.75	level2			463.307	264	NEG			Terpenoids	1.87381e+07	1.65389e+07	2.02221e+07	1.03306e+06	1.09683e+06	1.20557e+06	213978	361696	451867	1	1	1
ent-17-Hydroxy-16beta-kauran-19-al	2.6	level2			322.274	264.1	POS	HMDB0036721		Terpenoids	3.10085e+07	3.01909e+07	3.09717e+07	7.93923e+06	8.42336e+06	8.06903e+06	2.2862e+06	2.5414e+06	2.5337e+06	1	1	1
8-Prenyl-rac-pinocembrin	2.74	level2			323.129	264.3	NEG			Shikimates and Phenylpropanoids	1.32851e+07	1.62864e+07	2.02772e+07	7.58022e+07	5.20799e+07	6.1823e+07	1.80609e+07	1.73258e+07	2.9374e+07	1	0	1
2-Hydroxy-6-(8Z,11Z)-8,11,14-pentadecatrien-1-ylbenzoic acid	2.64	level2			341.212	264.7	NEG			Polyketides	3.24671e+06	2.78039e+06	2.89238e+06	5.31683e+06	5.3479e+06	4.61677e+06	5.04522e+06	5.39133e+06	4.82479e+06	1	1	0
1,2-Dihydro-2-(1-methylethenyl)-6H-benzofuro[3,2-c]furo[3,2-g][1]benzopyran-6a,9(11aH)-diol, 9CI	2.37	level2			339.122	265.4	POS	HMDB0034041	C15511	Shikimates and Phenylpropanoids	1.93562e+06	2.86766e+06	3.64405e+06	1.9508e+07	1.749e+07	2.39116e+07	2.49493e+06	2.42495e+06	2.79098e+06	1	0	1
(2R,4S)-3,4-Dihydro-4-hydroxy-6-methoxy-2,7-dimethyl-1(2H)-naphthalenone	2.56	level2			221.117	265.7	POS			Polyketides	1.85715e+06	1.82278e+06	1.89081e+06	2.81021e+06	2.6137e+06	3.05447e+06	2.7226e+06	1.14146e+06	1.26487e+06	0	0	0
14-(5-Ethyl-6-methylheptan-2-yl)-2,15-dimethyltetracyclo[8.7.0.0^{2,7}.0^{11,15}]heptadecane-5,8-dione	2.28	level2			429.372	265.7	POS	HMDB0039822		Terpenoids	9.46215e+07	4.27588e+07	3.38806e+07	3.78881e+07	5.52018e+07	0	8.63939e+07	1.33414e+08	6.41073e+07	0	0	0
2-[4-Hydroxy-2-(hydroxymethyl)-6-[(10,14,16,20-tetramethyl-22-azahexacyclo[12.10.0.02,11.05,10.015,23.017,22]tetracos-4-en-7-yl)oxy]-5-(3,4,5-trihydroxy-6-methyloxan-2-yl)oxyoxan-3-yl]oxy-6-methyloxane-3,4,5-triol	2.71	level2			852.509	265.9	POS	HMDB0039353	C10796	Alkaloids	813378	685553	315359	2.35281e+07	2.14348e+07	1.9261e+07	1.27663e+07	1.24337e+07	1.38581e+07	1	1	0
Wighteone	2.73	level2			337.108	266	NEG			Shikimates and Phenylpropanoids	3.7666e+06	5.77974e+06	7.12553e+06	3.86362e+07	3.21074e+07	4.32957e+07	3.44178e+06	4.08319e+06	4.82342e+06	1	0	1
MG(16:1)	2.65	level2			329.268	266.1	POS			Fatty acids	3.12927e+06	3.6137e+06	3.81613e+06	2.75297e+06	3.06495e+06	3.31426e+06	9.54366e+06	9.38356e+06	8.33448e+06	0	1	1
Sachaliside 2	2.5	level2			585.198	266.2	POS			Shikimates and Phenylpropanoids	2.05104e+06	2.49966e+06	1.74017e+06	3.22823e+06	5.30982e+06	1.07085e+07	4.6639e+07	5.82647e+07	3.93892e+07	0	1	1
Cyclotricuspidoside C	2.19	level2			861.494	266.3	POS	HMDB0033636		Terpenoids	187787	321923	186291	1.53315e+07	2.08142e+07	1.53539e+07	1.92989e+07	1.62676e+07	1.03537e+07	1	1	0
myricanol	2.43	level2			341.174	266.4	POS			Shikimates and Phenylpropanoids	5.10884e+06	5.24722e+06	6.0186e+06	1.14389e+07	1.08985e+07	1.33727e+07	4.63314e+06	3.58668e+06	2.93328e+06	1	0	1
Glucosyl passiflorate	2.26	level2			697.414	266.7	POS	HMDB0038141		Terpenoids	477369	577128	600026	1.08097e+06	1.03846e+06	903207	200394	217231	201810	1	1	1
2'-Hydroxyacetophenone	2.69	level2			135.046	266.8	NEG	HMDB0032568		Shikimates and Phenylpropanoids	3.10152e+06	3.49766e+06	3.6299e+06	7.03816e+06	6.10113e+06	7.65591e+06	3.41474e+06	3.1283e+06	2.76845e+06	1	0	1
4-Hydroxy-3-(3-methyl-2-butenyl)acetophenone	2.71	level2			205.122	266.8	POS	HMDB0030770	C10702	Shikimates and Phenylpropanoids	1.19372e+07	1.19822e+07	2.48078e+07	2.5512e+07	2.27409e+07	2.80275e+07	9.35913e+06	7.8105e+06	6.41141e+06	0	0	1
Phytolaccoside A	2.56	level2			649.393	267.1	POS	HMDB0034642		Terpenoids	1.38583e+07	1.29236e+07	1.25291e+07	1.75472e+07	1.07666e+07	1.55596e+07	1.73826e+07	1.89582e+07	2.18202e+06	0	0	0
Brosimone H	2.26	level2			505.256	267.2	POS			Shikimates and Phenylpropanoids	3.25957e+06	2.66829e+06	3.36874e+06	1.80711e+07	1.94333e+07	1.37703e+07	6.43523e+06	7.76547e+06	7.55647e+06	1	1	1
1-(3-hydroxy-3-methylpent-4-enyl)-2,5,5,8a-tetramethyl-3,4,4a,6,7,8-hexahydro-1H-naphthalen-2-ol	2.65	level2			331.263	267.6	POS	HMDB0036827	C09183	Terpenoids	4.23539e+07	5.7385e+07	7.23372e+07	1.21896e+07	1.14919e+07	1.30384e+07	1.45016e+07	1.92907e+07	1.16035e+07	1	1	0
9.11(13)-Eremophiladien-12-oic acid	2.74	level2			233.155	269.3	NEG			Terpenoids	1.3395e+07	1.4586e+07	1.30159e+07	1.67103e+07	1.47786e+07	1.53702e+07	1.43767e+07	1.63773e+07	1.45252e+07	0	0	0
Zerumbone epoxide	2.72	level2			235.169	269.8	POS	HMDB0036466		Terpenoids	2.6073e+07	2.48223e+07	2.34373e+07	8.49426e+06	8.48369e+06	8.82688e+06	6.19267e+06	7.02762e+06	6.76632e+06	1	1	0
(2Z,6E)-6-methyl-2-(4-methylpent-3-enyl)octa-2,6-dienoic acid	2.74	level2			235.17	270.6	NEG			Terpenoids	4.75589e+07	4.70221e+07	5.32579e+07	7.11798e+06	7.256e+06	8.11088e+06	3.83722e+06	4.55724e+06	2.86115e+06	1	1	1
gamma-Eudesmol rhamnoside	2.36	level2			369.263	270.7	POS	HMDB0037961		Terpenoids	2.37776e+07	2.11807e+07	2.74243e+07	8.91144e+06	9.25739e+06	1.22332e+07	1.46315e+07	1.60584e+07	1.65346e+07	1	0	0
8,10-Octadecadiynoic acid	2.43	level2			277.216	271	POS			Fatty acids	1.5817e+09	1.56228e+09	1.92364e+09	3.56286e+08	3.61891e+08	3.26162e+08	1.28959e+08	2.12537e+08	1.59533e+08	1	1	1
Embelin	2.68	level2			293.177	271.8	NEG	HMDB0251767	C10342	Polyketides	1.06012e+07	8.89297e+06	9.59007e+06	4.90449e+06	1.41953e+09	4.2874e+06	5.48873e+08	3.52787e+06	5.74533e+08	0	0	0
12-Oxo-phytodienoic acid	2.75	level2			291.197	272.6	NEG	HMDB0301804	C01226	Fatty acids	8.19205e+08	7.53567e+08	8.19738e+08	1.25382e+08	1.24207e+08	1.51568e+08	1.33708e+08	1.838e+08	1.34583e+08	1	1	0
Isolupabigenin	2.61	level2			407.185	272.7	POS	HMDB0304625		Shikimates and Phenylpropanoids	6.71575e+06	6.70666e+06	9.81133e+06	4.3367e+07	3.9973e+07	4.80762e+07	5.59197e+06	6.08466e+06	3.63149e+06	1	0	1
Resveratrol-13C6TrimethylEther	2.72	level2			271.132	272.9	POS	HMDB0245633		Shikimates and Phenylpropanoids	2.18964e+06	2.25565e+06	3.06782e+06	1.51642e+07	1.36679e+07	1.67559e+07	1.96767e+06	1.77293e+06	586804	1	0	1
Ecdysterone 2,3:20,22-diacetonide	2.26	level2			561.378	273.6	POS			Terpenoids	1.78986e+06	4.53001e+06	5.40167e+06	4.62316e+06	9.37934e+06	1.5909e+06	1.13425e+07	1.47559e+07	9.77723e+06	0	1	0
[2-hydroxy-3-[3,4,5-trihydroxy-6-[[3,4,5-trihydroxy-6-(hydroxymethyl)oxan-2-yl]oxymethyl]oxan-2-yl]oxypropyl] (9Z,12Z,15Z)-octadeca-9,12,15-trienoate	2.3	level2			677.373	274.7	POS	HMDB0041093		Fatty acids	3.93888e+07	3.99824e+07	4.01508e+07	1.02727e+07	1.11884e+07	1.25333e+07	1.02595e+07	1.19315e+07	9.25386e+06	1	1	0
1-Palmitoyl-sn-glycerol	2.42	level2			353.268	274.9	POS	HMDB0011564		Fatty acids	2.90576e+08	3.08079e+08	5.45713e+08	7.5201e+07	8.44913e+07	1.29405e+08	9.73661e+07	1.12061e+08	1.0289e+08	1	0	0
Corchorusoside D	2.26	level2			699.355	275.1	POS	HMDB0033085		Terpenoids	5.89585e+07	6.52168e+07	5.94425e+07	2.29766e+07	2.45248e+07	2.77454e+07	3.08007e+07	3.05263e+07	2.32533e+07	1	0	0
Phthalic Anhydride	2.72	level2			149.023	275.5	POS	HMDB0256501		Shikimates and Phenylpropanoids	1.26796e+07	1.36466e+07	1.32434e+07	1.45998e+07	1.5535e+07	1.5611e+07	1.59275e+07	1.61011e+07	1.61753e+07	0	0	0
[2-Hydroxy-3-[3,4,5-trihydroxy-6-[[3,4,5-trihydroxy-6-(hydroxymethyl)oxan-2-yl]oxymethyl]oxan-2-yl]oxypropyl] octadeca-9,12,15-trienoate	2.67	level2			675.359	275.5	NEG			Fatty acids	8.25483e+07	9.17044e+07	8.36564e+07	4.22716e+07	4.21579e+07	4.04967e+07	2.91571e+07	3.59194e+07	3.01717e+07	0	1	0
LPC(18:3)	2.71	level2			518.323	275.9	POS	HMDB0010387		Fatty acids	4.49461e+08	5.3562e+08	5.03317e+08	1.5591e+09	1.73761e+09	2.05712e+09	9.65511e+08	1.05112e+09	9.86343e+08	1	1	0
Panaquinquecol 2	2.6	level2			277.179	277.5	POS	HMDB0038938		Others	1.62885e+07	1.68502e+07	1.6051e+07	2.31693e+06	2.70127e+06	3.07988e+06	1.19786e+06	1.45694e+06	1.0498e+06	1	1	1
formyl 2Z,4E,6Z-decatrienoate	2.36	level2			181.122	277.9	POS			Fatty acids	3.97045e+07	4.56476e+07	4.31779e+07	1.40826e+07	1.98504e+07	1.72159e+07	1.24086e+07	1.32322e+07	1.34933e+07	1	1	0
LPE(18:3)	2.71	level2			476.276	278.3	POS	HMDB0011508		Fatty acids	4.30551e+07	5.46598e+07	5.05603e+07	4.77513e+07	5.32079e+07	5.96835e+07	5.95752e+07	6.21236e+07	5.75379e+07	0	0	0
6-Hydroxy-7-(hydroxymethyl)-4-({[3,4,5-trihydroxy-6-({[3,4,5-trihydroxy-6-(hydroxymethyl)oxan-2-yl]oxy}methyl)oxan-2-yl]oxy}methyl)-1H,4ah,5H,6H,7H,7ah-cyclopenta[c]pyran-1-yl 3-methylbutanoate	2.13	level2			625.265	278.7	POS	HMDB0036105		Terpenoids	2.31069e+07	1.70552e+07	1.97166e+07	4.56536e+06	5.37896e+06	5.72325e+06	1.01471e+07	1.23686e+07	9.53808e+06	1	0	1
3,22-Dihydroxyergost-5-en-7-one	2.58	level2			431.351	279	POS	HMDB0035513		Terpenoids	9.61865e+06	9.43123e+06	1.22642e+07	1.02987e+07	1.35862e+07	7.01161e+06	1.94589e+07	1.52752e+07	1.62697e+07	0	0	0
2,5-Diisopropylphenol	2.32	level2			179.143	279.2	POS	HMDB0032579		Terpenoids	2.7611e+07	2.99113e+07	3.24205e+07	5.18048e+06	5.72301e+06	6.63631e+06	5.11634e+06	6.06681e+06	5.37737e+06	1	1	0
2-methyl-4-[12-[3-[2-[3-[(Z)-tetradec-3-enyl]oxiran-2-yl]ethyl]oxiran-2-yl]dodecyl]-2H-furan-5-one	2.58	level2			573.488	279.6	POS	HMDB0029792		Polyketides	1.62634e+07	6.13216e+06	5.06823e+06	29202.5	8.15273e+06	162578	757121	1.08046e+07	6.33915e+07	0	0	0
9(S)-Hpode	2.36	level2			311.223	280.7	NEG	HMDB0062434	C14827	Fatty acids	3.72407e+07	3.67302e+07	3.76507e+07	1.28768e+07	1.30834e+07	1.07197e+07	1.04028e+07	1.17122e+07	1.06658e+07	1	1	0
Adonixanthin	2.69	level2			583.415	280.7	POS			Terpenoids	2.95682e+07	2.52792e+07	7.80986e+06	4.75186e+06	7.17664e+06	5.63638e+06	1.54007e+07	1.95031e+07	1.65179e+07	0	0	1
dimethyl (1S,4S,5R,6S,7S,8R,11S,12R,14S,15R)-12-acetyloxy-4,7-dihydroxy-6-[(1R,2S,6S,8R,9R,11S)-2-hydroxy-11-methyl-5,7,10-trioxatetracyclo[6.3.1.02,6.09,11]dodec-3-en-9-yl]-6-methyl-14-[(E)-2-methylbut-2-enoyl]oxy-3,9-dioxatetracyclo[6.6.1.01,5.011,15]pentadecane-4,11-dicarboxylate	2.6	level2			719.259	281.2	NEG			Terpenoids	7.33724e+06	8.72339e+06	7.94844e+06	112534	107308	11002.1	90352.3	259369	101191	1	1	0
(8Z,11Z,14Z)-Heptadecatrienal	2.37	level2			249.221	281.3	POS			Fatty acids	8.79183e+06	8.65138e+06	1.01447e+07	1.71845e+06	1.63992e+06	2.30999e+06	1.82707e+06	2.10946e+06	1.66249e+06	1	1	0
(3b,16b,20R)-Pregn-5-ene-3,16,20-triol 3-glucoside	2.49	level2			497.31	281.3	POS	HMDB0041331		Terpenoids	3.01334e+07	3.54087e+07	3.2551e+07	2.37219e+07	3.01474e+07	3.42807e+07	2.92095e+07	3.39958e+07	2.56453e+07	0	0	0
LPC(16:1)	2.73	level2			494.324	281.9	POS			Others	6.97819e+06	5.57929e+06	6.11879e+06	1.08244e+07	9.40179e+06	1.83444e+07	1.35283e+07	7.76319e+06	9.23126e+06	0	0	0
Heliantriol F	2.26	level2			459.382	282	POS	HMDB0038803		Terpenoids	4.69592e+06	5.42737e+06	6.20376e+06	4.20233e+06	4.44312e+06	6.19836e+06	7.16972e+06	5.05183e+06	5.87186e+06	0	0	0
Cassaine	2.3	level2			406.294	282.9	POS			Terpenoids	3.0684e+07	3.33298e+07	3.18413e+07	740023	965950	921676	1.64826e+06	2.27572e+06	1.19365e+06	1	1	0
[2-Hydroxy-3-[3,4,5-trihydroxy-6-(hydroxymethyl)oxan-2-yl]oxypropyl] octadeca-9,12,15-trienoate	2.67	level2			513.307	283.3	NEG			Fatty acids	2.22182e+07	2.37412e+07	2.03971e+07	2.70116e+07	2.89475e+07	2.75467e+07	2.16244e+07	2.59909e+07	2.19915e+07	0	0	0
Corchorosol A	2.29	level2			537.303	283.3	POS	HMDB0041137		Terpenoids	2.50679e+07	2.85006e+07	2.66066e+07	2.39529e+07	2.33884e+07	3.3462e+07	2.85848e+07	2.71762e+07	2.17407e+07	0	0	0
Hexadecyl ferulate	2.26	level2			419.315	283.8	POS			Shikimates and Phenylpropanoids	1.12398e+07	1.02994e+07	1.22715e+07	2.75441e+06	2.67126e+06	3.28004e+06	3.24093e+06	2.07305e+06	3.28413e+06	1	1	0
[5-Hydroxy-5-(hydroxymethyl)-10-[[3,4,5-trihydroxy-6-[[3,4,5-trihydroxy-6-(hydroxymethyl)oxan-2-yl]oxymethyl]oxan-2-yl]oxymethyl]-3,8-dioxatricyclo[4.4.0.02,4]dec-9-en-7-yl] 3-methylbutanoate	2.13	level2			639.244	284.1	POS	HMDB0035305		Terpenoids	7.95802e+06	7.88688e+06	1.04349e+07	2.87537e+06	2.77297e+06	2.80628e+06	2.2346e+06	2.67876e+06	1.91355e+06	1	1	0
Cyclopassifloside III	2.3	level2			845.495	284.5	POS	HMDB0038390		Terpenoids	2.79379e+06	2.80641e+06	2.94581e+06	4.75848e+06	9.99062e+06	3.9012e+06	3.55573e+06	7.25824e+06	6.79498e+06	0	0	0
9,11,13,15-cis,trans,trans,cis-Octadecatetraenoic acid methyl ester	2.37	level2			291.231	284.9	POS			Fatty acids	1.11127e+08	8.6263e+07	1.04853e+08	5.52223e+06	5.57697e+06	6.00345e+06	9.9154e+06	1.15082e+07	9.54092e+06	1	1	0
13-(Cyclopent-2-enyl)tridecanoic acid	2.53	level2			298.274	285.2	POS			Fatty acids	4.35867e+07	6.60375e+07	3.56492e+07	5.33189e+07	5.33093e+07	3.86111e+07	4.89194e+07	3.38732e+07	6.64379e+07	0	0	0
Cyclopentanone	2.7	level2			102.091	285.4	POS	HMDB0031407	C00557	Others	6.98367e+08	8.24668e+07	7.1862e+08	7.20686e+08	6.91666e+08	7.6458e+08	8.14483e+08	1.05366e+08	3.32292e+08	0	0	0
Dihydrocucurbitacin F	2.32	level2			521.342	285.8	POS			Terpenoids	9.21722e+07	1.3161e+08	1.13356e+08	3.44371e+08	3.89851e+08	5.30651e+08	3.38456e+08	3.34239e+08	3.15156e+08	1	1	0
Asolectin	2.61	level2			816.575	286	NEG	HMDB0007973		Others	6.68326e+06	1.30508e+06	1.14858e+06	7.82364e+06	1.20785e+07	1.21848e+07	2.11179e+06	1.29363e+07	7.87632e+07	1	0	0
PC(35:1)	2.57	level2			774.593	286.5	POS			Others	8.57101e+06	9.97633e+06	1.02712e+07	1.37375e+07	1.04315e+07	1.26431e+07	1.12388e+07	1.18445e+07	8.05624e+06	0	0	0
Digin	2.57	level2			455.315	287.4	POS	HMDB0301778		Terpenoids	1.64316e+07	1.65436e+07	1.53471e+07	2.29521e+06	3.99332e+06	4.33361e+06	802902	885185	997606	1	1	0
Bebeerine	2.23	level2			595.281	288.1	POS			Alkaloids	3.59752e+07	2.06808e+07	2.20278e+06	5.96103e+06	3.58923e+06	6.81237e+06	3.11606e+06	1.50435e+07	3.21253e+06	0	0	0
9(S)-Hode	2.39	level2			297.242	288.5	POS	HMDB0004670	C14767	Fatty acids	1.7006e+07	1.96931e+07	2.02872e+07	4.52381e+06	4.14472e+06	5.79044e+06	4.07509e+06	4.62319e+06	4.15246e+06	1	1	0
Humilin B	2.66	level2			595.254	288.5	POS			Terpenoids	3.10086e+07	2.61285e+07	3.22609e+07	5.775e+06	6.29931e+06	6.84897e+06	1.21953e+07	1.42473e+07	1.09749e+07	1	1	0
D-Homo-24-nor-17-oxachola-20,22-dien-16-one, 1,3,7-tris(acetyloxy)-14,15:21,23-diepoxy-4,4,8-trimethyl-, (1a,3alpha,5alpha,7alpha,13alpha,14beta,15beta,17aalpha)-	2.75	level2			609.269	289.1	POS			Terpenoids	1.2685e+08	1.19827e+08	1.33284e+08	2.14337e+06	2.17578e+07	1.95016e+07	4.535e+07	5.39057e+07	3.6768e+07	1	1	0
PC(33:0)	2.57	level2			730.567	289.2	POS			Others	2.17967e+07	2.64449e+07	2.69426e+07	3.06226e+07	2.32221e+07	2.84823e+07	2.56359e+07	2.6076e+07	1.76792e+07	0	0	0
20-Ethyl-16-methoxy-4-(methoxymethyl)aconitane-1,8,14-triol	2.72	level2			408.274	289.7	POS			Alkaloids	1.00918e+07	1.32315e+07	1.21281e+07	1.29319e+06	1.43582e+06	1.41844e+06	594201	231657	469689	1	1	1
2-Linoleoyl-1-palmitoyl-sn-glycero-3-phosphoethanolamine	2.7	level2			714.508	290.5	NEG	HMDB0008928		Fatty acids	4.25952e+06	6.01111e+06	1.19712e+07	1.81601e+07	4.99903e+07	5.31424e+07	1.06514e+07	2.89702e+07	9.72139e+07	0	0	0
Lycoperoside D	2.3	level2			740.457	290.5	POS	HMDB0034484		Alkaloids	476280	545537	736534	1.81098e+07	1.9641e+07	2.01168e+07	1.10624e+07	1.08498e+07	9.73387e+06	1	1	0
Amasterol	2.38	level2			413.341	290.6	POS	HMDB0030054		Terpenoids	1.98866e+07	2.09089e+07	1.32964e+07	3.2802e+07	3.484e+07	3.59193e+07	1.26477e+07	7.74622e+06	4.644e+06	1	0	1
(+-)-3-Hydroxytetradecanoic acid	2.69	level2			243.196	291.2	NEG			Fatty acids	4.8489e+06	1.9427e+06	2.1522e+06	8.66827e+06	6.60672e+06	6.8482e+06	3.06283e+06	3.07016e+06	3.22624e+06	1	0	1
(3b,6a,12b,17a,20S)-Dammar-24-ene-3,6,12,17,20-pentol 20-[glucosyl-(1->2)-glucoside] 6-xyloside	2.06	level2			949.551	291.3	POS	HMDB0035348		Terpenoids	1.72741e+06	1.56033e+06	1.87231e+06	1.0396e+07	9.43431e+06	1.26849e+07	1.10357e+07	1.16447e+07	1.06015e+07	1	1	0
5-[(8Z,11Z)-pentadeca-8,11-dien-1-yl]benzene-1,3-diol	2.27	level2			334.274	291.9	POS	HMDB0038534		Polyketides	1.16908e+07	1.31027e+07	1.16633e+07	780138	687942	1.17737e+06	1.21393e+06	124949	780925	1	1	0
14-(hydroxymethyl)-5,9-dimethyltetracyclo[11.2.1.01,10.04,9]hexadecan-5-ol	2.6	level2			293.247	292.4	POS			Terpenoids	5.25669e+06	5.39892e+06	5.72403e+06	441115	547183	729987	1.46694e+06	1.53374e+06	1.41739e+06	1	1	1
Rhodoxanthin	2.6	level2			563.393	292.4	POS			Terpenoids	455908	1.97709e+06	1.21231e+06	1.41843e+06	1.10118e+06	1.34349e+06	2.6895e+06	3.26901e+06	2.21399e+06	0	1	1
Rubusoside	2.68	level2			641.321	292.6	NEG	HMDB0341391		Terpenoids	7.68573e+06	9.92395e+06	8.96793e+06	190579	70682.7	129547	90248.7	138489	25434.2	1	1	0
Quinoline, 1-acetyl-5-(((2S,4aR,5S,6aR,7S,9R,10aS)-2,3,4,4a,6,6a,7,8,9,10,10a,11-dodecahydro-9,12-dimethyl-7,5-(iminomethano)-5H-benzo(5,6)cyclohepta(1,2-b)pyridin-2-yl)methyl)decahydro-7-methyl-, (4aS,5R,7S,8aR)-	2.49	level2			468.389	292.8	POS			Alkaloids	1.05856e+07	1.00978e+07	1.17258e+07	1.40355e+07	1.12685e+07	1.16765e+07	1.07821e+07	1.1144e+07	1.21921e+07	0	0	0
2-Oxo-nonadecanoic acid	2.28	level2			313.273	293.6	POS			Fatty acids	1.19204e+07	1.25907e+07	9.5577e+06	2.57813e+06	2.54736e+06	3.14516e+06	2.30927e+06	2.79756e+06	2.55435e+06	1	1	0
PC(31:0)	2.57	level2			702.536	293.6	POS			Others	7.54905e+06	7.22774e+06	6.91842e+06	6.24886e+06	6.5382e+06	6.62635e+06	6.80399e+06	7.44468e+06	7.49425e+06	0	0	0
2-Palmitoylglycerol	2.65	level2			331.284	293.9	POS	HMDB0011533		Fatty acids	9.82931e+06	1.08461e+07	1.49904e+07	1.80645e+06	1.6811e+06	1.96732e+06	2.20227e+06	1.87745e+06	1.46589e+06	1	1	0
(2S,3R,4R,5R,6S)-2-[(2R,3R,4S,5S,6R)-2-[[(6R,10R,12S,14R)-3,12-dihydroxy-17-[(E,2S)-2-hydroxy-6-methyloct-5-en-2-yl]-4,4,10,14-tetramethyl-1,2,3,5,6,7,8,9,11,12,13,15,16,17-tetradecahydrocyclopenta[a]phenanthren-6-yl]oxy]-4,5-dihydroxy-6-(hydroxymethyl)oxan-3-yl]oxy-6-methyloxane-3,4,5-triol	2.64	level2			807.495	294.7	POS			Terpenoids	121958	31487.4	0	1.26425e+07	1.35771e+07	1.33764e+07	6.90759e+06	7.50737e+06	8.14423e+06	1	1	0
Methyl margarate	2.64	level2			283.264	294.9	NEG			Fatty acids	4.74206e+07	1.31122e+07	3.34067e+07	3.80367e+07	4.7652e+07	5.07336e+07	4.85327e+07	5.62571e+07	4.56418e+07	0	0	0
Montanol	2.68	level2			353.268	295.2	POS			Polyketides	1.61037e+07	1.81002e+07	1.62794e+07	5.12779e+06	5.92408e+06	6.8772e+06	5.2995e+06	5.76134e+06	4.79951e+06	1	1	0
(20S)-Protopanaxadiol	2.28	level2			483.376	296.7	POS			Terpenoids	7.82644e+06	1.00504e+07	1.00609e+07	9.99212e+06	7.62113e+06	1.31553e+07	1.04126e+07	9.2255e+06	6.41267e+06	0	0	0
Capsorubin	2.37	level2			601.424	297.3	POS	HMDB0036924	C08585	Terpenoids	2.60332e+08	2.89775e+08	2.88118e+08	4.17276e+07	1.29741e+08	4.05808e+07	1.20758e+08	1.88744e+08	1.45223e+08	1	0	0
PC(38:6)	2.72	level2			806.571	298.1	POS			Others	8.36684e+06	8.70967e+06	8.62232e+06	1.10835e+07	3.14693e+06	4.54743e+06	8.55309e+06	2.41202e+06	7.52459e+06	0	0	0
Canthaxanthin	2.72	level2			565.404	298.2	POS	HMDB0003154	C08583	Terpenoids	3.60502e+07	4.72609e+07	4.71199e+07	4.96427e+06	6.2356e+06	4.57467e+06	2.96311e+07	3.93777e+07	1.19849e+07	1	0	0
Cloversaponin I	2.51	level2			633.399	298.2	POS	HMDB0039892		Terpenoids	8.71214e+06	7.64003e+06	7.69055e+06	1.70407e+06	694097	2.52481e+06	4.02625e+06	4.6174e+06	3.71449e+06	1	0	1
(2S,3R,4R,5R,6S)-2-[(2R,3R,4S,5S,6R)-5-Hydroxy-6-(hydroxymethyl)-2-[[(1S,2S,7S,10R,11S,14S,15R,16S,17S,20S,23S)-10,14,16,20-tetramethyl-22-azahexacyclo[12.10.0.02,11.05,10.015,23.017,22]tetracos-4-en-7-yl]oxy]-4-[(2S,3R,4S,5S,6R)-3,4,5-trihydroxy-6-(hydroxymethyl)oxan-2-yl]oxyoxan-3-yl]oxy-6-methyloxane-3,4,5-triol	2.73	level2			866.49	298.5	NEG	HMDB0034202		Alkaloids	3.72377e+06	763827	375031	2.07644e+07	2.14316e+07	1.93838e+07	1.48423e+07	1.526e+07	1.48278e+07	1	1	0
20(R)-Protopanaxatriol	2.5	level2			499.377	299.3	POS			Terpenoids	1.04822e+07	1.52866e+07	1.54799e+07	1.33182e+07	1.45938e+07	2.44416e+07	9.76501e+06	8.4144e+06	8.55704e+06	0	0	0
Irisresorcinol	2.68	level2			347.294	299.7	POS	HMDB0038532		Polyketides	7.59406e+06	1.88501e+07	2.20988e+07	1.55469e+07	1.31911e+07	4.14904e+07	3.99879e+06	2.93767e+06	4.06637e+06	0	0	0
Diatoxanthin	2.73	level2			567.42	299.7	POS			Others	3.91976e+07	3.33902e+07	3.27953e+07	6.7694e+06	9.83125e+06	6.30195e+06	1.12085e+07	1.95412e+07	1.43615e+07	1	1	0
Convolvidine	2.46	level2			609.321	300.6	POS			Alkaloids	4.39026e+06	4.598e+06	5.63349e+06	1.20241e+06	3.7678e+08	4.45459e+08	4.73659e+08	4.77076e+08	4.71083e+08	0	1	0
N-[(E,3R,4R,5R,9S,10S,11S)-10-hydroxy-11-[(1S,3S,4S,5S,7R,8R,9S,12Z,14Z,17S,19S)-17-hydroxy-3,5,7-trimethoxy-8,14-dimethyl-11-oxospiro[10,23-dioxabicyclo[17.3.1]tricosa-12,14,20-triene-4,2'-oxirane]-9-yl]-4-methoxy-3,5,9-trimethyl-6-oxododec-1-enyl]-N-methylformamide	2.24	level2			820.52	300.8	POS			Polyketides	2.02995e+06	1.83921e+06	2.09528e+06	7.44167e+07	6.86438e+07	8.43596e+07	6.76792e+07	5.96013e+07	5.14968e+07	1	1	0
PC(35:4)	2.59	level2			768.561	301	POS			Others	2.88511e+07	4.4446e+07	2.36727e+07	3.95001e+07	4.8229e+06	1.75102e+06	2.5843e+07	6.15381e+06	2.28003e+07	0	0	0
(3beta,17alpha,23S)-17,23-Epoxy-3,29-dihydroxy-27-norlanost-8-en-24-one	2.32	level2			459.346	301.3	POS	HMDB0035142		Terpenoids	1.45363e+07	1.05514e+07	1.28422e+07	1.00196e+06	978886	1.21067e+06	607222	432760	349719	1	1	1
Maslinic Acid	2.65	level2			473.362	301.4	POS	HMDB0002392	C16939	Terpenoids	8.49738e+06	1.25403e+07	1.1759e+07	1.389e+07	1.71588e+07	2.38083e+07	2.10024e+07	1.47438e+07	1.48409e+07	0	0	0
2-(4-hydroxy-3-methoxyphenyl)-N-[2-(4-hydroxyphenyl)ethyl]-5-[3-[2-(4-hydroxyphenyl)ethylamino]-3-oxoprop-1-enyl]-7-methoxy-2,3-dihydro-1-benzofuran-3-carboxamide	2.47	level2			625.265	301.9	POS			Shikimates and Phenylpropanoids	3.07995e+08	2.59773e+08	3.39505e+08	1.16072e+08	1.18316e+08	1.32794e+08	6.62666e+07	5.91846e+07	5.80019e+07	1	1	1
(1S,8R,9R)-8-hydroxy-4-isopropylidene-10-oxatricyclo[7.2.1.01,5]dodecane-8-carboxylic acid	2.54	level2			265.148	302.2	NEG			Terpenoids	4.35737e+07	3.68783e+07	1.94686e+07	2.32249e+07	2.70215e+07	3.54604e+07	2.04297e+07	6.47112e+07	3.75706e+07	0	0	0
Tricosanoic Acid	2.7	level2			353.342	302.3	NEG	HMDB0001160		Fatty acids	4.24211e+06	9.84935e+06	9.41363e+06	8.17521e+06	2.58409e+06	3.0779e+06	2.60164e+07	7.43733e+06	2.6651e+06	0	0	0
Valnoctamide	2.72	level2			144.138	303.1	POS	HMDB0259753	D02717	Others	3.86756e+06	4.86917e+06	3.07361e+06	4.06078e+06	6.38035e+06	6.48797e+06	4.84156e+06	9.06302e+06	3.5789e+06	0	0	0
2-[[3,12-dihydroxy-4,4,8,10,14-pentamethyl-17-[6-methyl-2-[3,4,5-trihydroxy-6-(hydroxymethyl)oxan-2-yl]oxyhept-5-en-2-yl]-2,3,5,6,7,9,11,12,13,15,16,17-dodecahydro-1H-cyclopenta[a]phenanthren-6-yl]oxy]-6-(hydroxymethyl)oxane-3,4,5-triol	2.58	level2			845.482	304.5	NEG	HMDB0035857	C08946	Terpenoids	4.02614e+06	9.57857e+06	8.20737e+06	1.47472e+07	2.03711e+06	1.54945e+06	1.73931e+07	4.46049e+06	2.47506e+07	0	0	0
Mubenin B	2.36	level2			735.465	304.7	POS	HMDB0034538		Terpenoids	0	0	135474	7.3552e+06	8.11437e+06	8.56256e+06	8.23183e+06	7.24284e+06	6.08907e+06	1	1	0
Quercetin 3-(6''-malonyl-glucoside)	2.75	level2			549.088	305.2	NEG	HMDB0037368	C12638	Shikimates and Phenylpropanoids	7.64599e+06	9.10225e+06	8.46894e+06	5.62241e+06	5.19997e+06	5.70993e+06	9.70751e+06	6.22913e+06	8.45982e+06	0	0	0
PC(38:8)	2.52	level2			784.517	305.3	POS	HMDB0008182		Fatty acids	599882	661229	663029	3.85371e+07	3.79783e+07	4.74148e+07	3.11942e+06	2.7711e+07	5.09069e+07	1	0	0
Ergocristin	2.62	level2			610.307	305.5	POS	HMDB0251908		Alkaloids	9.4773e+06	1.18175e+07	5.26112e+07	1.4568e+07	1.64152e+07	1.93951e+07	1.56511e+07	2.39881e+07	1.13468e+07	0	0	0
beta-Boswellic acid acetate	2.29	level2			499.378	306.2	POS	HMDB0035160		Terpenoids	1.80127e+07	8.30847e+06	2.19052e+07	1.07969e+07	1.2644e+07	1.95927e+07	8.43245e+06	7.39268e+06	3.35603e+06	0	0	0
(11-Ethyl-3,8,9-trihydroxy-4,6,16-trimethoxy-11-azahexacyclo[7.7.2.12,5.01,10.03,8.013,17]nonadecan-13-yl) 2-acetamidobenzoate	2.62	level2			623.285	307.1	POS			Alkaloids	6.29473e+07	7.30569e+07	8.15226e+07	5.42762e+07	5.30966e+07	6.41699e+07	5.33026e+07	4.991e+07	5.51549e+07	0	0	0
PC(38:1)	2.69	level2			816.645	307.8	POS			Others	8.63195e+06	5.33512e+06	7.59076e+06	557015	4.83901e+06	2.4002e+06	2.90039e+06	5.23477e+06	2.74527e+06	0	0	0
7-(2-Hydroxypropan-2-yl)-1,4a-dimethyl-2,3,4,5,6,7,8,8a-octahydronaphthalen-1-ol	2.72	level2			239.202	308.1	NEG			Terpenoids	2.29812e+07	3.36381e+07	3.30754e+07	8.92098e+06	9.35583e+06	1.1342e+07	9.90555e+06	8.30142e+06	7.74415e+06	1	1	0
Methyl 2-(3-ethyl-7a-hydroxy-8-methoxy-2,3,4,6,7,12b-hexahydro-1H-indolo[2,3-a]quinolizin-2-yl)-3-methoxyprop-2-enoate	2.66	level2			415.225	308.1	POS	HMDB0247263		Alkaloids	4.71177e+06	5.65618e+06	4.13226e+06	330130	250747	497138	543906	317755	171950	1	1	0
PC(37:5)	2.62	level2			794.576	308.3	POS	HMDB0007956		Fatty acids	9.96675e+07	1.30159e+08	4.07547e+07	7.96714e+07	4.89305e+06	2.14265e+06	4.6764e+07	5.66845e+06	2.95229e+07	0	0	0
1-oleoyl-2-myristoyl-sn-glycero-3-phosphocholine	2.56	level2			732.562	308.7	POS	HMDB0008097		Fatty acids	2.05516e+07	2.22205e+07	1.23067e+07	1.00106e+07	4.98041e+06	0	1.30424e+07	1.11699e+07	1.14144e+07	0	0	0
ent-16b,19-Kauranediol 19-acetate	2.32	level2			349.273	308.9	POS	HMDB0036801		Terpenoids	1.22898e+07	1.66068e+07	1.39302e+07	1.0552e+06	1.10078e+06	1.33462e+06	674517	717744	475908	1	1	0
14-(5-Ethyl-6-methylheptan-2-yl)-5-hydroxy-2,15-dimethyltetracyclo[8.7.0.0^{2,7}.0^{11,15}]heptadec-7-en-9-one	2.28	level2			429.372	308.9	POS	HMDB0034422		Terpenoids	2.63429e+08	1.6044e+08	2.5912e+08	1.43545e+08	7.21535e+07	954700	1.18799e+08	4.35949e+07	1.64132e+08	0	0	0
Cholestan-3-one	2.18	level2			409.346	309.1	POS	HMDB0250161		Terpenoids	553232	484960	1.04885e+06	8.27912e+06	7.21272e+06	1.12441e+07	2.22547e+06	1.38187e+06	1.7693e+06	1	1	1
2-[6-methyl-2-(3,6,12-trihydroxy-4,4,8,10,14-pentamethyl-2,3,5,6,7,9,11,12,13,15,16,17-dodecahydro-1H-cyclopenta[a]phenanthren-17-yl)hept-5-en-2-yl]oxy-6-[(3,4,5-trihydroxyoxan-2-yl)oxymethyl]oxane-3,4,5-triol	2.29	level2			771.499	309.3	POS	HMDB0039556		Terpenoids	875964	423690	1.02519e+06	2.64184e+07	2.74183e+07	3.27559e+07	2.52636e+07	2.39567e+07	2.04098e+07	1	1	0
methyl 10-acetyloxy-1,2,6a,6b,9,9,12a-heptamethyl-2,3,4,5,6,6a,7,8,8a,10,11,12,13,14b-tetradecahydro-1H-picene-4a-carboxylate	2.15	level2			513.386	310.3	POS			Terpenoids	3.32839e+06	5.61948e+06	7.26355e+06	4.45685e+06	3.00352e+06	9.37914e+06	5.76667e+06	3.1471e+06	2.56431e+06	0	0	0
Deacetylvindoline	2.36	level2			413.21	310.5	NEG			Alkaloids	4.40358e+07	1.19115e+07	1.07807e+07	4.73439e+06	4.95797e+06	5.73245e+06	2.61728e+06	3.22625e+06	3.34359e+06	0	0	0
Oxycanthine	2.73	level2			609.297	312.5	POS	HMDB0030172	C09598	Alkaloids	2.51921e+08	2.68509e+08	2.72848e+08	2.59514e+07	3.4553e+07	2.94941e+07	7.32853e+07	8.33046e+07	7.75083e+07	1	1	1
Ergocristine	2.63	level2			610.299	312.5	POS			Alkaloids	3.7267e+07	4.21485e+07	4.34009e+07	3.90752e+06	4.9873e+06	4.50134e+06	1.13429e+07	1.30232e+07	1.15389e+07	1	1	1
(9Z,12Z)-octadeca-9,12-dienal	2.3	level2			265.252	312.6	POS			Fatty acids	4.04322e+07	5.19648e+07	3.40833e+07	4.69547e+07	6.55483e+07	4.60498e+07	3.14469e+07	3.60366e+07	6.3202e+07	0	0	0
Soyasapogenol B	2.51	level2			481.367	313.3	POS	HMDB0034648	C08980	Terpenoids	4.4355e+06	2.90512e+06	8.26551e+06	5.13785e+06	5.18862e+06	8.90077e+06	4.61065e+06	3.26188e+06	2.55707e+06	0	0	0
2-[4,5-Dihydroxy-6-(hydroxymethyl)-2-[[6-hydroxy-7,9,13-trimethyl-6-[3-methyl-4-[3,4,5-trihydroxy-6-(hydroxymethyl)oxan-2-yl]oxybutyl]-5-oxapentacyclo[10.8.0.02,9.04,8.013,18]icos-18-en-16-yl]oxy]oxan-3-yl]oxy-6-methyloxane-3,4,5-triol	2.32	level2			903.488	314.5	POS	HMDB0039483		Terpenoids	1.32617e+07	9.31513e+06	1.21658e+07	28932.4	0	83261.7	91948.4	65058.2	88598.7	1	1	0
Ergocalciferol (Vitamin D2)	2.64	level2			397.346	314.7	POS	HMDB0000900	C05441	Terpenoids	1.42326e+06	3.6374e+06	8.17979e+06	1.39926e+07	2.29165e+07	2.31211e+07	2.80318e+06	3.1623e+06	3.23698e+06	1	0	1
(6S,7aR)-2-[(2E,4E,6E,8E,10E,12E,14E)-15-[(6S,7aR)-6-hydroxy-4,4,7a-trimethyl-2,5,6,7-tetrahydro-1-benzofuran-2-yl]-6,11-dimethylhexadeca-2,4,6,8,10,12,14-heptaen-2-yl]-4,4,7a-trimethyl-2,5,6,7-tetrahydro-1-benzofuran-6-ol	2.4	level2			600.416	315.3	POS			Terpenoids	1.98008e+07	1.98215e+07	2.07756e+07	4.39717e+06	7.84382e+06	5.9188e+06	1.15187e+07	1.9617e+07	1.08676e+07	1	0	0
Antheraxanthin A	2.71	level2			584.42	316.9	POS			Terpenoids	1.66012e+07	1.83894e+07	2.17189e+07	4.27336e+06	8.51199e+06	6.67845e+06	2.7303e+07	1.03432e+07	7.69719e+06	1	0	0
2-(Hydroxymethyl)-6-[[12-hydroxy-4,4,8,10,14-pentamethyl-17-[6-methyl-2-[3,4,5-trihydroxy-6-(hydroxymethyl)oxan-2-yl]oxyhept-5-en-2-yl]-2,3,5,6,7,9,11,12,13,15,16,17-dodecahydro-1H-cyclopenta[a]phenanthren-3-yl]oxy]oxane-3,4,5-triol	2.74	level2			829.496	317.9	NEG	HMDB0039545		Terpenoids	478887	1.62426e+06	457056	3.82369e+06	2.1915e+06	2.01938e+06	4.58163e+06	1.53758e+06	2.27827e+06	0	0	0
8-(2-hexylcyclopropyl)octanoic acid	2.74	level2			267.233	318.8	NEG			Fatty acids	5.84685e+06	8.80753e+06	5.7343e+06	678141	1.29595e+06	1.28553e+06	1.11409e+06	1.09143e+06	882266	1	1	0
12-Deoxyphorbol 13-palmitate	2.26	level2			569.421	319.1	NEG			Terpenoids	3.07132e+06	3.94399e+06	2.62331e+06	0	14872.5	14555.5	0	0	28923.4	1	1	0
Siphonaxanthin	2.55	level2			601.422	319.3	POS			Terpenoids	4.4573e+06	1.13004e+07	6.42961e+06	1.84e+06	3.94863e+06	8.2564e+06	2.8755e+06	5.51665e+06	3.14515e+06	0	0	0
Withaperuvin H	2.19	level2			579.259	320.2	POS	HMDB0034061		Terpenoids	8.46247e+06	8.67344e+06	8.23008e+06	6.0986e+06	8.25826e+06	1.26474e+07	6.19277e+06	5.75152e+06	6.27215e+06	0	0	0
PC(32:2)	2.74	level2			730.538	320.4	POS			Others	1.01328e+07	8.10163e+06	4.36286e+06	6.15412e+06	594850	2.43721e+06	3.88621e+06	443286	3.46724e+06	0	0	0
7-Methoxyergost-5-ene-3,22-diol	2.54	level2			447.383	321.1	POS	HMDB0035512		Terpenoids	9.20508e+06	7.68653e+06	5.62032e+06	5.57075e+06	3.14135e+06	535821	3.72173e+06	3.14484e+06	3.9944e+06	0	0	0
Helianyl octanoate	2.65	level2			555.513	321.8	POS	HMDB0038337		Terpenoids	5.19432e+06	6.28454e+06	7.07498e+06	1.13298e+06	8.11599e+06	1.18706e+06	815150	1.13141e+08	6.58365e+06	0	0	0
Schweinfurthin G	2.23	level2			465.261	322	POS			Shikimates and Phenylpropanoids	1.37789e+07	1.03024e+07	1.87493e+07	2.91764e+06	6.62904e+06	4.50846e+06	1.36984e+06	2.53246e+06	2.35674e+06	1	1	0
Heneicosanoic Acid	2.56	level2			325.311	322.1	NEG	HMDB0002345		Fatty acids	282584	299415	827433	681782	4.87497e+06	4.68805e+06	3.16704e+06	6.86227e+06	2.37874e+06	0	0	0
PC(38:3)	2.72	level2			812.615	322.1	POS			Others	1.55307e+07	1.86469e+07	1.84478e+07	671312	3.07326e+07	1.81796e+06	274825	2.95365e+06	1.87113e+07	0	0	0
(3R)-3',4'-Didehydro-beta,psi-carotene-3-ol	2.62	level2			551.424	322.3	POS			Terpenoids	7.58999e+07	6.77645e+07	1.14347e+08	3.35081e+07	1.07773e+08	6.70952e+07	6.19526e+07	1.13933e+08	6.7264e+07	0	0	0
PC(42:10)	2.5	level2			836.547	322.4	POS			Others	958577	213399	116603	2.44058e+06	5.62171e+06	4.67347e+06	3.538e+06	5.04944e+06	3.37705e+06	1	1	0
1-[2,4,6-trihydroxy-3-[7-hydroxy-2-(4-hydroxyphenyl)-3,4-dihydro-2H-chromen-4-yl]phenyl]dodecan-1-one	2.24	level2			549.285	322.5	POS			Shikimates and Phenylpropanoids	1.1653e+08	1.24945e+08	1.42399e+08	4.76556e+07	9.03358e+07	8.80616e+07	1.36714e+08	1.69965e+08	1.36553e+08	0	0	0
Khayasin	2.55	level2			555.292	322.5	POS			Terpenoids	6.23425e+06	4.63066e+06	1.0728e+07	2.88903e+06	4.78037e+06	3.44255e+06	1.16972e+06	1.18436e+06	1.39508e+06	0	0	1
Soyasapogenol M1	2.66	level2			441.372	323.1	POS	HMDB0034506	C17422	Terpenoids	4.79617e+06	5.47135e+06	6.52532e+06	4.92083e+06	3.23788e+07	4.28692e+07	5.76703e+06	7.21729e+06	6.6275e+06	0	0	0
Butyl Stearate	2.25	level2			341.341	323.7	POS	HMDB0040290		Fatty acids	617143	514720	1.22121e+06	1.63739e+06	6.18626e+06	7.01017e+06	3.16601e+06	6.17744e+06	2.89286e+06	0	1	0
1-Hexadecanoylpyrrolidine	2.25	level2			310.31	325.8	POS	HMDB0032740		Fatty acids	1.6602e+07	1.52901e+07	1.94961e+07	1.5176e+07	7.08715e+07	6.8334e+07	8.89591e+06	3.68771e+07	1.78707e+07	0	0	0
PC(39:7)	2.52	level2			800.57	326.3	POS			Others	1.79263e+06	1.12009e+06	1.40906e+06	5.33547e+06	2.11581e+07	1.51832e+07	1.0436e+07	2.88238e+07	1.38908e+07	0	0	0
Zeaxanthin	2.57	level2			569.43	326.7	POS	HMDB0002789	C06098	Terpenoids	5.87336e+07	7.37356e+07	1.00304e+08	2.91814e+07	1.0581e+08	5.29285e+07	3.36974e+07	9.34181e+07	4.69758e+07	0	0	0
PC(34:3)	2.72	level2			756.552	327.1	POS	HMDB0007881		Fatty acids	2.78418e+09	2.47534e+09	2.89421e+09	2.03472e+09	1.89466e+08	2.70145e+07	1.64247e+09	2.05271e+08	2.29589e+09	0	0	0
N-isobutyl-2E,4Z-octadecadienoyl amine	2.26	level2			336.325	327.9	POS	HMDB0031678		Fatty acids	4.97718e+06	5.64546e+06	8.86478e+06	4.43542e+06	1.14142e+07	1.29328e+07	3.86671e+06	1.07761e+07	2.69648e+06	0	0	0
alpha-Tocopherol (Vitamin E)	2.73	level2			429.374	327.9	NEG	HMDB0001893	C02477	Terpenoids	6.45441e+06	5.19958e+06	637332	5.04724e+06	22067.2	0	9.71388e+06	0	1.19228e+07	0	0	0
PC(37:6)	2.52	level2			774.554	327.9	POS			Others	4.43413e+06	1.80867e+06	2.55051e+06	5.59626e+07	1.02467e+08	8.04479e+07	3.42532e+07	6.55708e+07	4.80089e+07	1	1	0
Ophiopogonin D'	2.33	level2			855.467	327.9	POS			Terpenoids	4.31315e+06	3.20074e+06	4.75408e+06	59917.7	0	0	0	0	0	1	1	0
Arnidiol	2.7	level2			465.372	328.7	POS			Terpenoids	2.17613e+06	2.75576e+06	4.038e+06	5.91447e+06	6.683e+06	8.85983e+06	2.14894e+06	8.22456e+06	2.76035e+06	1	0	0
Tripoxyrollin	2.28	level2			589.483	329.5	POS	HMDB0041092		Polyketides	4.80195e+06	3.21017e+06	295208	2.24605e+06	3.61726e+06	1.40559e+07	4.15765e+06	3.99301e+06	4.13445e+06	0	0	0
Vinaginsenoside R2	2.28	level2			829.489	329.5	POS	HMDB0034625		Terpenoids	8.3394e+06	8.32785e+06	6.87932e+06	301210	240994	564238	224362	604360	287802	1	1	0
PC(P-34:0)	2.55	level2			728.587	330	POS	HMDB0011208		Fatty acids	6.63026e+06	7.56937e+06	8.82067e+06	9.64247e+06	9.57843e+06	1.02072e+07	6.93929e+06	8.53487e+06	5.27689e+06	0	0	0
PC(38:5)	2.74	level2			808.585	330	POS			Others	1.97721e+07	1.73634e+07	1.10249e+07	1.42097e+07	6.00079e+06	7.79958e+06	6.58634e+06	5.20118e+06	8.30398e+06	0	1	0
Calomelanol C	2.18	level2			405.129	330.7	POS			Shikimates and Phenylpropanoids	681588	457466	769322	1.15925e+06	2.02561e+06	2.80327e+06	3.12545e+06	4.09854e+06	2.76692e+06	1	1	0
Cryptocapsin	2.49	level2			568.427	330.9	POS			Terpenoids	1.3494e+08	1.69713e+08	1.98314e+08	6.61753e+07	1.52475e+08	4.18389e+07	2.61606e+07	2.14577e+08	6.47171e+07	0	0	0
PC(38:2)	2.74	level2			814.631	330.9	POS			Others	1.48698e+07	3.05542e+06	1.20396e+07	1.42515e+06	1.42729e+07	1.06305e+07	8.94068e+06	1.07438e+07	3.59354e+06	0	0	0
3-(11,12-Dihydroxy-15,19-dotriacontadienyl)-5-methyl-2(5H)-furanone, 9CI	2.7	level2			575.504	331.7	POS	HMDB0029795		Polyketides	7.81e+06	3.51118e+06	9.21373e+06	831981	7.22061e+06	2.64599e+06	365731	1.67926e+07	2.27479e+06	0	0	0
4-[(Z)-13,14-dihydroxytriacont-17-enyl]-2-methyl-2H-uran-5-one	2.71	level2			549.487	331.8	POS	HMDB0031168		Polyketides	1.05272e+07	2.95029e+06	9.4506e+06	2.80879e+06	1.19178e+07	1.62428e+06	1.12931e+06	6.24416e+06	1.39124e+06	0	0	0
PC(35:2)	2.71	level2			772.583	332	POS			Others	4.38144e+07	9.5575e+06	1.55974e+06	1.43681e+07	5.07651e+07	8.41953e+06	3.71939e+06	2.50891e+07	1.24399e+07	0	0	0
1-Monolinolein	2.35	level2			393.24	332.5	POS	HMDB0242115		Fatty acids	8.02156e+06	9.63045e+06	7.82372e+06	935654	2.32925e+06	18811.8	552371	1.73406e+06	645125	0	1	0
15-(5-hydroxy-6-methylhept-6-en-2-yl)-7,7,12,16-tetramethylpentacyclo[9.7.0.01,3.03,8.012,16]octadecan-6-ol	2.64	level2			425.378	332.7	POS			Terpenoids	4.15681e+06	4.02454e+06	4.42596e+06	3.86859e+06	4.20371e+06	1.61549e+07	2.7121e+06	3.40284e+06	3.39319e+06	0	0	0
Diosgenin 3-[glucosyl-(1->4)-rhamnosyl-(1->4)-glucoside]	2.3	level2			885.479	332.8	POS	HMDB0040535		Terpenoids	1.04209e+07	8.22857e+06	1.12876e+07	0	142283	947993	20105.5	235527	181716	1	1	0
Butylidenephthalide	2.42	level2			189.091	333.2	POS	HMDB0032061	C16924	Polyketides	1.43432e+07	1.44948e+07	2.14778e+07	5.97912e+06	1.44808e+07	7.25354e+06	1.81091e+06	9.23832e+06	5.11751e+06	0	1	0
Stigmasta-4,22-Dien-3-One	2.73	level2			411.362	333.2	POS	HMDB0302659		Terpenoids	2.58917e+06	2.45251e+06	2.96517e+06	2.09089e+06	4.89857e+06	957808	2.8938e+06	5.19291e+06	2.78535e+06	0	0	0
Dalpaniculin	2.29	level2			537.165	334.6	POS			Shikimates and Phenylpropanoids	1.798e+06	1.48779e+06	1.64496e+06	1.0644e+06	1.32597e+06	4.9712e+06	1.34835e+06	1.24794e+06	869978	0	0	0
PC(33:2)	2.72	level2			744.553	335.3	POS			Others	4.45274e+07	3.76911e+07	1.52937e+07	3.0346e+07	1.50757e+06	1.43331e+06	1.27116e+07	425260	1.53934e+07	0	0	0
Protopanaxadiol	2.65	level2			483.383	336.8	POS			Terpenoids	1.18339e+07	1.47488e+07	1.58508e+07	1.23866e+07	1.13183e+07	1.90402e+07	1.14184e+07	6.72513e+06	9.1953e+06	0	0	0
PC(37:2)	2.73	level2			800.615	336.9	POS			Others	1.98783e+07	1.70539e+07	1.32379e+07	6.80654e+07	8.72311e+06	5.76017e+07	5.87303e+07	375172	8.6724e+06	0	0	0
PC(37:3)	2.74	level2			798.601	337.4	POS			Fatty acids	6.04422e+07	7.15026e+06	4.46759e+06	3.24272e+07	2.91799e+07	2.90246e+07	1.21066e+06	2.57144e+07	2.70241e+07	0	0	0
PC(31:1)	2.69	level2			718.536	338	POS			Others	1.31373e+07	1.0862e+07	1.77648e+06	8.43686e+06	892658	2.31057e+06	2.11023e+06	354860	2.22873e+06	0	0	0
Saponin D	2.27	level2			927.531	338.5	POS	HMDB0040468		Terpenoids	6.28431e+06	6.08968e+06	6.14969e+06	187137	2.05356e+06	0	1.33793e+06	1.80435e+06	3.17549e+06	0	1	0
PC(18:0/18:1(9Z))	2.61	level2			788.623	339.9	POS	HMDB0008038		Fatty acids	6.30012e+06	4.45541e+06	3.58748e+06	4.27429e+06	3.39799e+06	4.10423e+06	3.52747e+06	6.25596e+06	3.52559e+06	0	0	0
PI(16:0/18:1)	2.51	level2			835.525	340	NEG	HMDB0009783	C13888	Fatty acids	1.03154e+07	8.27175e+07	7.81779e+07	3.2869e+07	1.40597e+07	1.82226e+07	8.7544e+07	1.09819e+07	2.40629e+07	0	0	0
Lycoxanthin	2.27	level2			553.437	340.8	POS			Terpenoids	7.66687e+06	8.20548e+06	1.11192e+07	1.36291e+06	4.9874e+06	261032	1.23633e+06	5.10708e+06	2.17675e+06	0	1	0
PC(37:4)	2.72	level2			796.587	340.8	POS			Others	1.14711e+07	1.03701e+07	1.09356e+07	8.10197e+06	2.44366e+06	2.92563e+06	6.44882e+06	1.92908e+06	1.19481e+07	0	0	0
Oleanolic acid base + O-HexA-Hex	2.23	level2			793.439	340.9	NEG	HMDB0034533	C08984	Terpenoids	468647	115281	442642	1.46701e+06	909993	1.76898e+06	3.36819e+06	1.2256e+06	4.81388e+06	1	0	0
25(S)-Ruscogenin 1-O-alpha-L-rhamnopyranosyl-(1-->2)-beta-D-xylopyranoside	2.11	level2			753.413	341.2	NEG	HMDB0303122		Terpenoids	5.61845e+06	5.18839e+06	7.08447e+06	1.95023e+06	8.63334e+06	7.57865e+06	1.46517e+06	2.98227e+06	1.07389e+06	0	1	0
(3beta,22R,23R,24S)-3,22,23-Trihydroxystigmastan-6-one	2.44	level2			463.377	341.3	POS	HMDB0039713		Terpenoids	7.77235e+06	7.435e+06	8.31368e+06	4.2101e+06	4.10681e+06	8.53113e+06	4.49256e+06	4.80408e+06	4.30749e+06	0	0	0
Stigmasterol	2.69	level2			413.377	342.2	POS	HMDB0000937	C05442	Terpenoids	1.95377e+07	1.67865e+07	9.1921e+06	6.64796e+06	6.44471e+06	106207	3.51501e+06	8.03943e+06	2.83481e+06	0	0	0
Cryptoxanthin	2.43	level2			552.431	342.8	POS	HMDB0033844	C08591	Terpenoids	1.2338e+07	1.09463e+07	1.55737e+07	2.83826e+06	4.11389e+06	908732	1.64582e+06	6.21095e+06	4.11127e+06	1	1	0
3-(2,8,13,14,17,18-Hexahydroxytriacontyl)-5-methyl-2(5H)-furanone	2.53	level2			615.489	343.7	POS	HMDB0033087		Polyketides	6.89132e+06	2.96398e+06	6.50847e+06	8.50403e+06	1.03527e+07	1.8739e+07	1.17066e+07	1.65868e+07	1.42665e+07	0	1	0
PC(42:6)	2.59	level2			862.64	344.1	POS			Others	3.48793e+06	3.672e+06	3.61532e+06	8.76809e+06	9.74066e+06	1.04229e+07	1.267e+07	1.43901e+07	1.4552e+07	1	1	0
PC(39:6)	2.61	level2			820.592	344.2	POS			Others	4.58612e+06	4.88969e+06	4.61782e+06	8.25341e+06	9.51615e+06	1.44808e+07	1.30153e+07	1.27102e+07	1.17032e+07	0	1	0
PC(40:7)	2.6	level2			832.592	344.2	POS			Others	1.08035e+06	1.62968e+06	921037	2.63797e+06	3.2875e+06	4.38499e+06	3.42575e+06	4.22732e+06	4.33296e+06	1	1	0
2-[2-[[3,12-dihydroxy-4,4,8,10,14-pentamethyl-17-(6-methylhepta-1,5-dien-2-yl)-2,3,5,6,7,9,11,12,13,15,16,17-dodecahydro-1H-cyclopenta[a]phenanthren-6-yl]oxy]-4,5-dihydroxy-6-(hydroxymethyl)oxan-3-yl]oxy-6-methyloxane-3,4,5-triol	2.03	level2			811.496	344.5	NEG	HMDB0039701		Terpenoids	1.52868e+07	1.53464e+07	1.19079e+07	3.09482e+07	2.66218e+07	2.8308e+07	3.31238e+07	2.85723e+07	3.17103e+07	1	1	0
3,22-Dihydroxystigmast-5-en-7-one	2.28	level2			445.367	344.8	POS	HMDB0035804		Terpenoids	4.06693e+07	3.82054e+07	4.33171e+07	2.25175e+07	1.79298e+07	2.39859e+07	2.27339e+07	2.0401e+07	2.21233e+07	0	0	0
PC(35:5)	2.72	level2			766.537	344.9	POS			Others	451636	197337	140609	5.13329e+06	5.77246e+06	8.1266e+06	5.29931e+06	6.01942e+06	6.1822e+06	1	1	0
Notoginsenoside Fd	2.18	level2			917.536	347.6	POS	HMDB0039549		Terpenoids	7.81394e+06	2.99965e+06	2.96305e+06	3.06407e+06	3.68373e+06	889264	493493	6.95096e+06	3.32124e+06	0	0	0
Ergostane-3,6-dione	2.34	level2			415.356	347.9	POS	HMDB0032004		Terpenoids	9.53092e+06	8.54101e+06	1.81719e+07	4.22652e+06	2.15979e+07	3.91904e+07	7.63946e+06	2.67574e+07	1.23066e+07	0	0	0
Cathasterone	2.52	level2			433.367	347.9	POS			Terpenoids	9.53726e+06	7.29819e+06	1.31507e+07	7.88664e+06	1.95935e+07	3.59258e+07	6.65184e+06	2.54721e+07	1.1014e+07	0	0	0
Ambonic acid	2.3	level2			469.367	348.5	POS	HMDB0035972		Terpenoids	0	0	329132	0	452057	433340	255687	581957	189821	0	0	0
2-[4,5-dihydroxy-6-(hydroxymethyl)-2-[[12-hydroxy-4,4,8,10,14-pentamethyl-17-(6-methylhepta-2,5-dien-2-yl)-2,3,5,6,7,9,11,12,13,15,16,17-dodecahydro-1H-cyclopenta[a]phenanthren-3-yl]oxy]oxan-3-yl]oxy-6-(hydroxymethyl)oxane-3,4,5-triol	2.52	level2			765.49	348.6	NEG			Terpenoids	2.17248e+07	1.99686e+07	2.12352e+07	2.35474e+07	5.53325e+06	6.01198e+06	2.02335e+07	6.50169e+06	7.61634e+06	0	0	0
PC(34:2)	2.72	level2			758.568	349	POS			Others	3.46513e+09	3.31666e+09	2.14089e+09	2.9825e+09	1.31504e+08	3.81249e+06	1.58764e+09	1.39859e+08	1.86712e+09	0	0	0
PC(36:3)	2.71	level2			784.583	349.3	POS	HMDB0007921		Fatty acids	2.15939e+08	1.6732e+08	5.46652e+07	1.63381e+08	9.86031e+06	6.8786e+06	4.8447e+07	1.21365e+07	6.72167e+07	0	0	0
PC(32:3)	2.69	level2			728.52	350	POS			Others	578659	96387.9	402334	4.03768e+06	7.41801e+06	7.5286e+06	4.34942e+06	6.00178e+06	4.8949e+06	1	1	0
PC(34:4)	2.74	level2			754.538	351.2	POS			Others	708832	567295	896600	6.1275e+06	1.02433e+07	9.94004e+06	1.04721e+07	1.41594e+07	1.10422e+07	1	1	0
PC(38:4)	2.73	level2			810.6	351.7	POS			Others	1.28997e+07	1.29002e+07	5.30895e+06	9.81063e+06	867861	1.04041e+06	3.13517e+06	1.08527e+06	3.80797e+06	0	0	0
Saikosaponin H	2.2	level2			927.526	351.9	POS			Terpenoids	1.05785e+07	8.93144e+06	1.96226e+07	0	78949.1	42734.8	150572	125822	19567.6	0	0	0
1-Palmitoyllysophosphatidate	2.73	level2			409.236	354.1	NEG	HMDB0007853	C04036	Fatty acids	3.00677e+07	4.56221e+07	3.93908e+07	8.75789e+06	1.34306e+07	1.77956e+07	8.46123e+06	1.19576e+07	5.59919e+06	1	1	0
PC(44:11)	2.65	level2			862.57	354.7	POS			Others	1.11017e+06	1.67018e+06	1.31551e+06	600026	4.77371e+06	940512	1.01215e+06	1.14936e+06	4.61559e+06	0	0	0
Hygroline	2.65	level2			144.138	354.8	POS			Alkaloids	1.24494e+07	1.0906e+07	1.23975e+07	1.17852e+07	1.83115e+07	1.42091e+07	1.12016e+07	1.47654e+07	1.24254e+07	0	0	0
PC(42:11)	2.71	level2			852.556	354.9	POS			Others	1.71126e+06	1.4283e+07	1.28618e+07	0	2.49662e+06	1.54367e+06	390489	4.9142e+06	7.78857e+06	0	0	0
PE(34:2)	2.72	level2			716.521	355	POS			Others	1.11875e+07	1.06326e+07	5.52927e+06	8.79207e+06	1.69355e+06	1.10724e+06	4.45386e+06	1.61039e+06	5.30953e+06	0	0	0
PC(35:3)	2.74	level2			770.57	355.3	POS	HMDB0007947		Fatty acids	6.90745e+06	6.98277e+06	1.04176e+07	5.74315e+06	990416	296530	8.80554e+06	903714	1.07034e+07	0	0	0
Tropine	2.24	level2			142.122	355.5	POS			Alkaloids	3.99321e+06	4.17315e+06	0	3.55685e+06	0	5.82883e+06	5.54501e+06	0	0	0	0	0
PC(36:6)	2.73	level2			778.537	355.5	POS			Others	4.5409e+06	4.48289e+06	5.18858e+06	3.62688e+07	7.14887e+07	8.67094e+07	4.43424e+07	6.20434e+07	4.68862e+07	0	1	0
Methyl (9Z)-6'-oxo-6,5'-diapo-6-carotenoate	2.54	level2			393.24	356.3	POS	HMDB0031977		Terpenoids	4.62382e+06	5.88283e+06	5.40568e+06	709740	1.5287e+06	4.85376e+06	577310	1.35182e+06	517305	0	1	0
[2-Hydroxy-3-[3,4,5-trihydroxy-6-(hydroxymethyl)oxan-2-yl]oxypropyl] acetate	2.22	level2			341.109	358.6	NEG			Others	6.53963e+06	7.4381e+06	7.93396e+06	5.95677e+06	7.25249e+06	5.75786e+06	5.85741e+06	7.01452e+06	5.44782e+06	0	0	0
N-Nitrosopyrrolidine	2.74	level2			101.071	359.3	POS	HMDB0031642	C19285	Alkaloids	2.39367e+06	2.98359e+06	2.35986e+06	2.6056e+06	2.98404e+06	2.96212e+06	3.24178e+06	3.19878e+06	2.94028e+06	0	0	0
(2E)-N-(2-(1-beta-D-Glucopyranosyl-1H-imidazol-4-yl)ethyl)-N-methyl-3-phenyl-2-propenamide	2.4	level2			418.197	359.6	POS	HMDB0030274	C10577	Others	2.12679e+06	1.92202e+06	1.98849e+06	1.80796e+06	1.78829e+06	2.20653e+06	2.15764e+06	1.94013e+06	1.9907e+06	0	0	0
N-(octanoyl)-homoserine	1.73	level3.1			246.17	34.3	POS			Others	1.33553e+07	1.11529e+07	1.35065e+07	1.36183e+07	1.10364e+07	1.15571e+07	8.2894e+06	9.21251e+06	8.9598e+06	0	0	0
S-[Prop-1-enyl]-cysteine S-oxide	1.7	level3.1			176.04	36.3	NEG			Others	9.40611e+07	2.30557e+08	9.18017e+07	1.48574e+08	4.12721e+08	1.39107e+08	1.20919e+08	3.0727e+08	1.2285e+08	0	0	0
2-Methyleneglutarate	1.62	level3.1			143.035	37.1	NEG			Others	1.82745e+07	1.28459e+07	2.11385e+07	3.37791e+07	3.50938e+07	3.55064e+07	1.81346e+07	1.65072e+07	1.81862e+07	1	0	1
agrocinopine B	1.57	level3.1			391.062	72.8	NEG			Others	3.94816e+07	2.67981e+07	2.88615e+07	7.07394e+06	1.2787e+07	2.89181e+07	1.97341e+07	3.44955e+07	3.90795e+07	0	0	0
Aldobiouronic acid	1.78	level3.1			355.093	74.9	NEG			Others	2.889e+08	2.55865e+08	7.21277e+08	5.00891e+08	6.40763e+08	2.88389e+07	8.71658e+08	8.16097e+08	9.39928e+08	0	1	0
6-Acetyl-glucose	1.6	level3.1			221.066	76.1	NEG			Others	2.5515e+07	1.61072e+07	2.36489e+07	2.115e+07	2.0169e+07	1.98335e+07	2.05813e+07	2.03886e+07	1.99511e+07	1	1	0
4-(2-amino-3-hydroxyphenyl)-4-oxobutanoic acid O-glucoside	1.82	level3.1			372.128	78.4	POS			Others	1.2063e+07	1.53153e+07	8.19495e+06	3.41382e+07	4.86468e+07	1.60978e+07	1.12442e+07	1.65503e+07	2.20926e+07	0	0	0
3-ethyl-2-oxosuccinate	1.86	level3.1			159.03	78.8	NEG			Others	9.83841e+06	1.55133e+07	1.30876e+07	4.23298e+07	1.61557e+07	9.8999e+06	1.59941e+07	1.55036e+07	1.56563e+07	0	0	0
7-hydroxy-2-oxindole-3-acetate glucoside	1.82	level3.1			370.113	80.4	POS			Others	6.11776e+07	2.62745e+07	1.93042e+07	5.41726e+07	5.50348e+07	3.49558e+07	4.35351e+07	1.25926e+08	5.14717e+07	0	0	0
3-beta-Galactosyl-sn-glycerol	1.69	level3.1			253.093	82.1	NEG			Others	1.2723e+07	1.43639e+07	1.0565e+07	1.17996e+07	1.06545e+07	1.19624e+07	1.16709e+07	9.07624e+06	1.07061e+07	0	0	0
Ethyl glucuronide	1.8	level3.1			221.066	96.2	NEG			Others	2.28717e+07	2.21679e+07	5.57123e+07	3.59155e+07	3.57476e+07	3.71049e+07	3.51433e+07	3.34677e+07	3.47315e+07	1	1	0
4-Methylumbelliferone glucuronide	1.92	level3.1			353.086	121.3	POS			Others	3.45241e+07	1.65674e+08	7.27015e+07	1.36799e+08	1.42537e+08	1.35783e+08	1.49767e+08	8.67908e+07	1.6872e+08	0	0	0
Ethyl hydrogen fumarate	1.77	level3.1			143.035	125.1	NEG			Others	7.85849e+06	8.73695e+06	9.30621e+06	1.03794e+07	9.05831e+06	1.13097e+07	1.19089e+07	7.27038e+06	7.92898e+06	0	0	0
Homomangiferin	1.65	level3.1			435.092	125.4	NEG			Others	1.14378e+07	6.83451e+06	1.48658e+07	9.96005e+06	1.04394e+07	9.26238e+06	9.9885e+06	1.0672e+07	9.81028e+06	0	0	0
3-[(2-Benzyl-3-sulfanylpropanoyl)amino]propanoic acid	1.54	level3.1			268.104	137	POS			Others	8.03662e+07	8.60159e+07	8.84358e+07	3.10715e+07	3.62675e+07	3.02341e+07	2.80595e+07	3.06635e+07	2.98758e+07	1	1	0
Arginine, asparaginylglycyl-	1.53	level3.1			346.186	143.2	POS			Others	1.05032e+07	1.75204e+07	1.85506e+07	2.28119e+07	2.13734e+07	1.26126e+07	4.20058e+06	8.00461e+06	6.07287e+06	0	1	1
Dimethyl adipate	1.87	level3.1			173.082	143.4	NEG			Others	2.95953e+06	2.83209e+06	4.02887e+06	3.63114e+06	3.1206e+06	3.47583e+06	1.82781e+06	2.01507e+06	2.44434e+06	0	0	0
Peonidin acetyl 3,5-diglucoside [M]	1.96	level3.1			665.173	144.8	NEG			Others	3.39107e+07	3.50996e+07	2.20143e+07	9.82089e+06	1.84538e+07	1.81846e+07	3.12923e+07	3.26414e+07	2.938e+07	0	0	0
8-Hydroxyundecanoylcarnitine	1.68	level3.1			346.259	147.4	POS			Others	1.95729e+08	1.81999e+08	2.08179e+08	4.53681e+08	4.60761e+08	3.65545e+08	1.43683e+08	7.1075e+07	7.28098e+07	1	0	1
6-Caffeoylsucrose	1.87	level3.1			503.141	149	NEG			Others	1.11552e+07	1.16861e+07	3.12471e+07	5.39403e+06	5.87937e+06	5.15554e+06	2.41272e+06	1.33096e+06	2.31976e+06	0	0	1
Cyanidin 3-(3-glucosyl-6-malonylglucoside) 4'-glucoside [M]	1.9	level3.1			853.241	154.1	NEG			Others	1.08664e+07	1.15864e+07	1.32021e+07	5.83553e+06	6.77948e+06	7.0329e+06	2.18387e+07	2.3435e+07	2.18848e+07	0	1	1
4-Methylumbelliferyl beta-xylopyranoside	1.72	level3.1			307.082	156	NEG			Others	2.63055e+07	2.54863e+07	1.89691e+07	1.7213e+07	1.79186e+07	1.81959e+07	2.93288e+07	2.62379e+07	2.76845e+07	0	0	0
Neryl arabinofuranosyl-glucoside	1.93	level3.1			447.224	157.5	NEG			Others	4.49528e+08	6.78963e+07	4.82856e+08	6.80591e+08	6.63504e+08	5.98141e+08	6.51954e+07	5.43872e+08	6.31237e+07	0	0	0
Undecanedioylcarnitine	1.69	level3.1			360.238	158.7	POS			Others	2.51869e+07	2.08301e+07	2.27585e+07	5.49614e+07	1.87758e+07	1.52244e+07	1.05122e+07	1.02538e+07	1.10343e+07	0	0	0
2,6 Dimethylheptanoyl carnitine	1.56	level3.1			302.232	160.2	POS			Others	1.72354e+07	1.77692e+07	1.76866e+07	1.59356e+07	1.72325e+07	1.68955e+07	7.5583e+06	7.52517e+06	7.40132e+06	0	1	1
Tridecanedioylcarnitine	1.69	level3.1			388.269	161.6	POS			Others	4.59697e+06	4.84172e+06	2.21582e+06	1.52146e+07	1.52581e+07	1.49742e+07	5.05746e+06	2.27691e+06	5.22773e+06	1	0	1
isorhamnetin 3-rutinoside-7-glucoside	1.79	level3.1			311.077	164.5	NEG			Others	6.82564e+07	7.4204e+07	8.24376e+07	7.48433e+07	1.34145e+08	1.2373e+08	8.722e+07	9.02451e+07	9.15211e+07	0	0	0
Verproside	1.91	level3.1			497.13	164.5	NEG			Others	1.15806e+07	1.02363e+07	1.71298e+07	2.62031e+07	3.3669e+07	2.92843e+07	4.55042e+07	4.12355e+07	4.31754e+07	1	1	0
2-acetyl-1,4,5,6-tetrahydropyridine	1.57	level3.1			126.091	164.7	POS			Others	3.83107e+07	3.65393e+07	3.84399e+07	4.73834e+07	4.9123e+07	4.5046e+07	3.2537e+07	3.2102e+07	3.43978e+07	0	0	0
threo-1-(p-Hydroxyphenyl)propylene glycol 4'-glucoside	1.72	level3.1			329.125	166.1	NEG			Others	4.60495e+07	5.20276e+07	5.25778e+07	6.60097e+07	6.74871e+07	5.99042e+07	5.09529e+07	5.40021e+07	2.39141e+06	0	0	0
Quercetin 3-coumaroyl-triglucoside	1.8	level3.1			487.146	166.1	NEG			Others	1.53368e+07	1.63197e+07	1.81987e+07	2.36549e+07	2.30633e+07	2.143e+07	6.79006e+06	7.7412e+06	7.66363e+06	0	0	1
Delphinidin 3,5-di(6-O-malonylglucoside) [M]	1.78	level3.1			797.143	168.2	NEG			Others	1.67822e+07	1.67212e+07	1.60306e+07	5.10577e+06	5.84822e+06	4.68891e+06	1.19506e+07	1.07593e+07	1.21098e+07	1	0	1
Knipholone	1.54	level3.1			433.096	172	NEG			Others	2.62033e+07	2.44934e+07	3.35323e+07	2.16274e+07	2.91179e+07	2.66596e+07	1.95245e+07	1.75527e+07	1.66744e+07	0	0	0
Maackiain-3-O-glucosyl-6''-O-malonate	1.7	level3.1			531.115	173.7	NEG			Others	3.28383e+07	3.31581e+07	4.17123e+07	4.54469e+07	8.73066e+07	8.644e+07	4.34654e+07	1.00154e+08	4.49331e+07	0	0	0
8-Demethylthymonin	1.65	level3.1			347.077	176	NEG			Others	2.00653e+08	1.77583e+08	1.9728e+08	1.12531e+08	1.15897e+08	1.18559e+08	8.54184e+07	9.01695e+07	9.08486e+07	0	0	0
cis-3-Hexenyl b-primeveroside	1.97	level3.1			393.177	176.5	NEG			Others	1.14839e+07	1.15392e+07	1.06489e+07	1.66889e+06	2.41618e+06	977760	1.11119e+07	1.10379e+07	1.04471e+07	1	0	1
19-Hydroxy-8-O-methyltetrangulol	1.77	level3.1			333.072	178.8	NEG			Others	8.12522e+06	7.81181e+06	8.4206e+06	8.54944e+06	9.58562e+06	7.84453e+06	8.36784e+06	7.88827e+06	8.49326e+06	0	0	0
Butyl 3-hydroxybutyrate glucoside	1.85	level3.1			321.156	179	NEG			Others	5.03647e+07	5.06844e+07	6.13557e+07	2.38338e+07	2.82493e+07	2.55158e+07	4.42773e+07	4.23234e+07	4.16494e+07	0	0	0
3-hydroxyundecanoyl carnitine	1.64	level3.1			346.258	180.6	POS			Others	8.52218e+07	1.01226e+08	1.03623e+08	7.20215e+07	8.17073e+07	8.5147e+07	7.27487e+07	7.55853e+07	6.77948e+07	0	0	0
19-Hydroxycinnzeylanol 19-glucoside	1.63	level3.1			561.255	182.5	NEG			Others	4.02566e+07	4.10114e+07	3.50381e+07	3.26443e+07	3.82329e+07	3.21569e+07	3.18124e+07	3.42883e+07	3.21036e+07	0	0	0
Skyrin 2-glucoside	1.66	level3.1			699.141	183	NEG			Others	3.44307e+07	3.66744e+07	2.89919e+07	2.41098e+07	2.71863e+07	2.53051e+07	3.94472e+07	3.64001e+07	3.90062e+07	0	0	0
Methylsyringin	1.95	level3.1			385.15	183.1	NEG			Others	2.72251e+07	3.07594e+07	2.71551e+07	2.56959e+07	2.63229e+07	2.60876e+07	5.81916e+07	5.83658e+07	5.84662e+07	0	1	1
5,7-Dihydroxy-3',4'-dimethoxy-8-(3-hydroxy-3-methylbutyl)-isoflavone 7-glucoside	1.73	level3.1			561.198	184.2	NEG			Others	6.08825e+06	7.74985e+06	7.64193e+06	2.36904e+06	3.34281e+06	3.14964e+06	8.63326e+06	1.02481e+07	9.98771e+06	0	0	1
9-Hydroxy-4,7-megastigmadien-3-one 9-glucoside	1.75	level3.1			371.206	185.8	POS			Others	1.272e+08	1.27421e+08	1.18285e+08	1.46623e+08	1.45458e+08	1.47022e+08	1.24063e+08	1.14553e+08	1.28227e+08	0	0	0
Caffeoylcalleryanin	1.67	level3.1			463.131	186.4	NEG			Others	6.15676e+08	3.32882e+06	6.51709e+08	1.19616e+09	1.30717e+09	1.2785e+09	5.71828e+06	5.61535e+06	5.30793e+06	0	0	1
2-Hydroxydecanedioic acid	1.8	level3.1			217.108	186.9	NEG			Others	1.1068e+08	7.69308e+07	9.55212e+07	1.76358e+07	1.65664e+07	2.03926e+07	5.17672e+06	6.00642e+06	5.2118e+06	1	1	1
Chrysoeriol 7-O-(6''-malonyl-apiosyl-glucoside)	1.77	level3.1			681.165	188.4	POS			Others	7.88209e+07	7.4443e+07	7.89855e+07	2.96236e+07	3.0622e+07	3.74092e+07	6.92536e+07	7.17971e+07	6.65568e+07	1	0	1
Abscisic alcohol 11-glucoside	1.75	level3.1			411.202	189.4	NEG			Others	2.57299e+07	2.23101e+07	2.60197e+07	4.16563e+07	2.11635e+07	3.15686e+07	2.15077e+07	2.3041e+07	2.01417e+07	0	0	0
Diethyl pyrocarbonate	1.82	level3.1			161.045	189.7	NEG			Others	1.3716e+08	1.10629e+08	3.80971e+07	1.21016e+08	1.15659e+08	1.27071e+08	1.53616e+08	1.45123e+08	1.49506e+08	0	0	0
ethyl ferulate-4-glucoside	1.94	level3.1			383.135	190.4	NEG			Others	9.13705e+06	1.10155e+07	1.40988e+07	1.21033e+08	9.36439e+07	8.7236e+07	5.08772e+06	5.11923e+06	3.79727e+06	1	1	1
O-(13-Carboxytridecanoyl)carnitine	1.73	level3.1			402.284	190.5	POS			Others	1.57335e+07	1.91316e+07	2.1663e+07	1.96736e+07	1.96272e+07	2.29888e+07	7.06463e+06	4.29489e+06	2.07313e+06	0	1	1
Glucosyl (2E,6E,10x)-10,11-dihydroxy-2,6-farnesadienoate	1.85	level3.1			431.229	190.6	NEG			Others	4.19335e+07	6.51274e+07	6.9306e+07	5.60292e+07	5.35794e+07	4.65609e+07	6.46323e+07	6.69677e+07	6.96042e+07	0	0	0
Diffutin	1.98	level3.1			463.16	191.6	NEG			Others	5.34717e+06	4.27184e+06	4.01097e+06	4.51731e+07	3.15444e+07	3.70304e+07	2.96575e+06	582757	2.64642e+06	1	0	1
Psychosine	1.81	level3.1			462.342	191.8	POS			Others	1.8336e+08	1.74312e+08	1.68277e+08	8.30807e+07	8.78031e+07	8.19614e+07	1.40382e+08	1.52143e+08	1.31762e+08	0	0	0
Hepta-2,5-dienoylcarnitine	1.96	level3.1			270.17	193.7	POS			Others	1.6056e+07	7.98049e+06	9.11049e+06	312739	1.69884e+06	1.18e+06	1.00308e+06	704059	1.15512e+06	1	0	0
(4R,5S,7R,11x)-11,12-Dihydroxy-1(10)-spirovetiven-2-one 12-glucoside	1.94	level3.1			413.218	195.1	NEG			Others	6.90998e+07	4.85372e+07	6.9184e+07	6.35036e+07	6.13282e+07	7.91988e+07	8.41716e+07	8.19957e+07	6.99307e+07	0	0	0
1,2-dibutyrin	1.98	level3.1			231.124	195.9	NEG			Others	4.71509e+07	4.09593e+07	4.92913e+07	6.19988e+06	6.02565e+06	6.19426e+06	2.57236e+06	3.2551e+06	2.94586e+06	1	1	1
Undeca-5,7,9-trienedioylcarnitine	1.61	level3.1			354.191	197.5	POS			Others	9.93468e+06	1.0902e+07	1.12382e+07	7.4602e+06	7.85445e+06	7.52262e+06	2.67809e+06	2.99724e+06	3.03994e+06	0	1	1
[6-Hydroxy-8-methyl-3-[3,4,5-trihydroxy-6-(hydroxymethyl)oxan-2-yl]oxy-9,10-dioxatetracyclo[4.3.1.02,5.03,8]decan-4-yl]methyl benzoate	1.89	level3.1			479.156	197.5	NEG			Others	8.60575e+06	8.96219e+06	7.77688e+06	5.49564e+06	2.11547e+06	2.51412e+06	1.76715e+07	1.57698e+07	1.61891e+07	0	1	1
10-Hydroxydodec-9-enedioylcarnitine	1.74	level3.1			388.233	197.9	POS			Others	6.26422e+06	4.86242e+06	5.12909e+06	1.24615e+07	1.11686e+07	1.25699e+07	596985	2.19095e+06	1.34512e+06	1	1	1
3-heptyl-2,4-dihydroxy-6-methylbenzoate	1.6	level3.1			253.143	199.8	POS			Others	1.4226e+07	2.10869e+07	2.22643e+07	9.70172e+06	9.2339e+06	9.00268e+06	1.15394e+07	1.11542e+07	1.53613e+07	0	0	0
Quercetin 3-O-acetyl-rhamnoside	1.83	level3.1			491.118	201.2	POS			Others	1.02541e+08	1.02447e+08	1.03992e+08	8.74914e+08	9.18508e+08	8.97844e+08	6.11981e+08	5.75896e+08	7.19146e+08	1	1	0
Chalconosakuranetin	1.74	level3.1			447.129	201.8	NEG			Others	3.69749e+06	3.7527e+06	3.66243e+06	5.65357e+06	5.07879e+06	4.90612e+06	3.63461e+06	3.91722e+06	4.21921e+06	0	0	0
4-Hydroxy-3-prenylbenzoic acid glucoside	1.75	level3.1			367.14	201.9	NEG			Others	1.68213e+07	2.38556e+07	2.69668e+07	7.05339e+06	6.7849e+06	1.0015e+07	4.34261e+07	4.28747e+07	4.32501e+07	1	1	1
Bracteatin 6-O-glucoside	1.73	level3.1			463.089	202.4	NEG			Others	7.7347e+07	7.97302e+07	8.64336e+07	9.85047e+07	1.09495e+08	1.02859e+08	9.04471e+07	1.09097e+08	8.97774e+07	0	0	0
4''-O-Acetylmyricitrin	1.95	level3.1			505.099	203.7	NEG			Others	1.39085e+08	1.39616e+08	1.36435e+08	1.22395e+08	1.42995e+08	1.38354e+08	1.78198e+08	1.63781e+08	1.93426e+08	0	0	0
6-Hydroxypentadecanedioic acid	1.68	level3.1			287.187	204	NEG			Others	1.36549e+07	1.32661e+07	1.29043e+07	648806	768939	967864	344178	431508	501239	1	1	1
Triethylene glycol dimethacrylate	1.77	level3.1			285.135	204.1	NEG			Others	1.82393e+07	1.70463e+07	1.83386e+07	1.80773e+06	1.57843e+06	1.86496e+06	1.84466e+06	2.15036e+06	2.45235e+06	1	1	0
3-hydroxycoumarin	1.86	level3.1			163.039	205.8	POS	HMDB0002149		Shikimates and Phenylpropanoids	9.36589e+06	6.99045e+06	6.76743e+06	6.20136e+06	6.32714e+06	5.70931e+06	9.54048e+06	2.18994e+07	2.13004e+07	0	0	0
4,2'-dihydroxy-3,3'-dimethoxy-5'-(2''-carboxyvinyl)stilbene	1.89	level3.1			341.104	207.4	NEG			Others	2.92287e+06	3.03364e+06	3.09217e+06	2.74884e+06	1.91554e+06	2.70422e+06	2.99144e+06	3.43633e+06	3.08768e+06	0	0	0
apimaysin	1.73	level3.1			559.143	207.9	NEG			Others	847270	888110	788938	1.33442e+06	1.37987e+06	1.39214e+06	713363	661441	647781	1	0	1
Norbixin	1.76	level3.1			379.19	208.2	NEG			Others	2.04943e+07	3.73655e+07	1.59318e+07	2.86195e+06	2.70814e+06	3.5918e+06	241252	162146	260779	0	0	1
Antcin K	1.62	level3.1			489.321	209.3	POS			Others	9.57879e+06	9.43596e+06	9.64998e+06	1.50285e+07	1.2694e+07	1.24367e+07	8.37855e+06	8.57679e+06	9.26918e+06	0	0	0
Butyl 3-O-caffeoylquinate	1.85	level3.1			409.151	209.7	NEG			Others	2.44853e+06	2.58931e+06	2.12006e+06	4.92611e+06	3.02145e+06	2.68535e+06	7.215e+06	7.56393e+06	7.67245e+06	0	1	0
Methyl 3,4-dihydroxy-5-prenylbenzoate 3-glucoside	1.82	level3.1			397.151	210.2	NEG			Others	1.86372e+06	2.06273e+06	2.11335e+06	6.87209e+06	6.95124e+06	7.12983e+06	1.76758e+06	2.2759e+06	1.97218e+06	1	0	1
8-Hydroxy-3-methoxy-1-methylanthraquinone-2-carboxylic acid	1.82	level3.1			311.056	210.8	NEG			Others	8.22184e+06	8.49705e+06	9.72336e+06	6.88044e+07	6.30334e+07	6.21724e+07	4.38717e+07	5.31232e+07	4.75086e+07	1	1	0
tetradecasphinganine	1.66	level3.1			246.243	210.9	POS			Others	4.19564e+08	5.94462e+08	6.36471e+08	6.99815e+08	5.29766e+08	6.9322e+08	6.32304e+08	6.11506e+08	3.92653e+08	0	0	0
Pinocembrin 7-rhamnosylglucoside	1.62	level3.1			563.178	211.2	NEG			Others	3.35255e+07	3.81892e+07	3.88454e+07	7.92381e+07	6.56664e+07	5.66971e+07	4.43444e+06	4.44434e+06	4.25003e+06	1	1	1
Juvenile hormone III acid diol	1.69	level3.1			271.19	212.1	POS			Others	4.3158e+06	4.05875e+06	5.20426e+06	1.79968e+06	2.96112e+06	1.79755e+06	1.23542e+07	6.6559e+06	6.15366e+06	0	0	0
1-Tert-butyl 4-ethyl 5-oxoazepane-1,4-dicarboxylate	1.6	level3.1			284.151	212.6	NEG			Others	1.44656e+07	1.09271e+07	1.65653e+07	331530	575023	423408	1.08296e+06	1.12087e+06	3.00986e+06	1	1	0
Cassitoroside	1.53	level3.1			555.165	212.9	NEG			Others	597542	663865	694293	5.64265e+06	4.40993e+06	7.25962e+06	313178	438914	398595	1	0	1
Undec-5-enedioylcarnitine	1.64	level3.1			358.222	214.2	POS			Others	3.9099e+07	3.59001e+07	3.66925e+07	3.86717e+06	3.78721e+06	4.15084e+06	6.07386e+06	5.59165e+06	5.68339e+06	1	1	0
2,3,4-triisovaleroyl-sucrose	1.85	level3.1			593.282	215.7	NEG			Others	2.34831e+06	2.13162e+06	2.3226e+06	8.75435e+06	9.56835e+06	8.40198e+06	2.10452e+06	2.03266e+06	2.35429e+06	1	0	1
Cytosporone B	1.79	level3.1			321.171	216.5	NEG	HMDB0250727		Polyketides	3.71518e+07	2.41234e+07	2.59566e+07	3.98092e+06	4.2874e+06	3.49502e+06	1.50909e+06	1.42014e+06	1.58417e+06	1	1	1
Selinone	1.97	level3.1			341.136	219.3	POS			Others	1.34606e+06	1.68086e+06	1.92269e+06	5.8485e+06	1.55765e+07	4.27153e+07	3.8705e+06	3.87931e+06	3.67798e+06	0	1	0
Pelargonidin 3-arabinoside [M]	1.6	level3.1			401.088	220	NEG			Others	2.71896e+07	2.6364e+07	2.56745e+07	2.1702e+07	1.94362e+07	2.2305e+07	2.89161e+07	2.7657e+07	2.75438e+07	0	0	0
2-Hydroxyundec-3-enoylcarnitine	1.87	level3.1			344.243	220.3	POS			Others	1.16507e+08	1.20323e+08	1.19347e+08	1.45141e+07	1.41149e+07	1.53039e+07	9.53892e+06	1.29346e+07	9.12488e+06	1	1	0
Ligustroside	1.6	level3.1			523.175	220.4	NEG			Others	1.53857e+06	1.58322e+06	1.44765e+06	5.69106e+06	5.12829e+06	5.34258e+06	937886	879794	431880	1	0	1
Propofol glucuronide	1.81	level3.1			353.16	221	NEG			Others	1.01366e+07	9.10246e+06	1.04693e+07	1.68285e+06	3.17406e+06	1.44356e+06	2.44279e+06	2.6106e+06	2.61545e+06	1	1	0
1,5-Bis(4-hydroxy-3-methoxyphenyl)-1,4-pentadien-3-one	1.95	level3.1			325.108	221.1	NEG			Others	1.30094e+07	1.12801e+07	1.24925e+07	2.69587e+07	2.91347e+07	4.56332e+07	8.41473e+06	5.14493e+06	6.86438e+06	0	0	1
Cholyltryptophan	1.69	level3.1			593.355	221.5	NEG			Others	5.63458e+06	5.41943e+06	5.63605e+06	4.09792e+06	3.88648e+06	3.7879e+06	5.5996e+06	5.98372e+06	5.56649e+06	0	0	0
Non-2-enoylcarnitine	1.84	level3.1			300.217	222.4	POS			Others	5.35097e+06	5.24778e+06	5.78151e+06	6.42304e+06	6.06449e+06	6.32373e+06	3.33247e+06	3.17691e+06	3.41161e+06	0	0	0
8,10-Dihydroxyfenchone 10-O-b-glucoside	1.57	level3.1			345.156	222.5	NEG			Others	2.07443e+07	1.01479e+07	2.26444e+07	2.24031e+06	2.18969e+06	2.21484e+06	3.01231e+06	2.79237e+06	2.8388e+06	0	0	0
6-Methylgingediol	1.79	level3.1			311.221	224.9	POS			Others	2.21905e+08	7.8797e+07	9.66994e+07	2.20452e+07	1.9663e+07	2.24001e+07	7.13643e+06	8.43048e+06	2.68213e+07	0	0	0
2-(3,7,11-Trimethyldodeca-2,6,10-trienylsulfanyl)benzoic acid	1.6	level3.1			357.192	226.6	NEG			Others	3.49901e+07	3.25677e+07	3.72973e+07	3.70835e+06	3.5956e+06	4.44895e+06	1.01691e+07	5.25578e+06	5.23902e+06	1	1	0
Undecanedioic acid	1.93	level3.1			215.129	227	NEG	HMDB0000888		Fatty acids	9.78583e+07	9.22678e+07	1.0075e+08	1.05459e+07	9.82016e+06	1.22874e+07	3.75443e+06	3.94133e+06	3.6825e+06	1	1	1
sPLA2 inhibitor	1.73	level3.1			488.285	227.2	POS			Others	7.93841e+06	1.5376e+07	1.26158e+07	2.95596e+06	3.09534e+06	5.22775e+06	8.10692e+06	9.18014e+06	7.41382e+06	0	0	1
Demethoxycurcumin	1.92	level3.1			339.122	227.7	POS			Others	1.73088e+06	2.03795e+06	2.80507e+06	2.44027e+07	2.06144e+07	9.94076e+06	2.78022e+06	1.38035e+06	1.2965e+06	0	0	0
Prostaglandin G2 2-glyceryl Ester	1.83	level3.1			441.249	228.3	NEG			Others	1.22051e+07	1.26616e+07	1.35195e+07	3.5835e+06	3.43156e+06	3.956e+06	4.51869e+06	4.7045e+06	4.81838e+06	1	1	0
6-Hydroxy-3-oxotetradecenoic acid	1.97	level3.1			255.16	228.4	NEG			Others	1.39357e+07	1.1248e+07	1.27097e+07	9.36801e+06	8.87193e+06	1.09282e+07	1.85422e+06	1.59101e+06	1.89617e+06	0	1	1
2,3-Dinor-8-iso prostaglandin F1alpha	1.87	level3.1			327.218	228.6	NEG			Others	1.48057e+09	1.30981e+09	1.66245e+09	3.3388e+08	2.83306e+08	3.36174e+08	7.21866e+07	8.79906e+07	7.1232e+07	1	1	1
2-Benzylidene-1-heptanol	1.65	level3.1			205.158	228.7	POS			Others	4.86479e+06	5.14169e+06	5.1179e+06	1.38232e+07	1.25975e+07	1.55868e+07	3.99032e+06	3.41867e+06	3.89326e+06	1	0	1
N-Undecanoylglycine	1.94	level3.1			242.176	229.8	NEG			Others	1.04066e+07	1.24828e+07	9.71098e+06	2.06368e+07	1.1251e+07	1.17962e+07	1.3273e+07	2.35338e+07	1.03813e+07	0	0	0
12-Oxo-20-carboxy-leukotriene B4	1.87	level3.1			363.176	229.8	NEG			Others	2.56897e+07	2.32796e+07	2.65258e+07	3.09025e+06	3.01543e+06	3.37318e+06	3.82653e+06	3.96083e+06	3.44159e+06	1	1	0
9,10,18-Trihydroxystearate	1.92	level3.1			331.249	230	NEG			Others	5.23971e+06	5.22844e+06	5.02746e+06	2.36437e+06	2.67491e+06	3.16645e+06	2.40658e+06	2.56084e+06	2.27413e+06	0	0	0
3-Oxo-alpha-ionol 9-[apiosyl-(1->6)-glucoside]	1.75	level3.1			501.234	230.8	NEG			Others	2.58002e+07	2.7134e+07	3.11971e+07	2.51459e+06	7.0195e+06	3.99419e+06	1.86791e+06	2.2722e+06	1.61446e+06	1	1	0
Myricetin 7-rhamnoside	1.96	level3.1			463.089	232.5	NEG			Others	1.97434e+07	1.46215e+08	6.25236e+07	7.9477e+07	4.26156e+07	6.54402e+07	4.10734e+07	4.34174e+07	3.58912e+07	0	0	0
2,3-dinor-thromboxane B2	1.88	level3.1			341.197	232.9	NEG			Others	2.55856e+08	2.47628e+08	2.62087e+08	1.27519e+07	9.27917e+06	1.08309e+07	5.33724e+06	5.28302e+06	5.24273e+06	1	1	1
3-Oxododecanoic acid	1.79	level3.1			213.15	233.5	NEG			Others	2.22686e+07	1.97371e+07	2.99081e+07	8.06133e+06	7.54364e+06	9.21067e+06	1.06695e+08	1.17118e+08	8.6844e+07	1	1	1
xi-7-Hydroxyhexadecanedioic acid	1.92	level3.1			301.202	233.5	NEG			Others	1.45816e+07	1.62266e+07	1.32637e+07	6.67312e+06	1.00377e+07	7.28929e+06	4.56975e+06	4.44426e+06	4.13387e+06	0	1	0
Dodecylamine	1.9	level3.1			186.221	234.6	POS			Others	1.68904e+07	2.04617e+07	2.11625e+07	2.1079e+07	1.77342e+07	1.93465e+07	1.95533e+07	1.93002e+07	1.61157e+07	0	0	0
Sec-Butylpropylacetamide	1.74	level3.1			158.154	235	POS			Others	8.56239e+06	8.96405e+06	8.77886e+06	8.65503e+06	8.65899e+06	9.38996e+06	9.22536e+06	9.76592e+06	9.03984e+06	0	0	0
Curcumene	1.74	level3.1			175.148	235	POS			Others	7.16588e+06	1.34528e+07	7.42792e+06	2.15514e+07	2.04839e+07	4.81412e+07	5.98056e+06	5.79454e+06	6.05312e+06	0	0	0
13-Carboxytridec-5-enoylcarnitine	1.74	level3.1			400.269	237.4	POS			Others	7.75501e+06	6.75826e+06	8.13003e+06	5.16887e+06	5.02609e+06	7.27853e+06	5.28111e+06	6.12685e+06	5.21783e+06	0	0	0
11,12-Dihydroxy-1(10)-spirovetiven-2-one 11-glucoside	1.51	level3.1			413.218	238.4	NEG			Others	1.19697e+07	1.66289e+07	1.76619e+07	1.09537e+07	9.90367e+06	1.10231e+07	3.00813e+06	3.1932e+06	3.78096e+06	0	1	1
Undeca-2,4,6-trienoylcarnitine	1.52	level3.1			322.202	238.6	NEG			Others	2.31578e+07	2.94497e+07	3.29562e+07	1.28504e+07	1.3756e+07	1.58792e+07	7.53254e+06	8.20753e+06	7.24906e+06	0	1	0
Geranylgeraniol	1.57	level3.1			291.272	240.4	POS			Others	1.88887e+07	1.0298e+07	1.70689e+07	1.29774e+07	1.4233e+07	1.98699e+07	2.794e+07	1.60248e+07	1.35298e+07	0	0	0
Penicillin K	1.82	level3.1			341.152	240.8	NEG			Others	1.46042e+07	1.27764e+07	1.52709e+07	2.49696e+06	127029	2.63493e+06	957684	1.17935e+06	917828	1	1	0
Geranyl acetoacetate	1.82	level3.1			237.15	241.7	NEG			Others	1.63484e+08	1.51827e+08	1.62431e+08	1.29226e+07	1.2651e+07	1.535e+07	1.14523e+07	1.02375e+07	1.23174e+07	1	1	0
[6]-Gingerdiol 5-O-beta-glucopyranoside	1.87	level3.1			457.244	243.5	NEG			Others	7.78338e+06	6.48969e+06	8.37818e+06	1.86214e+06	1.94499e+06	1.79225e+06	873021	875027	813565	1	1	1
Polysorbate 60	1.52	level3.1			435.289	245.8	POS			Others	2.01874e+07	2.20523e+07	1.87707e+07	2.88623e+06	3.81358e+06	4.13802e+06	8.52885e+06	1.00897e+07	9.29773e+06	1	0	1
4,9,13,17,21-pentamethyldocosa-2,4,6,8,12,16,20-heptaenal	1.64	level3.1			381.311	247.1	POS			Others	3.03827e+06	3.52172e+06	2.66092e+06	5.51039e+06	1.14819e+07	3.99485e+06	8.5398e+06	1.21465e+07	4.96956e+06	0	0	0
Pregnanetriol 3a-O-b-glucuronide	1.57	level3.1			513.305	248	POS			Others	6.97615e+07	6.45954e+07	7.02369e+07	2.36832e+08	2.70138e+08	2.49917e+08	1.02891e+08	1.24807e+08	1.03011e+08	1	0	1
Hexosylsphingosine	1.69	level3.1			478.337	248.3	POS			Others	1.00108e+07	1.06432e+07	1.0082e+07	4.40148e+06	5.09596e+06	4.42522e+06	4.15089e+06	5.207e+06	4.45568e+06	0	0	0
Nerolidol 3-O-[a-rhamnopyranosyl-(1->2)-b-glucopyranoside]	1.73	level3.1			529.302	249.6	NEG			Others	1.79812e+07	1.74884e+07	1.75698e+07	6.76539e+07	6.57003e+07	6.29926e+07	2.57713e+07	2.98108e+07	2.58334e+07	1	0	1
N-arachidonoyl-phenylalanine	1.56	level3.1			452.32	252.2	POS			Others	237869	232779	5.69763e+06	1.06907e+06	266156	428844	91472.9	4.82207e+06	175934	0	0	0
Tetradecyl nicotinate	1.69	level3.1			320.258	253.5	POS	HMDB0258886		Alkaloids	7.40015e+07	6.62421e+07	7.48614e+07	1.33427e+07	1.33185e+07	1.14168e+07	1.97157e+06	2.29672e+06	2.18663e+06	1	1	1
3-Hydroxytrideca-4,6-dienoylcarnitine	1.64	level3.1			370.258	254	POS			Others	4.17303e+06	3.50721e+06	3.30118e+06	6.32298e+06	2.76702e+06	1.59475e+06	643356	717625	516644	0	1	0
Acetal R	1.74	level3.1			209.153	254.5	POS			Others	2.40725e+07	2.18361e+07	2.39977e+07	6.3573e+06	8.64988e+06	1.29806e+07	4.84319e+06	4.86923e+06	4.48083e+06	1	1	0
N-oleoyl-aspartate	1.98	level3.1			396.275	254.6	NEG			Others	8.92451e+06	7.84747e+06	8.33226e+06	1.27698e+06	1.24839e+06	1.17091e+06	145394	227212	138956	1	1	1
4-amino-3-hydroxyhexadecanoate	1.88	level3.1			288.253	255.3	POS			Others	3.84234e+06	4.83188e+06	4.91392e+06	7.33469e+06	6.25879e+06	7.4342e+06	6.86158e+06	7.36098e+06	5.60846e+06	0	0	0
9-Decenoylcholine [M]	1.67	level3.1			256.227	255.6	POS			Others	2.22936e+06	2.67033e+06	1.9523e+06	2.76462e+06	2.7772e+06	2.6047e+06	3.32186e+06	4.05841e+06	3.12884e+06	0	0	0
N-Myristoyl Aspartic acid	1.88	level3.1			344.242	256.1	POS			Others	4.07432e+07	3.55847e+07	3.8871e+07	5.70502e+06	5.74249e+06	6.71752e+06	294407	1.01966e+07	9.89018e+06	1	0	0
Monoketocholic acid	1.75	level3.1			423.273	256.4	POS			Others	1.67355e+07	1.6486e+07	3.16087e+07	2.28959e+06	3.65061e+06	3.89598e+06	1.23897e+06	1.49444e+06	5.91284e+06	0	1	0
11-Hydroxy-3,7,11,15-tetramethyl-14-oxohexadeca-3,7,12-trienoic acid	1.84	level3.1			337.237	257	POS			Others	7.5118e+07	1.57363e+08	5.20934e+07	7.61372e+06	9.86711e+06	1.15808e+07	2.71982e+06	1.22171e+07	1.22335e+07	0	0	0
N-arachidonoylglycine	1.78	level3.1			362.268	257	POS			Others	5.60625e+07	5.36872e+07	5.83877e+07	1.31254e+06	1.4703e+06	1.38708e+06	112726	872482	411945	1	1	1
hexadeca-6,9,12-trienedioylcarnitine-co-elution group	1.8	level3.1			422.255	257.1	NEG			Others	1.06426e+07	1.08326e+07	1.17218e+07	401223	439316	464606	146144	72482.1	142863	1	1	1
5,6-epoxy-3-hydroxy-12'-apo-beta-caroten-12'-al	1.84	level3.1			409.273	258	POS			Others	5.84036e+06	5.06572e+06	4.28247e+06	2.5362e+06	2.66066e+06	2.5655e+06	6.12399e+06	6.47338e+06	6.05045e+06	0	0	1
2-(2,8-dihydroxytridecyl)-6-oxopyran-4-olate	1.74	level3.1			325.202	258.2	NEG			Others	9.58628e+07	9.52133e+07	9.48149e+07	1.02791e+07	9.66323e+06	1.43882e+07	5.90472e+06	6.35628e+06	6.49324e+06	1	1	0
5,7-Megastigmadien-9-ol glucoside	1.78	level3.1			355.213	259.7	NEG			Others	1.8921e+07	1.69112e+07	1.93306e+07	1.81132e+06	1.54345e+06	2.48533e+06	847109	1.03044e+06	939615	1	1	1
aleuritate	1.77	level3.1			303.218	260.8	NEG			Others	1.18005e+06	758145	1.19099e+06	1.17723e+06	353034	7.24047e+06	167420	138685	169027	0	1	0
2,9-Bis(3-methyl-2E-pentenoyl)-2b,9a-dihydroxy-4Z,10(14)-oplopadien-3-one	1.79	level3.1			441.265	261	NEG			Others	4.81062e+06	6.32591e+06	6.65841e+06	505614	605713	551759	902533	1.08205e+06	982282	1	1	0
N-Lauroyl Phenylalanine	1.79	level3.1			348.253	262	POS			Others	1.7605e+07	1.9473e+07	1.97976e+07	2.38996e+06	2.24961e+06	3.13812e+06	609623	620171	559119	1	1	1
commendamide	1.75	level3.1			330.263	262.2	POS			Others	1.00541e+08	1.15948e+08	9.29866e+07	3.31514e+07	2.31487e+07	4.0423e+07	4.2634e+07	4.70675e+07	4.05033e+07	1	1	0
alpha,alpha'-Trehalose 6-mycolate	1.65	level3.1			817.579	263.1	NEG			Others	4.4454e+06	98959.9	88554.7	4.51132e+06	8.86931e+06	3.83225e+06	1.06486e+06	1.07355e+07	1.42353e+07	0	0	0
5-Nitroxystearic acid	1.81	level3.1			346.258	263.8	POS			Others	1.01563e+07	1.00167e+07	1.07657e+07	3.89599e+06	3.54298e+06	3.69021e+06	2.0738e+06	2.54572e+06	7.60435e+06	1	0	0
sphinga-4,8-trienine	1.73	level3.1			296.258	264.2	POS			Others	4.7376e+06	6.12702e+06	4.0979e+06	5.56252e+06	6.11943e+06	4.52823e+06	6.19597e+06	3.97203e+06	7.31082e+06	0	0	0
Quinestrol	1.78	level3.1			365.247	264.4	POS			Others	6.46502e+06	6.30403e+06	6.52004e+06	5.02957e+06	7.09443e+06	7.10317e+06	1.14222e+07	1.18459e+07	1.38646e+07	0	1	0
4,4'-diaponeurosporen-1,1-diol	1.68	level3.1			435.332	265	POS			Others	1.39825e+07	1.79929e+07	1.24118e+07	9.58395e+06	1.08662e+07	1.0351e+07	1.03888e+07	1.02154e+07	1.01837e+07	0	0	0
C20 phytosphingosine	1.8	level3.1			346.331	265.3	POS			Others	1.01497e+07	1.00261e+07	1.09288e+07	2.2213e+08	1.55201e+08	2.04415e+08	1.18694e+08	1.46428e+08	5.70844e+07	1	0	0
Sphinganine	1.69	level3.1			302.305	266.6	POS			Others	4.47569e+07	5.28061e+07	4.67903e+07	5.69557e+08	3.94612e+08	5.61147e+08	3.18065e+08	3.63275e+08	1.73212e+08	1	1	0
9,16-DiHpOTrE	1.88	level3.1			341.197	266.8	NEG			Others	5.64397e+06	5.16063e+06	6.68178e+06	2.71643e+07	1.39903e+06	2.05517e+06	1.1921e+07	1.13147e+07	407045	0	0	0
1-(4-Hydroxyphenyl)-4,8-dimethyl-10-(2,6,6-trimethylcyclohexen-1-yl)deca-3,5,7,9-tetraen-2-one	1.7	level3.1			391.262	268.5	POS			Others	1.37305e+07	1.41926e+07	1.40553e+07	6.99512e+06	6.90986e+06	6.86428e+06	2.39513e+07	2.5751e+07	2.34497e+07	0	1	1
2-vinyl-4,6,7-tripropanoate porphyrin	1.83	level3.1			609.269	269.3	POS			Others	2.0333e+07	1.87737e+07	2.02295e+07	3.59196e+06	3.98537e+06	3.57866e+06	4.21183e+06	6.11897e+07	4.10755e+07	1	0	0
pheophorbide b	1.79	level3.1			607.254	269.4	POS			Others	5.54778e+07	5.56259e+07	4.85204e+07	4.12304e+06	6.12027e+06	4.25201e+06	1.27867e+07	2.02437e+07	1.66132e+07	1	1	1
3-trans-p-Coumaroylrotundic acid	1.86	level3.1			633.378	269.8	NEG			Others	3.08322e+06	3.41326e+06	7.49048e+06	2.35768e+06	1.88456e+06	2.66372e+06	226451	457883	104016	0	0	1
1-(6Z,9Z,12Z,15Z-octadecatetraenoyl)-glycero-3-phosphate	1.7	level3.1			431.219	270.2	POS			Others	1.35531e+07	1.10738e+07	1.32184e+07	5.30618e+06	4.96479e+06	3.71632e+06	810571	2.04004e+06	1.77753e+06	1	1	1
Basilimoside	1.73	level3.1			587.432	271.6	NEG			Others	2.04887e+08	2.07091e+08	2.68411e+08	2.40087e+07	2.5921e+07	2.52752e+07	3.95319e+06	7.68191e+06	4.35011e+06	1	1	1
Hexadecasphinganine	1.76	level3.1			274.274	273.1	POS			Others	2.92755e+07	3.51775e+07	3.61326e+07	6.38451e+07	3.51289e+07	3.92357e+07	6.34994e+07	5.38885e+07	3.08026e+07	0	0	0
Red chlorophyll catabolite	1.72	level3.1			627.28	273.4	POS			Others	2.95e+06	1.78778e+07	6.09598e+06	1.12924e+06	1.81387e+06	1.66122e+06	9.38074e+06	9.62301e+06	8.62621e+06	0	0	1
Tween 80	1.69	level3.1			605.42	273.9	POS			Others	1.76573e+06	1.8783e+06	1.99558e+06	1.72155e+07	1.62643e+07	1.5135e+07	8.33888e+06	5.74165e+06	6.09625e+06	1	1	1
Phorbolol myristate acetate	1.88	level3.1			617.405	274.5	NEG			Others	3.30272e+07	2.97974e+07	3.48653e+07	2.33776e+06	1.59289e+06	252552	515820	1.8268e+06	649326	1	1	0
phosphatidylglycerolphosphate (1-palmitoyl, 2-palmitoleoyl)	1.81	level3.1			801.477	275.9	POS			Others	388343	273842	855433	3.29255e+07	1.92755e+07	1.75355e+07	1.96827e+07	1.9427e+07	1.98082e+07	1	1	0
Dihydroxystearic acid	1.94	level3.1			315.254	276.4	NEG			Others	1.04018e+07	1.27766e+07	1.33601e+07	6.56294e+06	5.06503e+06	8.2535e+06	4.08917e+06	4.6088e+06	3.50752e+06	0	1	0
Methyl phaeophorbide b	1.68	level3.1			621.27	277.2	POS			Others	1.99831e+07	1.88472e+07	2.14832e+07	165773	254513	144704	1.00317e+06	2.83171e+06	1.64508e+06	1	1	0
sphingofungin B1	1.83	level3.1			372.275	277.9	NEG			Others	2.29687e+06	3.19965e+06	1.58911e+06	1.91218e+06	2.44206e+06	1.63681e+06	2.12322e+06	2.08171e+06	7.0376e+06	0	0	0
Oleoylcholine [M]	1.7	level3.1			368.352	278.4	POS			Others	2.07489e+07	2.56881e+07	2.40034e+07	33181.3	253959	41967.3	100071	322808	0	1	1	0
Alpha-Linoleoylcholine [M]	1.76	level3.1			366.336	278.5	POS			Others	1.97997e+07	2.22162e+07	2.18155e+07	628247	1.95819e+06	881750	988529	2.94762e+06	1.05047e+06	1	1	0
Auroxanthin	1.69	level3.1			601.425	278.8	POS			Others	1.90418e+08	1.58952e+08	1.59591e+08	2.35768e+07	3.69826e+07	2.72964e+07	7.23651e+07	1.20671e+08	8.79032e+07	1	0	1
Carboprost methyl	1.76	level3.1			381.264	279.3	NEG			Others	9.03634e+07	9.20453e+07	7.1704e+07	5.70598e+06	5.86586e+06	6.54398e+06	3.56456e+06	3.62683e+06	3.3504e+06	1	1	0
Tuberoside A (Allium tuberosum)	1.59	level3.1			901.477	280	NEG			Others	584880	461054	1.01771e+06	7.0395e+06	6.90508e+06	5.67426e+06	4.29985e+06	3.71194e+06	4.15509e+06	1	1	0
1-22:1-2-18:3-phosphatidylserine	1.73	level3.1			838.56	280.1	NEG			Others	4.71858e+07	2.12436e+07	4.0906e+07	5.21566e+07	876954	1.09744e+06	6.43598e+07	3.54086e+06	1.2733e+08	0	0	0
3-decanoyl-3',4-di(3-methylbutanoyl)sucrose	1.59	level3.1			663.35	280.5	NEG			Others	2.66747e+07	2.98427e+07	2.6915e+07	793612	756663	687823	489681	652592	311134	1	1	0
(behenoyl)adenylate	1.66	level3.1			670.399	281.1	POS			Others	5.72595e+06	5.84331e+06	5.37813e+06	1.37012e+06	1.57648e+06	1.94774e+06	952974	600015	576777	1	1	1
C20 sphinganine	1.81	level3.1			330.336	281.6	POS			Others	4.03398e+06	5.22754e+06	7.72965e+06	3.4848e+08	2.28275e+08	3.01771e+08	2.90904e+08	3.47185e+08	1.6823e+08	1	1	0
1,2-dimyristoyl-phosphatidyl-ethanolamine	1.8	level3.1			636.455	282.3	POS			Others	40015	0	0	1.24956e+06	1.3067e+06	1.61441e+06	535247	346442	563886	1	1	1
Anemarrhenasaponin I	1.51	level3.1			757.436	283.1	NEG			Others	732016	495271	809904	9.69363e+06	1.08625e+07	9.63837e+06	23325.1	2.33653e+06	2.05637e+06	1	0	0
3,5-dihydroxy-6,7-didehydro-12'-apo-beta-caroten-12'-al	1.9	level3.1			409.273	283.2	POS			Others	2.71281e+07	4.27398e+07	2.85044e+07	6.14528e+06	1.26114e+07	1.37131e+07	2.55055e+07	2.68582e+07	2.50908e+07	1	0	1
Cholylvaline	1.54	level3.1			508.364	283.6	POS			Others	8.94563e+06	787403	1.1559e+07	1.31947e+06	3.20599e+06	4.14496e+06	1.94516e+06	2.08755e+06	1.97223e+06	1	1	0
Spisulosine	1.8	level3.1			286.31	284.4	POS			Others	489024	491338	1.09256e+06	3.02637e+07	1.91302e+07	2.8523e+07	2.48152e+07	2.41807e+07	1.50261e+07	1	1	0
Tsugaric acid C	1.75	level3.1			515.373	284.5	POS			Others	1.33507e+07	1.60497e+07	1.26684e+07	1.75972e+07	1.86947e+07	2.48524e+07	9.59758e+06	8.54867e+06	9.68275e+06	0	0	1
Hexadeca-5,8,11-trienoylcarnitine	1.84	level3.1			394.295	284.8	POS			Others	1.05504e+07	1.17479e+07	1.13019e+07	1.99055e+06	2.34187e+06	2.37448e+06	859102	1.38403e+06	1.17242e+06	1	1	0
Arachidoyl Ethanolamide	1.79	level3.1			356.352	284.9	POS	HMDB0248559		Fatty acids	2.11558e+06	6.29836e+06	2.96411e+06	1.65724e+08	1.17546e+08	1.48916e+08	1.6827e+08	2.0416e+08	9.0662e+07	1	1	0
deoxypseudomonate B	1.68	level3.1			499.291	285.9	NEG			Others	1.98528e+07	2.01046e+07	1.75102e+07	1.14156e+06	1.31157e+06	1.25439e+06	1.18158e+06	1.12274e+06	1.05414e+06	1	1	0
3-hydroxy-beta-apo-12'-carotenal	1.93	level3.1			367.262	286.5	POS			Others	1.75514e+07	1.6987e+07	1.71639e+07	1.53961e+07	1.50132e+07	1.58901e+07	2.53075e+07	2.62932e+07	2.27374e+07	0	0	0
Estradiol enanthate	1.88	level3.1			383.255	289.2	NEG			Others	1.06738e+07	1.12266e+07	1.02197e+07	615572	693780	522494	150092	242098	106709	1	1	1
3-Hydroxy-10'-apo-b,y-carotenal	1.82	level3.1			393.278	290	POS			Others	4.88039e+07	5.11283e+07	4.817e+07	1.03899e+07	1.18557e+07	1.25765e+07	3.26589e+07	3.45612e+07	3.00982e+07	1	0	1
2,4-di(2-methyl)butanoyl-3-(6-methyl)heptanoyl-6-(2-methyl)butanoyl-sucrose	1.71	level3.1			719.376	291.2	NEG			Others	146556	360776	325276	3.75674e+06	4.1217e+06	3.73393e+06	2.51244e+06	2.48426e+06	2.29418e+06	1	1	0
1-20:3-2-18:3-phosphatidylserine	1.93	level3.1			808.511	292.9	POS			Others	926022	669872	1.19295e+06	8.84663e+07	1.1926e+08	8.2653e+07	4.4031e+07	7.27135e+07	8.0883e+07	1	1	0
Neochrome	1.88	level3.1			599.445	293.2	POS			Others	1.81233e+07	1.58832e+07	1.65233e+07	1.78854e+06	2.5154e+06	2.42922e+06	4.62129e+06	7.70531e+06	6.3985e+06	1	1	1
myristic amide	1.97	level3.1			228.232	294.6	POS			Others	1.98776e+07	3.00113e+07	1.75248e+07	2.79571e+07	2.41904e+07	1.97352e+07	1.91199e+07	1.3632e+07	2.79961e+07	0	0	0
N-Lauroyl Lysine	1.65	level3.1			329.283	294.8	POS			Others	1.66685e+07	1.12654e+07	1.33289e+07	4.99488e+07	4.70743e+07	5.13034e+07	1.12212e+07	8.8081e+06	1.18616e+07	1	0	1
PI(18:1(9Z)/20:4(5Z,8Z,11Z,14Z))	1.76	level3.1			883.541	295.9	NEG			Others	98159.2	121779	187774	1.12583e+07	1.01091e+07	8.92601e+06	6.20734e+06	6.62741e+06	5.39195e+06	1	1	0
Pemptoporphyrin	1.66	level3.1			537.249	297.1	POS			Others	1.16297e+07	1.10505e+07	1.03581e+07	7.23424e+06	8.71598e+06	1.10109e+07	1.0003e+07	1.16674e+07	9.39649e+06	0	0	0
N-arachidonoyl-alanine	1.87	level3.1			374.27	298.2	NEG			Others	1.30176e+07	1.28346e+07	1.36677e+07	2.21216e+06	2.28539e+06	2.00272e+06	185956	248296	122281	1	1	1
13-beta-Glucosyloxydocosanoate	1.71	level3.1			519.395	298.6	POS			Others	102492	88956.3	0	1.33642e+06	1.35167e+06	1.54412e+06	1.23501e+06	1.28326e+06	1.2959e+06	1	1	0
Capsanthone	1.75	level3.1			583.414	299.7	POS			Others	8.65966e+07	1.70271e+08	8.56134e+07	1.70504e+07	2.06055e+07	1.55366e+07	4.05633e+07	5.83847e+07	6.87208e+07	0	0	1
Smilanippin A	1.65	level3.1			723.433	299.8	NEG			Others	2.019e+06	2.45641e+06	2.49105e+06	4.36035e+06	3.9213e+06	3.8704e+06	1.42194e+08	1.39511e+08	1.00237e+08	1	1	1
N-Linoleoyl GABA	1.84	level3.1			366.3	299.9	POS			Others	2.22541e+07	2.53231e+07	2.08862e+07	816867	701757	912532	386145	485805	276194	1	1	1
1-(alpha-linolenoyl)-sn-glycero-3-phosphoethanolamine	1.77	level3.1			474.263	301.7	NEG			Others	2.18438e+08	1.42952e+08	2.14945e+08	9.14421e+06	1.28126e+07	1.5282e+07	1.66069e+06	2.77047e+06	1.20092e+06	1	1	1
phosphatidylglycerolphosphate (1,2-di-palmitoyl)	1.89	level3.1			803.49	302.3	POS			Others	363472	347456	470352	1.94358e+07	2.16219e+07	2.45265e+07	2.19493e+07	1.95387e+07	1.63887e+07	1	1	0
PG(20:4/20:4)	1.79	level3.1			817.503	302.4	NEG			Others	6.87842e+07	693883	1.69035e+07	4.30085e+07	6.20376e+07	7.47904e+07	356260	1.18101e+08	5.59606e+07	0	0	0
1-20:2-2-18:3-phosphatidylserine	1.96	level3.1			810.527	303.4	POS			Others	3.56426e+06	1.87792e+06	1.92713e+06	1.06207e+08	1.09877e+08	1.28034e+08	8.17721e+07	7.72208e+07	8.11196e+07	1	1	0
dipalmitoyl-1-phosphatidyl-inositol	1.89	level3.1			811.53	303.5	POS			Others	1.09479e+06	526216	854662	5.20716e+07	5.41523e+07	6.38954e+07	3.94383e+07	3.76202e+07	3.81761e+07	1	1	0
Docosanamide	1.76	level3.1			340.357	303.8	POS			Others	1.35053e+06	3.59883e+06	4.51152e+06	5.08732e+06	4.7063e+06	349246	7.77832e+06	7.95677e+06	9.05728e+06	0	1	0
Tetracosa-9,12,15,18,21-pentaenoylcarnitine	1.8	level3.1			502.396	303.8	POS			Others	2.44878e+06	2.20384e+06	1.98182e+06	3.31268e+06	3.36677e+06	5.71075e+06	8.94373e+06	5.25798e+06	4.97558e+06	0	0	0
1-palmitoyl-sn-glycero-3-phosphoinositol	1.46	level3.1			571.295	304.2	NEG			Others	2.20177e+07	2.09865e+06	1.515e+07	743404	21944.1	25841.8	58830.4	77393.6	96749.5	0	0	0
phosphatidylserine (1,2-dimyristoyl)	1.96	level3.1			680.448	304.6	POS			Others	192339	147939	184967	9.20262e+06	1.02002e+07	9.99178e+06	6.72828e+06	5.70834e+06	4.43916e+06	1	1	0
PI(18:0/20:4(5Z,8Z,11Z,14Z))	1.9	level3.1			887.566	305.2	POS			Others	2.829e+06	3.96783e+07	3.55578e+07	156141	1.93825e+07	192172	51550	2.9825e+07	1.31971e+06	0	0	0
1-16:0-2-18:3-phosphatidylserine	1.92	level3.1			756.481	305.6	NEG			Others	1.55584e+07	3.91395e+06	2.36093e+07	1.58841e+07	7.27675e+07	1.11771e+06	1.83262e+07	2.37126e+06	2.10094e+07	0	0	0
1-18:0-2-16:0-phosphatidylglycerol	1.81	level3.1			749.526	306.4	NEG			Others	2.38376e+07	9.30286e+06	4.53807e+06	1.61088e+07	3.656e+06	1.26074e+07	5.58914e+06	6.83045e+06	3.01577e+06	0	0	0
1-16:0-2-18:3-phosphatidylinositol	1.85	level3.1			831.501	306.5	NEG			Others	4.36573e+08	1.21383e+08	1.77245e+07	3.12577e+08	4.4264e+08	1.65173e+08	3.58176e+07	3.54498e+08	1.95874e+08	0	0	0
1-18:0-2-18:3-phosphatidylinositol	1.77	level3.1			859.533	306.5	NEG			Others	4.06852e+06	771181	2.53999e+07	5.54509e+06	3.33503e+06	3.73061e+06	1.85698e+06	5.57418e+06	2.13425e+07	0	0	0
1-22:0-2-18:2-phosphatidylserine	1.83	level3.1			842.592	308.1	NEG			Others	3.30764e+06	48182.9	79035.4	4.57827e+06	4.25687e+06	7.19826e+06	728704	4.89561e+06	7.4941e+06	1	0	0
N-Nervonoyl Asparagine	1.73	level3.1			481.404	308.4	POS			Others	3.98998e+06	3.54746e+06	4.51421e+06	1.38242e+07	1.74074e+07	2.29272e+07	4.37207e+06	2.43321e+06	3.63973e+06	1	0	1
LysoPS(18:2(9Z,12Z)/0:0)	1.87	level3.1			520.268	308.5	NEG			Others	1.04713e+07	9.48477e+06	1.10021e+07	1.78572e+06	1.35811e+06	1.22474e+06	2.07723e+06	1.67511e+06	3.02906e+06	1	1	0
1-18:2-2-18:2-phosphatidylserine	1.99	level3.1			784.513	309.5	POS			Others	1.56082e+06	696307	958198	6.64121e+07	6.99335e+07	7.3451e+07	5.17604e+07	4.39839e+07	5.05977e+07	1	1	0
Cer(d16:1/20:53OH(5,6,15))	1.89	level3.1			604.457	310.4	POS			Others	9.8874e+06	9.65047e+06	1.19175e+07	592715	484674	2.2299e+06	219676	149762	271261	1	1	0
phosphatidylglycerol (dihexadec-9-enoyl, n-C16:1)	1.76	level3.1			717.471	311.5	NEG			Others	139113	700044	1.86868e+07	3.16811e+06	5.44985e+06	2.38554e+06	1.85844e+06	3.45686e+06	2.08844e+07	0	0	0
phosphatidylglycerol (dihexadecanoyl, n-C16:0)	1.92	level3.1			721.499	311.9	NEG			Others	9.31338e+07	2.15654e+07	1.65097e+07	9.26638e+07	5.56076e+07	1.01183e+08	2.77598e+07	1.50648e+07	4.41302e+07	0	0	1
1-linoleoyl-sn-glycero-3-phospho-(1'-sn-glycerol)	1.94	level3.1			507.273	314.1	NEG			Others	5.08797e+07	8.53873e+07	5.67588e+07	1.7738e+08	9.58393e+07	8.32165e+07	1.03978e+08	1.46443e+08	1.97324e+08	0	1	0
1-18:3-2-16:1-phosphatidate	1.96	level3.1			667.434	314.1	NEG			Others	1.08342e+06	1.72468e+06	1.37189e+06	1.3693e+07	23776	8.26438e+06	4.02783e+06	5.88752e+06	256808	0	0	0
thromboxane B1	1.82	level3.1			371.244	314.6	NEG			Others	7.90113e+06	1.11201e+07	1.06165e+07	1.72405e+06	2.6046e+06	3.008e+06	1.59165e+06	2.14773e+06	942653	1	1	0
1,2-Di-O-palmitoyl-3-O-(6-sulfoquinovopyranosyl)glycerol	1.82	level3.1			795.535	316	POS			Others	932749	601770	462471	1.45839e+08	1.544e+08	1.57868e+08	7.39229e+07	7.12034e+07	6.55433e+07	1	1	1
N-oleoyl-alanine	1.94	level3.1			354.3	316.2	POS			Others	5.00387e+06	5.04096e+06	6.96325e+06	1.59909e+06	2.09692e+06	1.99595e+06	169821	153828	0	1	1	1
Oleoylglycerone phosphate	1.96	level3.1			433.236	316.6	NEG			Others	2.66588e+08	2.4466e+08	2.82799e+08	4.26043e+07	7.82006e+07	1.0322e+08	1.11778e+07	6.79353e+07	3.38259e+07	1	1	0
Cer(d18:1/12:0)	1.82	level3.1			482.456	316.9	POS			Others	2.01499e+06	4.75108e+06	3.45068e+06	3.91606e+06	3.26508e+06	6.20676e+06	3.61489e+06	2.98349e+06	1.97267e+06	0	0	0
1-18:2-2-18:3-phosphatidylethanolamine	1.76	level3.1			738.5	318.3	POS			Others	3.46213e+06	1.32187e+06	1.66967e+06	1.90919e+06	1.31639e+06	2.27599e+06	3.10708e+06	1.99003e+06	2.48626e+06	0	0	0
bacteriopheophytin a	1.68	level3.1			889.575	318.9	POS			Others	9.29372e+06	4.28721e+07	6.24907e+07	153355	6.72123e+07	1.07036e+06	32283.2	1.41839e+07	1.03997e+06	0	0	0
1-18:2-2-18:3-phosphatidylinositol	1.72	level3.1			855.501	319.6	NEG			Others	4.2034e+06	1.19633e+07	1.73704e+07	7.89237e+06	4.39525e+06	3.95996e+06	1.33909e+07	4.93626e+06	8.88597e+06	0	0	0
2-16:1-lysophosphatidylglycerol	1.66	level3.1			481.257	320.2	NEG			Others	5.93346e+08	6.48826e+08	7.41879e+08	2.13504e+08	4.41065e+08	5.63063e+08	1.95849e+08	2.77733e+08	1.37273e+08	0	1	0
1-16:0-2-18:2-phosphatidylinositol	1.91	level3.1			833.518	321.2	NEG			Others	4.85313e+08	3.11844e+07	4.01235e+07	6.45524e+07	1.85068e+08	4.98266e+07	1.01124e+08	6.95589e+07	2.05907e+08	0	0	0
2-octyl-3-hydroxydodecanoate	1.98	level3.1			327.29	321.4	NEG			Others	5.06143e+06	6.91856e+06	5.08389e+06	4.03618e+06	5.08199e+06	5.84909e+06	6.26221e+06	6.45172e+06	5.27201e+06	0	0	0
1-18:3-2-18:3-phosphatidylinositol	1.92	level3.1			853.486	321.6	NEG			Others	3.82581e+07	8.67045e+06	1.9742e+07	6.20288e+07	4.84231e+07	4.58276e+07	5.10044e+07	4.69397e+07	1.19382e+07	1	0	0
1-18:1-2-18:2-phosphatidylinositol	1.8	level3.1			859.524	321.9	NEG			Others	2.1515e+07	7.38412e+06	4.54007e+07	2.12136e+07	767283	2.40809e+07	2.26447e+07	1.01014e+07	3.95982e+07	0	0	0
phosphatidylserine (dioctadecanoyl, n-C18:0)	1.85	level3.1			792.567	323.4	POS			Others	1.85793e+06	1.55455e+06	2.11418e+06	3.15079e+06	8.12524e+06	8.23897e+06	5.22203e+06	7.78779e+06	6.12002e+06	0	1	0
Cer(d16:1/PGJ2)	1.76	level3.1			588.468	323.7	POS			Others	1.66907e+06	1.04742e+06	2.12838e+06	192971	960608	1.35932e+06	205711	488625	310029	0	1	0
1-18:0-2-18:2-phosphatidylinositol	1.71	level3.1			861.547	323.9	NEG			Others	8.94252e+06	8.28593e+06	1.84783e+07	3.55303e+07	1.57794e+07	1.62501e+07	1.90195e+07	3.51379e+06	2.85134e+07	0	0	0
PE(P-16:0/22:6(4Z,7Z,10Z,13Z,16Z,19Z))	1.75	level3.1			746.505	324.4	NEG			Others	3.43293e+08	1.45327e+08	3.79176e+08	4.16941e+08	6.40649e+08	1.57791e+08	4.55078e+08	6.41578e+08	2.40723e+08	0	0	0
10,20-Dihydroxyeicosanoic acid	1.85	level3.1			343.285	324.7	NEG			Others	6.04081e+06	5.06725e+06	5.83066e+06	6.66464e+06	5.99514e+06	6.62177e+06	5.25245e+06	4.07259e+06	5.3829e+06	0	0	0
PE(P-16:0/20:4(5Z,8Z,11Z,14Z))	1.77	level3.1			722.505	324.7	NEG			Others	2.9549e+07	1.47989e+07	8.93153e+07	2.04402e+07	1.28989e+08	3.53499e+07	4.03258e+07	1.58107e+07	2.15856e+07	0	0	0
hentriaconta-3,6,9,12,15,19,22,25,28-nonaene	1.74	level3.1			419.372	325.4	POS			Others	1.09366e+06	908080	1.75477e+06	1.50582e+06	4.54624e+06	5.25531e+06	1.28833e+06	3.8214e+06	1.01234e+06	0	0	0
N-(2-hydroxyoctadecanoyl)-phytosphingosine	1.9	level3.1			600.554	326.2	POS			Others	1.07055e+06	1.88764e+06	2.48934e+06	3.58354e+06	2.48916e+06	2.9175e+06	2.63018e+06	4.67653e+06	1.42266e+06	0	0	0
1,2-Di-(9Z,12Z,15Z-octadecatrienoyl)-3-O-beta-galactosyl-sn-glycerol	1.64	level3.1			773.524	326.4	NEG			Others	3.79434e+06	2.17637e+06	7.58835e+06	3.83771e+07	1.81766e+07	1.13841e+07	8.64371e+06	9.15696e+06	3.543e+06	0	0	0
Mpb-PE	1.64	level3.1			875.523	327	NEG			Others	4.38091e+06	3.62821e+06	6.63146e+06	3.7844e+06	774246	442073	5.42476e+06	703325	6.71341e+06	0	0	0
phosphatidylglycerol (1-myristoyl, 2-palmitoleoyl)	1.72	level3.1			691.461	327.7	NEG			Others	683084	1.10981e+07	506053	3.39249e+06	2.42135e+06	2.71007e+06	1.31705e+07	2.22393e+06	1.71076e+06	0	0	0
Cer(d18:0/12:0)	1.73	level3.1			484.472	328.7	POS			Others	2.06361e+06	1.39558e+06	6.59926e+06	6.00259e+06	7.37149e+06	9.39462e+06	5.22414e+06	1.01943e+07	4.01609e+06	0	0	0
1-16:1-2-18:3-phosphatidylethanolamine	1.82	level3.1			712.49	330.5	POS			Others	572156	901283	789438	3.83386e+06	6.43388e+06	5.54049e+06	7.22089e+06	1.23251e+07	9.28137e+06	1	1	0
1,1'-(1,4-Dihydro-4-nonyl-3,5-pyridinediyl)bis[1-decanone]	1.77	level3.1			516.477	330.7	POS			Others	2.64272e+06	5.37187e+06	4.96933e+06	2.34934e+06	7.416e+06	0	13572.2	4.92495e+06	5.36025e+06	0	0	0
1-20:0-2-18:2-phosphatidylserine	1.92	level3.1			816.573	331.2	POS			Others	1.08813e+06	5.74681e+06	913135	2.48229e+07	3.0428e+07	2.27112e+07	2.08678e+07	2.69789e+07	2.84206e+07	1	1	0
Cer(t18:0/16:0)	1.72	level3.1			556.529	331.7	POS			Others	3.41367e+06	5.06837e+06	5.09614e+06	1.88383e+07	9.92067e+06	9.55995e+06	1.25404e+07	1.62628e+07	7.15865e+06	1	1	0
1-heptadecanoyl-glycero-3-phosphate	2	level3.1			423.252	331.9	NEG			Others	1.13934e+07	6.58893e+06	1.08475e+07	563534	826292	843881	417633	523968	407255	1	1	0
2-[[3-(Decanoylamino)-2-decoxy-propoxy]-hydroxy-phosphoryl]oxyethyl-trimethyl-ammonium	1.82	level3.1			551.425	332.3	POS			Others	2.20988e+07	2.25311e+07	2.82019e+07	1.27749e+07	3.21883e+07	2.38159e+07	1.07588e+07	3.98206e+07	1.61586e+07	0	0	0
1-22:0-2-18:3-phosphatidylserine	1.9	level3.1			842.588	332.5	POS			Others	299449	278378	377849	4.14739e+06	5.15042e+06	3.98174e+06	4.97957e+06	7.03066e+06	6.39624e+06	1	1	0
2-Octaprenyl-6-methoxyphenol	1.73	level3.1			669.563	333.4	POS			Others	2.58792e+06	1.83218e+06	2.55814e+06	7.49278e+06	9.3729e+06	9.08818e+06	2.53948e+06	1.86508e+06	2.52763e+06	1	0	1
[16]-Gingerol	1.9	level3.1			435.346	333.6	POS			Others	1.05357e+07	9.86228e+06	1.05664e+07	8.58787e+06	1.1512e+07	1.08582e+07	3.47681e+06	3.75741e+06	3.87778e+06	0	1	1
1-18:0-2-18:1-phosphatidylserine	1.91	level3.1			790.557	333.6	POS			Others	1.34344e+06	1.64184e+06	1.52054e+06	2.08298e+07	7.72611e+07	6.46322e+07	3.39898e+07	3.74615e+07	4.58504e+07	0	1	0
1-Octadecanoyl-2-(15S-hydroperoxy-5Z,8Z,11Z,13E-eicosatetraenoyl)-sn-glycero-3-phosphoethanolamine	1.89	level3.1			800.541	334.1	POS			Others	455883	282235	279950	3.80328e+06	3.37948e+06	3.37013e+06	2.68488e+06	3.03857e+06	3.37934e+06	1	1	0
1-Hexadecanoyl-2-(9Z-octadecenoyl)-sn-glycero-3-phospho-1'-myo-inositol	1.81	level3.1			837.551	334.1	POS			Others	1.16437e+07	1.15212e+07	1.41649e+06	7.81518e+06	1.96798e+07	3.43461e+06	2.0587e+06	1.71361e+07	1.77379e+06	0	0	0
1-20:0-2-18:1-phosphatidylserine	1.9	level3.1			818.588	336.8	POS			Others	2.17152e+06	1.81046e+06	1.94556e+06	1.1586e+07	1.0703e+07	1.35952e+07	1.68934e+07	1.3069e+07	1.78985e+07	1	1	0
Pheophorbide a	1.7	level3.1			593.275	337	POS			Others	1.41537e+08	3.92315e+08	1.31082e+08	8.08071e+06	4.12143e+07	4.52e+06	1.07123e+07	2.62057e+07	1.13337e+07	0	0	0
N-(myristoyl)-sphinganine	1.89	level3.1			512.503	338.5	POS			Others	9.94358e+06	1.46986e+07	1.95621e+07	1.85209e+07	1.19217e+07	1.12244e+07	1.03778e+07	1.40537e+07	6.97678e+06	0	0	0
Sulfoquinovosyl diglyceride	1.81	level3.1			839.497	339.2	NEG			Others	6.15158e+07	9.15828e+07	5.88968e+07	5.48267e+07	1.6879e+07	2.25902e+07	3.61837e+07	636453	6.55181e+07	0	0	0
1-18:3-2-18:3-phosphatidate	1.96	level3.1			691.434	339.3	NEG			Others	8.61027e+06	2.46592e+07	3.27095e+07	7.18823e+06	4.30384e+06	2.42556e+06	1.29399e+07	4.90397e+06	2.07538e+07	0	0	0
1-18:3-2-18:3-phosphatidylserine	1.82	level3.1			778.464	339.4	NEG			Others	1.00602e+07	2.34317e+06	4.00626e+06	7.29658e+06	8.15399e+06	5.96377e+06	2.41502e+06	3.04716e+06	1.21046e+06	0	0	1
tetrahydrogeranylgeranyl bacteriopheophytin	1.74	level3.1			887.566	339.4	POS			Others	3.8246e+07	4.3288e+08	3.63868e+08	1.18521e+07	9.13714e+08	1.97006e+06	999066	3.90463e+08	4.30904e+07	0	0	0
1,2-dipalmitoyl-3'-O-(lysyl)-phosphatidylglycerol	1.57	level3.1			849.606	339.9	NEG			Others	4.51045e+06	2.74628e+06	1.67245e+06	4.97989e+06	3.75246e+06	2.8182e+06	3.22641e+06	5.448e+06	4.30671e+06	0	0	0
N-(octadecanoyl)-phytosphingosine	1.82	level3.1			584.56	340	POS			Others	1.88959e+06	4.21812e+06	3.92318e+06	8.83264e+06	4.36537e+06	3.48058e+06	2.30142e+06	5.46617e+06	2.09421e+06	0	0	0
1-18:3-2-18:3-phosphatidylethanolamine	1.82	level3.1			736.49	341.3	POS			Others	4.73071e+06	5.35159e+06	5.67226e+06	1.18879e+07	1.27722e+07	1.10969e+07	1.34059e+07	1.64581e+07	1.60546e+07	1	1	0
4,4'-Diapophytofluene	1.73	level3.1			407.367	341.7	POS			Others	5.95684e+06	6.80137e+06	8.17451e+06	2.79674e+06	7.96362e+06	4.36152e+06	4.57926e+06	5.18287e+06	3.16767e+06	0	0	0
15-(3-Methyl-5-pentylfuran-2-yl)pentadecanoylcarnitine	1.67	level3.1			536.436	342.8	POS			Others	1.30256e+06	1.27667e+07	179966	525470	29965.7	8.94981e+06	1.53882e+06	6.12061e+06	1.06025e+06	0	0	0
1-22:0-2-18:1-phosphatidylserine	1.76	level3.1			846.611	343.7	POS			Others	167153	453982	315374	207294	294345	551386	142226	195720	271487	0	0	0
1-18:2-2-18:3-phosphatidate	1.91	level3.1			693.449	344.1	NEG			Others	3.93957e+06	3.39828e+07	3.2183e+07	5.29844e+06	1.18642e+06	3.14011e+06	2.00914e+07	3.12538e+06	767967	0	0	0
N-(hexadecanoyl)-sphinganine	1.81	level3.1			540.534	347.6	POS			Others	51833.9	30186.9	316276	3.95849e+06	2.67825e+06	140170	713754	2.83045e+06	1.57928e+06	0	0	0
pheophytin a2	1.89	level3.1			869.557	347.6	POS			Others	3.58717e+06	4.35014e+06	4.97245e+06	0	1.16397e+07	474126	8260.88	1.16675e+07	1.29373e+06	0	0	0
Isoacitretin	1.6	level3.1			325.184	348.5	NEG			Others	2.37599e+07	1.8623e+07	2.2872e+07	3.75438e+06	5.91962e+06	4.49763e+06	6.10073e+06	3.99073e+06	6.30321e+06	1	1	0
Octadecyl fumarate	1.9	level3.1			367.285	349.9	NEG			Others	212028	112132	242817	3.46537e+06	7.33607e+06	8.04118e+06	8.09264e+06	9.38029e+06	5.39871e+06	0	1	0
phosphatidylserine (1-myristoyl, 2-palmitoleoyl)	1.65	level3.1			704.457	350.3	NEG			Others	5.61517e+06	4.7786e+06	1.72227e+06	2.12999e+06	2.04798e+06	2.1044e+06	1.26287e+06	1.39133e+06	5.33871e+06	0	0	0
1-alpha-linolenoyl-2-hexadecenoyl-phosphatidylglycerol	1.82	level3.1			743.483	355.4	POS			Others	5.86841e+06	1.4742e+06	4.84178e+06	4.47181e+06	5.6409e+06	365085	791856	4.27212e+06	3.97611e+06	0	0	0
5,6-Dihydro-5,6-dihydroxy-y,y-carotene	1.62	level3.1			573.463	359.1	POS			Others	1.5453e+06	1.94776e+06	4.14014e+06	738624	971740	1.1288e+06	297595	8.60851e+06	1.81035e+07	0	0	0
		level4			102.089	351.9	POS				4.91929e+08	4.28189e+08	167536	3.75379e+08	5.37929e+08	5.4341e+08	9.00107e+07	5.75784e+08	170766
		level4			144.069	18.8	POS				215821	204505	259604	478138	446438	5.25693e+06	538964	7.64541e+06	577168
		level4			221.087	19.1	POS				1.08819e+07	1.13548e+07	9.81921e+06	1.60944e+07	1.63268e+07	1.41121e+07	2.15007e+07	1.9818e+07	2.23125e+07
		level4			262.165	201.3	POS				5.60255e+07	4.92973e+07	5.81256e+07	5.12808e+06	3.68688e+06	4.71816e+06	4.37354e+06	4.23974e+06	4.18008e+06
		level4			75.0074	19.6	NEG				3.41767e+06	3.61644e+06	3.78736e+06	1.75653e+07	94932.8	4.47539e+06	4.48127e+06	3.72255e+06	113742
		level4			142.035	31.4	POS				3.4075e+07	3.87036e+07	3.6655e+07	4.4197e+07	4.92584e+07	4.26698e+07	8.77823e+07	9.12665e+07	9.26344e+07
		level4			327.201	138.3	POS				5.75181e+07	9.43335e+07	1.07178e+08	8.36594e+07	7.66325e+07	8.2273e+07	8.39233e+07	9.82034e+07	5.63342e+07
		level4			161.066	111.3	POS				4.77348e+07	1.08657e+07	4.46024e+07	4.31838e+07	4.00055e+07	2.73582e+07	5.76464e+07	7.05536e+07	2.26432e+07
		level4			296.072	190.9	NEG				2.65124e+07	2.62964e+07	2.51081e+07	1.55879e+07	1.52184e+07	1.37892e+07	3.08725e+07	3.08428e+07	3.41375e+07
		level4			87.0105	48.3	NEG				3.08712e+07	322977	2.88437e+07	3.24176e+07	276202	3.49687e+07	444769	2.8002e+07	1.14102e+06
		level4			289.066	169.9	NEG				466584	440335	355180	255447	1.89466e+06	2.28446e+06	873278	954778	787795
		level4			288.18	148.7	POS				1.72391e+07	1.48912e+07	2.00934e+07	1.32045e+06	761894	1.28884e+06	279511	341218	197978
		level4			310.113	76.3	POS				4.85215e+06	3.93676e+06	4.17914e+06	1.06376e+07	1.00754e+07	6.36454e+06	5.85332e+06	5.8996e+06	5.81931e+06
		level4			294.154	25.9	POS				6.20915e+07	4.2751e+07	6.03583e+07	7.79855e+07	8.12757e+07	7.67166e+07	5.37173e+07	4.58859e+07	4.67864e+07
		level4			203.113	19	POS				5.71443e+07	6.21815e+07	5.23835e+07	8.38571e+07	8.44214e+07	7.88147e+07	1.10508e+08	1.06243e+08	1.22734e+08
		level4			198.097	6.5	POS				2.00555e+07	3.2126e+07	4.55021e+07	6.89534e+07	3.73263e+07	6.93442e+07	6.21257e+07	3.35662e+07	2.10319e+07
		level4			325.2	231.3	POS				3.81712e+08	6.63348e+08	3.8129e+08	4.79344e+07	3.52396e+07	4.68734e+07	9.67013e+06	1.12516e+07	1.0475e+07
		level4			374.144	180.8	POS				1.70599e+07	1.82209e+07	1.69345e+07	2.0861e+07	1.97831e+07	1.95203e+07	2.22636e+07	1.93514e+07	2.37354e+07
		level4			371.227	149.1	POS				3.89686e+07	4.81057e+07	5.11631e+07	5.32167e+07	4.49643e+07	5.89034e+07	4.60631e+07	4.7502e+07	3.27656e+07
		level4			239.077	30	NEG				6.78183e+07	6.5877e+07	4.02473e+07	7.31924e+07	3.84324e+07	6.82128e+07	4.58637e+07	1.13493e+08	5.23726e+07
		level4			220.118	24.1	POS				5.78394e+06	9.72802e+06	8.386e+06	9.97757e+06	9.05849e+06	1.26862e+07	7.73527e+06	1.1325e+07	8.34917e+06
		level4			153.048	274.3	POS				4.5055e+07	4.3301e+07	4.6546e+07	5.00478e+07	5.01059e+07	4.76224e+07	5.7373e+07	5.62396e+07	5.56488e+07
		level4			201.097	18.8	POS				1.57215e+07	1.78795e+07	1.47568e+07	2.27793e+07	2.28723e+07	1.92466e+07	2.82398e+07	2.88056e+07	2.92735e+07
		level4			88.9864	30.8	NEG				4.12714e+07	68697.6	53359.1	459156	537072	6.20335e+07	542501	4.49052e+07	365144
		level4			318.154	51.9	POS				1.13088e+07	1.16689e+07	1.02481e+07	2.36048e+07	2.41723e+07	2.08809e+07	1.38324e+07	1.07352e+07	1.14211e+07
		level4			312.165	139.6	POS				1.8198e+07	2.00384e+07	2.07156e+07	2.92967e+07	2.59289e+07	2.97214e+07	2.37715e+07	2.71224e+07	1.78042e+07
		level4			115.001	79.4	NEG				2.55903e+07	716269	5.35154e+07	1.62334e+07	514495	691407	1.70878e+06	4.49977e+07	586473
		level4			333.144	200.2	POS				5.7877e+06	6.35889e+06	5.59026e+06	1.06896e+07	1.08893e+07	1.1405e+07	4.10425e+06	5.95106e+06	3.75775e+06
		level4			354.176	178.5	POS				2.29521e+07	1.57192e+07	1.4583e+07	2.73265e+07	2.45842e+07	2.50011e+07	3.92838e+07	3.94564e+07	3.78857e+07
		level4			312.165	57.2	POS				1.91557e+07	1.62139e+07	1.96794e+07	2.71737e+07	3.43981e+07	3.54912e+07	2.22368e+07	1.73631e+07	1.78271e+07
		level4			285.117	13.1	POS				7.14759e+06	6.96447e+06	7.24711e+06	1.08352e+07	6.76322e+06	7.27027e+06	1.04802e+07	1.0885e+07	7.27972e+06
		level4			391.197	182.4	NEG				1.77799e+07	2.32293e+07	2.12887e+07	2.40637e+07	2.90399e+07	3.36335e+07	1.83007e+07	1.78956e+07	1.6223e+07
		level4			371.119	22.7	NEG				3.38847e+07	4.22583e+07	3.62798e+07	5.75507e+07	6.37939e+07	7.34711e+07	1.6666e+08	1.86849e+08	1.78787e+08
		level4			219.101	177.8	POS				3.45993e+07	3.42241e+07	3.28051e+07	2.44539e+07	3.08249e+07	2.99622e+07	3.36295e+07	3.16596e+07	3.28882e+07
		level4			280.139	24.8	POS				2.25142e+07	1.87382e+07	1.98313e+07	5.55216e+07	5.25e+07	4.88001e+07	3.2238e+07	2.91095e+07	2.97713e+07
		level4			133.061	28.7	POS				2.2051e+07	2.1754e+07	1.73767e+07	6.76233e+07	6.73207e+07	1.52616e+07	5.81155e+06	5.50303e+06	9.28753e+06
		level4			252.108	24.8	POS				4.10837e+06	4.55154e+06	1.52712e+07	1.22475e+07	1.61182e+07	1.51469e+07	1.10161e+07	1.10027e+07	9.79219e+06
		level4			360.129	155.8	POS				1.16515e+07	1.20664e+07	1.62481e+07	8.7659e+06	1.3512e+07	1.19451e+07	5.45702e+06	6.07666e+06	5.83781e+06
		level4			312.165	76.7	POS				4.41372e+06	9.31505e+06	8.82241e+06	1.67234e+07	3.09106e+07	1.73566e+07	9.95343e+06	1.02787e+07	1.03388e+07
		level4			100.024	19.5	POS				1.88791e+07	2.24778e+07	1.93165e+07	3.00975e+07	3.19261e+07	2.74947e+07	4.25103e+07	4.1598e+07	4.45265e+07
		level4			342.139	24.1	POS				736432	3.43237e+06	658833	3.16019e+07	2.55382e+07	2.88823e+07	7.61871e+06	5.39295e+06	9.98793e+06
		level4			203.076	90.9	POS				8.31579e+06	56379.7	8.80676e+06	7.78865e+06	6.83702e+06	5.79196e+06	6.9555e+06	9.81954e+06	2.27348e+07
		level4			345.246	230.6	POS				5.318e+07	4.97731e+07	3.71219e+07	5.48593e+06	9.55475e+06	4.06946e+06	6.43309e+06	6.78879e+06	8.49188e+06
		level4			208.141	159.1	POS				3.25083e+07	3.0823e+07	3.25551e+07	4.70246e+07	4.53974e+07	4.3784e+07	3.03529e+07	2.89425e+07	3.12122e+07
		level4			116.068	4.4	POS				5.14617e+06	5.58011e+06	98685.5	79191.7	39930	6.62196e+06	6.44284e+06	7.30322e+06	5.52232e+06
		level4			324.19	225.3	NEG				3.5253e+07	3.05815e+07	2.8982e+07	2.56797e+06	2.90847e+06	3.55736e+06	4.87617e+06	1.51305e+06	1.43486e+06
		level4			310.113	32.6	POS				9.03779e+06	2.57297e+07	3.07948e+07	3.37823e+07	3.15411e+07	3.84454e+07	3.45054e+06	1.25694e+07	1.13861e+07
		level4			290.088	24.5	NEG				1.29497e+07	1.45555e+07	1.25829e+07	9.20968e+07	9.52903e+07	9.71689e+07	1.17635e+07	1.11611e+07	1.18148e+07
		level4			143.055	19	POS				3.85568e+07	4.29202e+07	3.4328e+07	5.61085e+07	5.72932e+07	4.97361e+07	7.5165e+07	7.28526e+07	8.42073e+07
		level4			340.16	150.4	POS				2.02788e+07	2.20597e+07	2.39914e+07	5.20985e+07	3.40017e+07	4.51838e+07	2.32109e+07	1.46684e+07	1.56274e+07
		level4			334.222	142.9	POS				1.37465e+07	1.48894e+07	1.53306e+07	1.51482e+07	1.55094e+07	1.0737e+07	6.53271e+06	6.58181e+06	6.8032e+06
		level4			198.097	39.2	POS				3.62717e+07	3.52556e+07	4.49421e+07	6.38887e+07	5.3874e+07	6.12404e+07	5.40773e+07	4.62018e+07	4.55348e+07
		level4			296.134	24.1	POS				4.80151e+07	6.27691e+07	6.63598e+07	1.04274e+08	9.0105e+07	8.89684e+07	8.08129e+07	8.2877e+07	9.27463e+07
		level4			235.205	234.1	POS				8.87025e+06	9.3228e+06	8.32835e+06	6.06991e+06	8.54945e+06	8.81431e+06	1.01085e+07	9.88016e+06	8.6091e+06
		level4			204.138	223.4	POS				990516	750774	1.03227e+06	7.27791e+06	7.63481e+06	5.68749e+06	4.28088e+06	4.89762e+06	4.52701e+06
		level4			344.228	138.3	POS				2.1168e+08	3.4447e+08	3.90136e+08	3.6094e+08	2.79023e+08	3.06207e+08	3.11641e+08	3.54737e+08	2.21231e+08
		level4			278.123	24.5	POS				1.87706e+07	2.52729e+07	2.01471e+07	4.61681e+07	5.29926e+07	7.28277e+07	1.28582e+07	1.13434e+07	1.08019e+07
		level4			271.205	235.1	POS				1.19158e+06	5.12375e+07	797193	6.33791e+06	5.61622e+06	6.26043e+06	1.42371e+06	1.08377e+06	1.46e+06
		level4			325.163	219	POS				1.09177e+08	2.97051e+06	3.64976e+06	1.68312e+06	1.71135e+06	2.30041e+06	2.74097e+07	2.80472e+07	2.42475e+07
		level4			241.154	25.4	POS				1.64462e+07	1.65445e+07	1.69372e+07	2.38346e+07	2.44933e+07	2.85108e+07	3.46564e+07	3.30262e+07	3.31985e+07
		level4			333.119	148.8	NEG				4.53653e+06	4.09032e+06	4.99816e+06	590947	1.10622e+07	1.11728e+07	5.79465e+07	4.91615e+07	4.6813e+07
		level4			505.352	267.5	POS				6.25578e+06	5.93716e+06	4.20931e+06	2.96024e+07	2.76719e+07	2.32496e+07	1.0131e+07	1.06517e+07	1.15083e+07
		level4			287.165	241.5	NEG				2.02113e+07	2.27023e+07	2.09456e+07	2.4523e+06	2.57834e+06	2.83636e+06	2.37395e+06	1.59738e+06	1.39633e+06
		level4			77.9687	359.6	POS				70178.1	132143	98427	28636.5	77889	50202.4	24643	114290	37727.3
		level4			80.9478	359.6	POS				2.24633e+06	2.14728e+06	2.01875e+06	1.69095e+06	1.91226e+06	2.60312e+06	2.43738e+06	2.05319e+06	1.80207e+06
		level4			82.9448	359.6	POS				768795	715577	703493	594082	631440	893343	879678	655726	589409
		level4			85.0283	359.6	POS				507973	510043	430814	406245	252229	675949	448936	457581	362744
		level4			90.0662	359.6	POS				108400	73238.5	72437.1	71023.6	136463	177751	422612	105918	436513
		level4			96.9218	359.6	POS				0	103409	99879.9	0	0	142627	132520	138648	0
		level4			103.086	359.6	POS				4.65319e+06	6.06546e+06	5.81956e+06	4.73501e+06	4.27002e+06	4.99495e+06	6.29531e+06	6.36631e+06	6.17845e+06
		level4			104.992	359.6	POS				1.86176e+07	1.86871e+07	1.72145e+07	1.42599e+07	1.72053e+07	1.83939e+07	1.79297e+07	1.79462e+07	1.55732e+07
		level4			105.996	359.6	POS				409458	386303	415180	264198	356144	359833	362242	387337	304391
		level4			106.086	359.6	POS				279283	144217	172375	161952	139745	33947.1	228778	142709	200576
		level4			106.988	359.6	POS				65983.1	0	0	0	0	63451.1	77910.2	63167.8	0
		level4			107.967	359.6	POS				5.97035e+06	6.03499e+06	5.71386e+06	4.83842e+06	5.79943e+06	6.42529e+06	6.55269e+06	6.09249e+06	5.21066e+06
		level4			109.076	359.6	POS				67768.1	118506	183530	158947	85675.2	101455	64568.9	178801	109353
		level4	3-Nitroacrylate	7.88824895229039	118.068	359.6	POS				0	0	0	139714	0	0	0	232088	166004
		level4			118.971	359.6	POS				210522	223101	224595	173650	152963	151663	187723	197926	186915
		level4			120.057	359.6	POS				142716	92788.3	93078.3	148125	200617	168069	172050	99824.2	208375
		level4	Sodium phosphate (Na(H2PO4))	22.6993507088326	120.987	359.6	POS				413624	439175	411372	330548	396204	421966	389860	450195	303251
		level4			122.984	359.6	POS				263076	295263	231483	157205	193487	217850	191495	243789	182808
		level4			123.055	359.6	POS				0	164954	0	194183	0	124043	96428.6	171552	165240
		level4			123.941	359.6	POS				192817	169759	194643	136675	119704	135014	168480	181507	171822
		level4			124.076	359.6	POS				91950	67116	0	0	0	0	61275.7	75136.7	0
		level4			126.091	359.6	POS				128120	238716	153906	116514	68237.6	545539	456495	583286	143210
		level4			129.003	359.6	POS				299063	287888	285531	144932	218580	277603	280187	258711	217072
		level4			129.052	359.6	POS				89014	155233	99952.3	107035	101050	120151	167647	109765	101657
		level4			130.134	359.6	POS				769819	132833	276114	743422	876925	772652	846853	955015	110767
		level4			132.065	359.6	POS				152698	0	137473	126481	0	5.43994e+06	113995	0	0
		level4			132.987	359.6	POS				699274	707165	621166	564234	617203	774034	691074	726437	635690
		level4			133.982	359.6	POS				165668	160965	148107	109107	85007.1	144447	178127	110429	115548
		level4			134.081	359.6	POS				340356	339508	464612	85690.8	105794	134786	170471	71423.1	139866
		level4	S-(-)-ureidoglycolate	7.68988007558986	134.092	359.6	POS				99098.5	125740	78091	63043	171691	197629	171522	125545	121476
		level4			134.966	359.6	POS				820150	834552	782865	661097	794878	915257	900746	747767	676596
		level4			135.003	359.6	POS				256424	275589	248963	178431	188862	264040	256022	222891	218951
		level4			136.048	359.6	POS				111811	129226	90324.4	89548	104914	104593	121201	108212	97606.1
		level4			136.112	359.6	POS				89761.8	96095.2	136173	66874.4	0	173657	59007.1	149836	0
		level4			137.071	359.6	POS				40240.4	67280.7	51690.8	93165.7	114347	119066	64766.9	58282.2	57235.7
		level4			138.091	359.6	POS				0	0	0	0	0	110092	115611	0	122865
		level4	(R)-3-Amino-2-fluoropropyl phosphenite	-19.9660592812351	140.071	359.6	POS				167798	162612	0	0	81856.5	0	113300	137502	0
		level4			142.05	359.6	POS				175311	219037	86465.4	89432	0	144909	0	101761	91470.5
		level4	Methyl iodide	11.4373075757876	142.948	359.6	POS				97232.5	113793	0	76082.4	79953.4	141763	147496	83652.7	89145.4
		level4	Sodium benzoate	-15.7984000354443	145.108	359.6	POS				72671.7	130338	80427.1	86895.4	104534	121214	144928	96461.9	1.55088e+06
		level4			147.003	359.6	POS				70595.7	103619	96802.4	57355.7	65083.3	91724	79460.9	72870.6	47619.5
		level4			150.077	359.6	POS				59048.5	64219.1	54860	70792.1	66595.4	126261	105034	58489.8	54630.6
		level4			150.998	359.6	POS				36765.4	9364.1	0	9812.32	55866.4	53628.6	23706.7	15258.7	0
		level4			152.07	359.6	POS				197781	131040	141646	200949	195601	152763	143990	142913	179040
		level4			154.086	359.6	POS				0	0	0	0	53048.2	66537.7	77444.4	0	0
		level4			154.12	359.6	POS				69054.5	62712	0	0	0	73265.7	0	0	0
		level4			156.948	359.6	POS				1.29997e+06	1.33098e+06	1.2121e+06	902416	1.12012e+06	1.45605e+06	1.38366e+06	1.27176e+06	1.00568e+06
		level4			159.028	359.6	POS				36066	0	0	42978	0	53008	0	0	0
		level4			160.037	359.6	POS				115923	0	83795.8	80425.4	79594.6	68002.9	99402.5	90075	110382
		level4			160.971	359.6	POS				284695	306914	242474	177655	247510	305243	257038	209247	271733
		level4			161.973	359.6	POS				95293.8	114888	82044	81575.5	97767.4	110617	88997.2	107222	79141.8
		level4			162.076	359.6	POS				0	392064	0	238307	191595	392121	394500	389403	242843
		level4			162.907	359.6	POS				132961	114812	108136	103958	84695	207982	130792	112790	102903
		level4			162.951	359.6	POS				0	101675	0	56764.5	0	110418	123944	86664.3	0
		level4	Molybdate	24.8419362805268	162.971	359.6	POS				501006	549296	495791	466988	562536	495094	459313	602310	486251
		level4			162.998	359.6	POS				146568	97830	124294	0	98002.4	115364	108135	93014.7	93735.1
		level4			163.06	359.6	POS				170264	0	219197	212342	241719	0	178095	160342	158012
		level4			163.123	359.6	POS				413931	289219	320790	309013	76621.9	77496.8	275135	312839	332435
		level4			163.973	359.6	POS				153358	139156	140512	118566	108004	122569	120408	148162	85454.9
		level4			164.93	359.6	POS				79660.3	69649.6	82056.1	53062.3	0	139803	0	88722.9	55833.1
		level4			164.972	359.6	POS				834133	930272	761009	557495	743178	818988	842883	822872	724636
		level4			165.925	359.6	POS				376113	321763	340432	291662	326535	407897	393651	340007	267001
		level4			167.922	359.6	POS				115714	0	115721	79318.4	92225.1	132291	99577.1	127659	68431
		level4			168.975	359.6	POS				96924	89549.4	68762.5	61537.7	73237	90436.4	56236.3	96244.9	51470.8
		level4	Monosodium glutamate	-6.3662290648257	170.117	359.6	POS				55899.3	108213	121165	78758.9	159798	128860	132486	117861	102675
		level4			172.144	359.6	POS				104225	0	0	171219	128389	187434	0	0	148521
		level4			172.922	359.6	POS				78179.7	85092.5	87168	51559.8	0	74623.5	60710.3	77114.4	58101
		level4	sn-Glycerol 3-phosphate	-16.7172554551193	173.078	359.6	POS				686440	713964	609311	593751	606158	675141	641556	707684	586376
		level4	(4-Aminophenyl)phosphonic acid	-17.7727199205941	174.112	359.6	POS				280284	0	0	161724	0	130115	189652	186691	0
		level4			175.951	359.6	POS				0	0	0	62949.5	0	55630.8	0	63215	0
		level4			176.091	359.6	POS				179282	336870	298547	113135	173519	114753	206611	221307	208076
		level4	Methylenediphosphonic acid	20.5872309623753	177.013	359.6	POS				40536.3	57190.9	0	0	50836.4	59335.2	68303.5	0	0
		level4			177.024	359.6	POS				72628.1	72932.2	107689	34426.5	48024.3	96876.6	54924.6	63404.4	26633.6
		level4			178.086	359.6	POS				77497.4	121592	87297.3	112851	70576.2	60937.7	62680.3	67843.5	63034.4
		level4			178.993	359.6	POS				1.28377e+06	1.08021e+06	1.09282e+06	1.24336e+06	1.11049e+06	2.32186e+06	1.98607e+06	1.15353e+06	1.3348e+06
		level4			179.029	359.6	POS				0	88140.8	0	0	0	62791.6	44710.4	57531.7	0
		level4			179.118	359.6	POS				62625.8	0	0	72604.3	0	144988	47622.9	0	0
		level4			180.102	359.6	POS				196950	236798	614404	208445	733719	996527	791408	615187	757059
		level4			181.008	359.6	POS				159188	171866	171502	60014.8	108820	53209.4	31816	88810.9	37383.7
		level4			184.889	359.6	POS				0	81495.5	66428.6	0	63667.5	117017	118788	79289.8	69627.1
		level4			184.98	359.6	POS				61958.7	51500.1	71528.1	63520.6	0	123788	113857	99537.9	0
		level4	L-3,4-Dihydroxybutan-2-one 4-phosphate	0.127115605686568	185.092	359.6	POS				177334	117232	154640	99230.4	88342.7	130698	621859	86701.4	176043
		level4	2,4-Dinitrophenol	4.47241377797384	185.114	359.6	POS				883113	913601	771601	736390	816467	840356	879449	819399	824835
		level4			186.034	359.6	POS				88171.8	111037	85665.8	67077.8	121709	73693.3	85009.9	102743	44480.1
		level4	1-(2,2-Dichloroethyl)-1-nitrosourea	-11.7027797194082	186.995	359.6	POS				6.61509e+06	7.09381e+06	6.31171e+06	4.86255e+06	5.86661e+06	6.69778e+06	6.35349e+06	6.45649e+06	5.62514e+06
		level4	Hexafluorobenzene	-23.5232023287815	187.058	359.6	POS				61004.3	48239.2	49321.6	77717.6	51977.8	50994.2	4.86122e+06	3.88443e+06	76270.7
		level4	4-Bromo-3,5-cyclohexadiene-1,2-dione	2.26428252078875	187.999	359.6	POS				301861	326939	292290	209709	263023	270251	245382	279607	219128
		level4			188.091	359.6	POS				236078	502868	379014	211612	0	185816	0	186646	198991
		level4			189.075	359.6	POS				0	0	45244	0	0	0	78667.9	0	71783.4
		level4	Calcium tartrate	21.9157259178808	189.159	359.6	POS				47290.6	143603	108532	27164.2	91226	48649.5	40446.8	83686.8	50388.8
		level4			189.97	359.6	POS				743718	785546	777372	621555	768952	753208	780724	838078	695679
		level4	D-threo-isocitrate	0.652565815695881	190.107	359.6	POS				126785	150883	47368.3	109726	82464.6	65184.4	104835	124983	71284.8
		level4			192.944	359.6	POS				531094	570886	613442	461776	560937	603738	584785	582909	474457
		level4			192.992	359.6	POS				115560	140126	123429	0	97717.3	107739	120261	130351	110712
		level4			194.081	359.6	POS				107149	170691	186414	140634	205743	139278	203790	76990	173176
		level4			194.945	359.6	POS				116670	0	119604	93438.2	85500.6	131551	86550.5	133837	0
		level4			196.096	359.6	POS				212018	358260	337209	231430	231729	249238	263923	218074	207799
		level4			200.091	359.6	POS				149542	198596	143298	110360	140851	195270	165345	136839	105504
		level4	Haloxydine	-16.3854332369399	200.974	359.6	POS				842790	692657	725516	798863	721682	1.47267e+06	1.20173e+06	839330	805376
		level4			201.998	359.6	POS				439731	413487	448038	373186	437337	639985	389471	448236	348334
		level4			202.107	359.6	POS				171825	210187	255394	83193.3	82497.9	261200	207554	165290	233222
		level4	Sulfocysteine	-5.3506286965512	202.216	359.6	POS				79325.6	86398.3	0	58884.6	0	0	112970	67220.7	0
		level4			202.969	359.6	POS				147659	152530	152223	104602	134510	128002	135229	168958	103460
		level4			202.999	359.6	POS				207802	250130	188812	142001	168134	206644	143851	169555	217699
		level4			203.052	359.6	POS				1.81168e+06	1.64383e+06	1.65542e+06	1.97102e+06	1.66503e+06	2.57979e+06	2.32815e+06	1.64841e+06	1.9912e+06
		level4			203.998	359.6	POS				824425	834380	933923	808440	660627	866782	917585	911071	687996
		level4	Cytosine phosphate	-8.25707953718081	204.056	359.6	POS				97377.5	0	85642.8	98338	70457.6	146974	112354	90202.3	92561.8
		level4			204.954	359.6	POS				91199.9	90054.9	115445	93607.5	88734.1	147601	116656	94737.4	142591
		level4			205	359.6	POS				218622	215811	154835	166695	256839	222534	231771	236557	271633
		level4			205.069	359.6	POS				163090	131384	137052	103672	133408	136085	115189	159426	160097
		level4			208	359.6	POS				125109	138948	50711.2	87697	66915	138870	95359.5	121345	75153.1
		level4	Garcinia acid	-20.5484355637808	209.126	359.6	POS				223961	199943	192608	154010	166985	197706	188074	187575	166622
		level4			210.001	359.6	POS				129486	168666	194673	128045	125860	191805	121638	127361	152592
		level4			210.111	359.6	POS				52768.7	86019.6	55685.6	0	0	61088	83329.8	71570.5	0
		level4			211.006	359.6	POS				52952.7	75831	74804.6	0	0	87566.5	78136.9	76959.7	55556.9
		level4			211.019	359.6	POS				55436.9	52811.7	62572.3	44460.4	87894.4	48487	71865.8	67255.5	51254
		level4	4-Oxo-5-phosphononorvaline	-22.6261190849026	212.113	359.6	POS				227006	0	121108	145592	136942	280257	198836	116383	160219
		level4	3,5-Dinitrobenzoic acid	-6.96125251625048	213.123	359.6	POS				59510.4	105622	95848	68700.9	94374.9	93370.4	69131.8	128292	138581
		level4			214.907	359.6	POS				83137.4	113463	113352	53603.7	73768.5	99339.1	112601	80121.2	33721.1
		level4			215.102	359.6	POS				192781	216459	140280	0	97188.6	130163	187831	0	60210.1
		level4	4-Nitro-6-oxohepta-2,4-dienedioate	-7.7938945811195	216.123	359.6	POS				371163	361742	0	350957	303197	369264	417986	285552	475148
		level4			217.068	359.6	POS				285755	201954	236224	220807	198495	381068	311992	204512	300240
		level4			217.104	359.6	POS				1.71589e+06	1.60002e+06	1.79608e+06	1.49933e+06	1.59861e+06	1.71797e+06	1.69305e+06	1.71103e+06	1.55978e+06
		level4			218.102	359.6	POS				232747	0	280447	101055	192514	160615	0	312429	230462
		level4			220.909	359.6	POS				79459.2	65837.4	59421.1	0	56107.9	93428.8	89122.9	63605.2	0
		level4			223.884	359.6	POS				157301	125476	138413	90507.8	90937.5	205379	180557	113691	92363.7
		level4			224.992	359.6	POS				66856.5	63183.5	41824.7	76479.3	93772.8	104048	99209.5	60596.4	79124.9
		level4			225.035	359.6	POS				127100	92440.6	106610	93170.6	101190	129485	143448	101682	106785
		level4			225.11	359.6	POS				47605.5	0	0	0	78553	57257.4	0	0	0
		level4			225.881	359.6	POS				76728.3	0	0	42162	78723.9	90892.7	98719.1	0	0
		level4			230.102	359.6	POS				167817	211598	237276	115958	183267	269714	155949	110800	222695
		level4	Picric acid	8.39531758290128	230.113	359.6	POS				130294	0	0	73261.7	65869.5	131844	0	105594	0
		level4	D-Ribose 5-phosphate	13.1389449731795	231.12	359.6	POS				153911	182929	201633	89214.9	151107	139642	100710	91080.7	82636.2
		level4			234.133	359.6	POS				42720.3	70001	52076.3	63362.2	34905.6	94923.6	57867.4	58042.8	33643.6
		level4	2-Iodophenol methyl ether	-11.8640678464544	235.039	359.6	POS				303814	270101	296340	223008	262997	259658	289546	333642	294594
		level4			236.998	359.6	POS				563984	572936	524100	346725	391003	317772	442541	492941	405930
		level4			237.034	359.6	POS				714714	556872	568475	665381	645753	896674	1.09375e+06	724945	831602
		level4			238.951	359.6	POS				117727	153503	149701	79839.2	135696	149574	87263	109736	58042.6
		level4			239.089	359.6	POS				178285	144593	186921	140450	196521	184012	159142	180155	183577
		level4			241.003	359.6	POS				135543	95774.7	68418	66863.7	99336.2	85575.7	50194.9	71059.3	105993
		level4			241.926	359.6	POS				448155	414988	430900	358213	392479	428439	459278	464343	380575
		level4			244.954	359.6	POS				794611	866844	795881	587274	707578	940356	845389	816260	648697
		level4			245.063	359.6	POS				153314	132226	129246	103989	137959	119671	110703	106154	107186
		level4			245.099	359.6	POS				206517	139717	165005	152249	147349	178876	195372	214884	151242
		level4			245.136	359.6	POS				143709	123529	53021.1	131862	87933.5	55980.3	165668	157300	121914
		level4			246.951	359.6	POS				235258	254318	241871	158852	245520	254528	249445	266084	212231
		level4			247.078	359.6	POS				148991	153048	130920	113397	115153	120522	196785	139061	140738
		level4			247.928	359.6	POS				321158	265999	250764	200499	252311	274169	269340	302262	213429
		level4			248.919	359.6	POS				265128	258975	221366	238763	218664	159142	262401	274430	264891
		level4			249.925	359.6	POS				81250.4	73426.3	67657.2	0	71784.1	85375.5	0	86906.3	66294.6
		level4	2-[(2S)-2-Amino-3-carboxypropanoyl]oxybutanedioic acid	-19.1696598776514	250.178	359.6	POS				74885.7	179048	97404.7	0	79809.6	140925	118168	130899	84469.2
		level4			250.903	359.6	POS				354665	337163	345481	280273	324393	408327	329654	337935	279134
		level4			252.9	359.6	POS				97981.7	108968	67016.9	78653.2	0	118653	109113	98163.8	74836.1
		level4			257.021	359.6	POS				129379	174711	176184	139331	132154	114116	140060	161143	127891
		level4			258.933	359.6	POS				180507	145614	178015	144900	144473	372104	261156	157386	139169
		level4			258.98	359.6	POS				196901	204022	184423	105232	152584	113814	163623	130210	132809
		level4			260.929	359.6	POS				112448	77902	77234.2	72686.9	66296.8	125042	96704.2	60345.4	23105.4
		level4	2-Nor-2-formylpyridoxal-5'-phosphate	3.15326700520662	262.134	359.6	POS				59895.6	106595	0	0	0	85790	0	104176	57336.5
		level4			263.97	359.6	POS				137278	0	101850	127362	126977	305217	209888	86450.3	139769
		level4			266.172	359.6	POS				600924	134674	98578.9	253452	97236.4	93987.2	277016	263769	123253
		level4			268.998	359.6	POS				4.89464e+06	5.06006e+06	4.81054e+06	3.44082e+06	4.3436e+06	4.67012e+06	4.38242e+06	4.89782e+06	3.86211e+06
		level4			270.001	359.6	POS				369881	324887	290901	245414	309960	279170	286368	325401	238940
		level4			271.973	359.6	POS				1.24234e+06	1.38068e+06	1.29866e+06	988883	1.30143e+06	1.23058e+06	1.25925e+06	1.4936e+06	1.12888e+06
		level4			272.976	359.6	POS				26284.7	52374	40031.5	20683.5	29795.2	58569.1	12596.6	14509.6	12073.5
		level4			274.947	359.6	POS				225279	249588	273301	153867	239209	226920	246944	245737	225679
		level4	Pyridinitril	-8.67040319232147	275.11	359.6	POS				112677	86169.1	127249	151704	175481	123597	76023.1	73075.6	122795
		level4			275.146	359.6	POS				69790.2	62229.4	90359.9	46828.3	76175.7	64692	75811.3	55288.7	85791.1
		level4	Phosphophosphite	10.9888552202185	276.144	359.6	POS				96133.7	159224	68455.2	37024.2	79152.5	32443.4	42934.4	127164	68785.2
		level4	Bromoxynil	4.77912180292771	277.921	359.6	POS				230715	241736	217000	148703	290239	279134	259176	350147	197571
		level4	4',6-Dichloroflavan	-18.5434876057711	280.162	359.6	POS				184963	119517	0	0	0	0	0	0	141162
		level4			282.977	359.6	POS				240502	191527	178969	191129	170807	272632	242524	220838	181242
		level4			284.972	359.6	POS				201633	199484	206751	0	0	160446	185411	221800	175516
		level4			284.993	359.6	POS				107112	118179	127423	0	106935	89040.1	75992.3	90130.1	98191.2
		level4			285.952	359.6	POS				599511	477590	563280	517434	536408	1.07691e+06	952553	589531	569870
		level4			287.11	359.6	POS				177939	135876	103395	111715	93174.4	144912	151262	138015	130682
		level4			287.947	359.6	POS				0	94244.2	81473.9	0	0	63225.3	0	79004	77491.3
		level4			288.912	359.6	POS				54358.9	0	70786.1	61148.6	65390.6	16145.8	40904.6	81446.5	0
		level4			290.907	359.6	POS				65378.2	0	94889	0	70310.5	95448.4	60725.7	75737.6	0
		level4			293.009	359.6	POS				40795.7	85413	65517	29374.6	50201.5	64715.9	25729.2	79229.2	47542.9
		level4			296.256	359.6	POS				147909	378617	172043	147489	140823	154014	186819	201583	88720.2
		level4			296.993	359.6	POS				158031	129072	109074	81153.5	106880	109622	128880	160620	81591.4
		level4			299.884	359.6	POS				284996	273693	283945	176079	221300	370943	284097	221530	182031
		level4			300.144	359.6	POS				89669.5	82423	84406.3	155103	146417	70956.1	98538.3	127743	151851
		level4	Azacozole	-24.5771481766987	301.14	359.6	POS				787083	773516	750893	674199	762061	779425	790028	844751	753847
		level4			301.881	359.6	POS				94305.6	0	0	48310.7	66830.9	99887.9	98980.8	82204.1	0
		level4			302.144	359.6	POS				122402	146015	103940	125134	92323.5	89333.5	33245.8	140024	73535.1
		level4			308.861	359.6	POS				204959	218501	187493	151988	160084	264928	232795	201508	122100
		level4			310.858	359.6	POS				136546	130021	128194	0	78951.1	152894	139629	162059	107284
		level4			312.952	359.6	POS				182629	116473	156405	103882	95460.8	277305	236677	142440	132420
		level4	5'-Phosphoribosyl-N-formylglycimide	0.0744780567434525	315.194	359.6	POS				363679	366497	318118	133188	134759	134121	108689	161683	207461
		level4			317.209	359.6	POS				611541	590663	632492	92539.6	169631	192639	169599	150165	122081
		level4			318.115	359.6	POS				0	0	85434.8	0	0	76031	0	65279.2	49033.4
		level4			318.24	359.6	POS				44031.9	70884.2	25192	41960.6	61490.9	7453.08	10137.1	0	12457.3
		level4			319.225	359.6	POS				134826	93165.5	106888	53028.2	48346.5	74647.9	70749	112596	89386.3
		level4			320.954	359.6	POS				119195	107438	134380	91527.5	96647.2	106109	115659	141450	45089.8
		level4			321.24	359.6	POS				0	66980	0	0	0	0	0	49951.9	56682.7
		level4	Sodium sulfate decahydrate	-21.9637176244351	323.195	359.6	POS				1.07587e+06	1.14423e+06	1.12189e+06	43117	217420	44915.9	21579.1	226748	39884.8
		level4			323.928	359.6	POS				107551	76263.5	104478	0	130818	112007	102444	92491.5	92187.4
		level4			325.113	359.6	POS				322606	316836	422957	140453	223369	157665	161115	319900	234095
		level4			326.144	359.6	POS				551769	672604	679044	337871	415229	249037	560075	769655	584966
		level4			326.903	359.6	POS				632574	640235	716370	495557	631232	741579	680789	707345	481352
		level4			326.957	359.6	POS				125392	95189.2	69967.4	56672.1	73928.4	104704	62090.5	63022.3	41225.2
		level4			329.931	359.6	POS				93522.7	89617.6	69919	59687.8	78766.1	118421	133944	117461	45978.1
		level4	5-Hydroxy Dantrolene	9.76030715573498	331.267	359.6	POS				174678	383512	408194	146471	168984	78524.2	112527	190632	112054
		level4			332.906	359.6	POS				114360	0	133074	64007.6	108163	94114.5	122629	119133	0
		level4			333.203	359.6	POS				473191	486076	452298	73639.8	131482	113145	131385	190670	131218
		level4			334.933	359.6	POS				135594	108289	97009.3	129106	85204.6	207391	193262	132363	60445.6
		level4	sn-Glycero-3-phospho-1-inositol	-7.11100632136614	335.219	359.6	POS				245257	299517	302139	123997	90598	74393.1	62718	82487.1	117386
		level4	4-Chloromethandienone	-21.4303631150853	335.88	359.6	POS				277745	203471	291842	175293	278380	319989	258120	284671	230148
		level4			343.91	359.6	POS				108395	107601	93060.8	91645	85457.5	223086	218199	107604	88601.7
		level4			343.957	359.6	POS				49459.5	94237.2	78861.3	43837.4	37587.2	27200.7	33041.3	76506.3	29864.7
		level4	Lead arsete	-24.131218795708	348.126	359.6	POS				177639	197988	192462	137877	150013	50026.6	188687	218548	160892
		level4			351.001	359.6	POS				653370	720597	725251	456365	652229	601167	637989	714861	545869
		level4			351.214	359.6	POS				291273	281909	362366	70586.6	88009.7	26010.6	14228	126972	58508.9
		level4	9-Chloro-11beta,17beta-dihydroxy-17-methylandrost-4-en-3-one	0.633048593653549	353.903	359.6	POS				77121.8	86419	103057	50696.4	0	125685	77755.2	93539.6	0
		level4			353.976	359.6	POS				245780	287890	285366	211111	249589	253861	252336	252068	238509
		level4			356.95	359.6	POS				104766	136031	89751.5	72572.4	107365	105251	45451.2	135696	59623.9
		level4			357.843	359.6	POS				53653.2	56686.8	0	0	0	0	92227.7	0	0
		level4			359.925	359.6	POS				0	0	53637.1	0	0	72266.9	57142.1	79820.8	0
		level4			361.153	359.6	POS				154557	51945.6	247875	51475.2	133271	81811.8	134968	126461	135943
		level4			362.899	359.6	POS				140433	159052	186018	124549	150411	146593	172964	213303	128005
		level4	3,3,4,4,5,5,6,6,7,7,8,8,8-Tridecafluorooctan-1-ol	-23.0059378313447	365.105	359.6	POS				1.01721e+07	1.05551e+07	1.10257e+07	7.9609e+06	9.6759e+06	8.131e+06	9.27864e+06	9.55418e+06	8.20911e+06
		level4			365.135	359.6	POS				229426	234591	218898	165993	226503	221854	204349	209881	203250
		level4			366.108	359.6	POS				1.36761e+06	1.39288e+06	1.40927e+06	997520	1.2503e+06	1.03072e+06	1.2101e+06	1.22524e+06	1.06554e+06
		level4			366.82	359.6	POS				52160.3	44929.2	0	0	0	79659.5	81304.2	56523.5	0
		level4	Fertilysin	6.34635345524751	367.11	359.6	POS				265157	259393	250196	150570	211386	207403	242307	257658	175715
		level4			370.929	359.6	POS				193630	146423	164489	168467	210726	308417	279278	169262	172191
		level4			375.885	359.6	POS				72147.7	79978.5	70775.2	80160.5	101156	102715	125027	86202.2	40294.2
		level4			377.084	359.6	POS				4.28896e+06	4.55403e+06	3.97073e+06	2.71034e+06	3.59396e+06	2.08491e+06	3.79855e+06	4.78025e+06	4.01641e+06
		level4			378.087	359.6	POS				714655	791596	632681	441935	544573	371477	650370	776054	665954
		level4			381.079	359.6	POS				201571	164869	222624	111023	118303	96695.4	107264	150693	121575
		level4			384.861	359.6	POS				168625	157566	142164	82149.5	87400	145494	137226	135036	109354
		level4	4-Amino-5-[[2-[[1-chloro-6-(diaminomethylideneamino)-2-oxohexan-3-yl]amino]acetyl]amino]-5-oxopentanoic acid	-21.8322981365681	393.839	359.6	POS				117618	122851	120746	104634	119423	175918	150197	130886	121927
		level4			397.05	359.6	POS				47846.5	86616.4	0	0	0	0	0	73155.4	0
		level4			399.066	359.6	POS				1.0084e+06	1.10858e+06	1.01086e+06	616339	1.00235e+06	513839	902678	1.19897e+06	992172
		level4			400.069	359.6	POS				179291	197212	163449	127335	130423	75237.8	116517	194991	172721
		level4			406.378	359.6	POS				11618	94807	59701	0	45545.2	8200.53	0	156115	0
		level4			408.959	359.6	POS				109337	114066	93840.8	74491.1	113768	116345	130522	118849	114071
		level4			409.183	359.6	POS				43905	42379.4	42125.6	79143.9	141876	48009.4	36461.9	35445.1	75012.1
		level4			411.198	359.6	POS				43345.7	53487.2	121292	102431	137779	50013.6	9136.19	62883	78102.3
		level4			411.881	359.6	POS				161822	199389	167707	150064	169036	165972	199922	200681	152050
		level4			411.934	359.6	POS				134068	118966	122559	70079	99646.1	113842	137657	134838	95895.1
		level4			413.266	359.6	POS				151692	229158	166266	138654	145064	136464	240984	217139	103007
		level4			414.909	359.6	POS				54943.6	118955	58180.4	56426.5	0	0	72292.1	87337.6	92284.3
		level4			419.2	359.6	POS				445627	464941	451285	335242	343433	483463	538796	324760	332775
		level4			419.911	359.6	POS				0	48631.3	0	76248.7	0	130301	112086	81871.7	56167.4
		level4	Cligosiban	24.5888910061078	420.858	359.6	POS				103196	114052	115664	0	127425	106501	138303	0	98160.8
		level4			423.064	359.6	POS				252654	210242	258237	150807	196698	265096	241916	199888	197150
		level4			425.061	359.6	POS				0	0	0	0	62103.1	55942.7	52338.2	0	0
		level4			431.217	359.6	POS				555852	626945	577542	0	123535	30274.2	14203.8	144185	0
		level4			433.004	359.6	POS				399729	378069	356493	228294	263443	335539	328352	385473	219190
		level4			434.191	359.6	POS				876670	671730	721182	737134	750144	733154	890728	728264	841169
		level4	5-Chloro-4-N-(cyclopropylmethyl)-2-methyl-4-N-propyl-6-N-(2,4,6-trichlorophenyl)pyrimidine-4,6-diamine	-5.2433266542667	435.195	359.6	POS				145534	139647	160895	90872.2	136076	120697	113370	104233	159270
		level4	Triforine	22.1247015255351	435.979	359.6	POS				178853	196517	178438	160613	194887	177865	207021	275194	166666
		level4	Ethyl 3-[[(4-chlorophenyl)methyl-[(5-nitrothiophen-2-yl)methyl]amino]methyl]pyrrolidine-1-carboxylate	12.3838882038265	438.953	359.6	POS				83627.9	126384	100349	0	91285.1	93699.1	83643	113772	0
		level4			439.141	359.6	POS				219268	294740	313362	0	84504.7	27867.5	0	108365	0
		level4			447.108	359.6	POS				397082	410980	411063	267183	398357	279036	308223	370565	321734
		level4			450.082	359.6	POS				474933	475394	480156	339944	450973	377137	375156	440436	328802
		level4	3,4-Hexahydroxydiphenoylarabinose	6.90525012572373	453.333	359.6	POS				359459	305341	377795	567222	886516	657450	289041	469478	300453
		level4	3-hydroxyguanfacine glucuronide	-18.0015675361788	455.215	359.6	POS				1.29747e+06	1.61155e+06	1.35022e+06	106332	381255	303008	77295.3	455813	59597.2
		level4			457.232	359.6	POS				1.06956e+06	1.19605e+06	981518	90041.6	354701	381056	94161	332818	50069.4
		level4			462.061	359.6	POS				75532	96109.2	110723	31219.9	79023.9	29425.5	91553	171150	70778.7
		level4			469.11	359.6	POS				110026	0	0	0	0	64188.7	0	136438	107850
		level4	Cromolyn	-19.592776169921	469.365	359.6	POS				3.12319e+06	3.2691e+06	3.31735e+06	2.91409e+06	3.29341e+06	4.44174e+06	2.80203e+06	2.67206e+06	2.27057e+06
		level4	erythro-8,10-Hentriacontanediol	-15.3071834727735	469.839	359.6	POS				77362.7	69138.6	0	0	0	97108.4	83221.6	85396	0
		level4	2-(alpha-Hydroxyethyl)thiamine diphosphate	-12.7333222687769	470.368	359.6	POS				953300	1.04317e+06	995236	935984	1.15381e+06	1.43206e+06	810277	758379	664443
		level4			471.089	359.6	POS				778092	751131	807323	1.21583e+06	1.16048e+06	964229	640530	691215	680387
		level4			471.372	359.6	POS				87466.6	100866	133355	135672	110215	203761	118452	102058	90386.9
		level4			472.093	359.6	POS				138605	112691	143573	187998	241271	157838	62126.9	94861.5	126413
		level4	m-Trigallic acid	-23.7738392476233	475.324	359.6	POS				45559.1	72885.3	46890.8	73825.9	35648.7	80562.9	55653.9	29862.6	34276.6
		level4			477.082	359.6	POS				82922.5	99378.7	138167	31823.4	62052.8	76265.2	72282.7	66877.6	26221.2
		level4			478.337	359.6	POS				279530	260948	238184	0	136960	0	204667	211730	185838
		level4			479.214	359.6	POS				294805	367956	278417	0	0	97250.4	0	103525	0
		level4			479.741	359.6	POS				0	0	0	0	0	0	110334	84866.1	103710
		level4			481.261	359.6	POS				0	0	0	107744	133470	0	68207	106002	101296
		level4	SSR 125543	-9.47456982895664	484.043	359.6	POS				194933	205249	213949	0	174548	0	176446	259406	146283
		level4			487.084	359.6	POS				1.3418e+06	1.3802e+06	1.3124e+06	1.3906e+06	1.73559e+06	1.24675e+06	1.16473e+06	1.28364e+06	1.31583e+06
		level4			488.087	359.6	POS				266711	276249	272603	341733	416671	285237	250153	315749	242982
		level4	N-(4-(7-Diethylamino 4-methylcoumarin-3-yl)phenyl)iodoacetamide	1.67923954962278	491.349	359.6	POS				76469.5	0	0	0	81580.7	69168.5	0	0	0
		level4			508.041	359.6	POS				91510.1	0	0	71641.5	0	73527.7	76305.6	74685.3	0
		level4			513.1	359.6	POS				0	0	68477.1	231082	258584	266875	157269	148177	156978
		level4			515.007	359.6	POS				96340.3	111350	100990	0	76233.9	92793.5	0	116554	80650.9
		level4			517.981	359.6	POS				72273.9	79471.2	0	0	90916.3	58245.5	0	93720.6	0
		level4			529.093	359.6	POS				150739	84504.9	90898.2	286520	346272	321632	213515	242859	304785
		level4			529.251	359.6	POS				92048.9	81662.4	0	90279	159832	375052	246313	190094	135367
		level4			533.284	359.6	POS				0	0	0	0	174612	263531	95698.6	119091	0
		level4			535.06	359.6	POS				105261	0	120659	0	0	0	101565	84749	0
		level4			537.303	359.6	POS				433274	444540	354730	328803	381360	382775	264061	226955	195194
		level4	CDP-ribitol	-15.0316327595667	538.306	359.6	POS				64533.2	98938.7	70323.7	33777.7	110538	101598	24480	46824.4	11988.1
		level4	4-(4-Hydroxy-3-isopropylphenoxy)-3,5-diiodophenylacetic acid	-22.2563740428004	539.115	359.6	POS				219728	205237	205335	80555.5	140640	26435.7	152138	234948	164635
		level4	Cyclic ADP-ribose	24.2442044669096	542.321	359.6	POS				0	43086.9	0	103286	117380	74599.1	146349	70177.8	66557.6
		level4			557.09	359.6	POS				645723	674492	659495	405309	566265	429622	633837	729869	602420
		level4			558.092	359.6	POS				0	118160	114806	0	0	0	0	153144	97031.8
		level4			573.085	359.6	POS				1.18217e+06	1.2592e+06	1.14774e+06	680930	917493	566224	1.16359e+06	1.31089e+06	1.02023e+06
		level4			574.088	359.6	POS				308073	300030	287857	0	208985	87406.7	272473	294022	259997
		level4			589.458	359.6	POS				104775	83928.6	72716.6	159140	242800	260997	225897	191985	237572
		level4	Calcium hexametaphosphate	-11.5754815120566	595.066	359.6	POS				239955	258350	223135	109851	146550	52024.5	216387	260918	175582
		level4			595.504	359.6	POS				37091.9	269643	223894	177253	241866	147882	358085	99121.2	228088
		level4	IACI	-24.3578504880246	599.428	359.6	POS				564839	557633	640523	499098	585853	874552	826150	576481	669637
		level4			600.431	359.6	POS				158428	211330	232386	127836	166809	329208	297153	235487	150589
		level4			617.146	359.6	POS				235957	217757	246117	0	150121	0	194564	218238	232352
		level4			617.267	359.6	POS				535101	576421	680881	295685	409218	948912	132462	129540	130617
		level4	N-desethylamiodarone	8.62426497549813	618.271	359.6	POS				168858	217705	152157	13507.4	97507.5	229163	0	0	14202
		level4			625.175	359.6	POS				99989.5	58244.7	0	223068	148960	308036	274227	0	197153
		level4			633.142	359.6	POS				477692	553852	505359	340243	523015	227280	574924	650240	609455
		level4			634.145	359.6	POS				94553	162749	117641	0	0	0	85651	186215	111578
		level4			647.157	359.6	POS				132015	137850	0	97978.4	109733	206990	186547	116337	188732
		level4			681.43	359.6	POS				219190	239813	225391	138530	229636	271985	336112	257652	169392
		level4			682.433	359.6	POS				51028.5	72076.3	0	0	71663.7	119666	126872	0	0
		level4			686.556	359.6	POS				14367.9	0	28680.9	249176	173610	184028	17381.8	15623.3	36298.6
		level4			717.444	359.6	POS				0	362303	0	234797	0	157080	91700.7	0	123179
		level4			721.474	359.6	POS				69041.9	31418.4	134868	107665	98312.4	56687.9	27639.2	147999	46908
		level4			765.379	359.6	POS				41183	8885.8	93093.9	9973.97	96140	150313	19397.7	10343.2	26722.3
		level4			787.449	359.6	POS				567293	174212	294377	307215	100251	87357.9	13975.1	95128.6	451047
		level4			793.494	359.6	POS				72555.5	133478	390286	24859.4	199348	67636.4	0	144215	0
		level4			801.525	359.6	POS				0	0	0	244316	364323	318735	456425	373357	394846
		level4			819.512	359.6	POS				0	0	0	228203	192595	224192	430858	476686	307694
		level4			822.681	359.6	POS				179071	113063	562137	0	91192.7	0	324760	225072	376859
		level4			838.675	359.6	POS				0	0	236146	166935	0	0	246162	0	326695
		level4	4-amino-3-hydroxybutanoyl-CoA	15.2231073862766	869.66	359.6	POS				0	0	0	196201	169280	177569	0	0	0
		level4	TG(14:0/15:0/24:0)	2.1919737792911	878.483	359.6	POS				362011	700389	622191	1.20765e+06	585145	55357.5	0	754393	967985
		level4			879.492	359.6	POS				377254	1.18524e+06	1.07079e+06	450542	321561	98731.7	97074	330084	686620
		level4			880.5	359.6	POS				84208.2	496470	415734	0	69021.9	24932.7	25918.5	105935	309626
		level4	TG(15:0/22:5(4Z,7Z,10Z,13Z,16Z)/O-18:0)	22.7160465815587	882.492	359.6	POS				0	0	0	0	0	0	152948	147342	0
		level4			884.538	359.6	POS				0	0	0	850706	1.04116e+06	647569	1.08421e+06	1.38027e+06	1.17304e+06
		level4			885.542	359.6	POS				0	1.71727e+06	0	358306	0	281182	544796	0	585172
		level4			893.475	359.6	POS				0	0	0	0	496294	0	0	127978	741007
		level4			895.482	359.6	POS				9107.69	0	10261.6	223598	58119.2	13090.7	0	14634.8	53564.6
		level4			962.457	359.6	POS				32455	199416	187478	354991	83305.8	0	0	224240	248159
		level4	TG(22:6(4Z,7Z,10Z,13Z,16Z,19Z)/22:6(4Z,7Z,10Z,13Z,16Z,19Z)/O-18:0)	-8.77911059280125	966.541	359.6	POS				0	0	0	0	0	60158.9	138308	134205	0
		level4			1060.59	359.6	POS				13913.6	158731	104759	0	21496.3	0	0	205794	0
		level4			73.0759	359.5	POS				53435.5	0	74228	0	0	0	0	75745.5	0
		level4			86.0794	359.5	POS				287229	671946	521919	0	0	0	154065	682073	0
		level4			87.0916	359.5	POS				3.06398e+06	3.10235e+06	3.77669e+06	2.67934e+06	2.95894e+06	2.72995e+06	4.37403e+06	4.13919e+06	2.71246e+06
		level4	Nitrosoguanidine	19.568525036937	89.079	359.5	POS				0	108201	184651	0	0	0	0	244207	123698
		level4			89.5066	359.5	POS				152040	0	183881	0	0	0	0	149222	0
		level4			90.507	359.5	POS				72637.9	88684.7	55220.4	45826.8	18545.1	57409.1	76443.6	54397.3	15839.3
		level4	Methylphosphote	-13.2948145432428	97.0284	359.5	POS				334761	444109	611661	476124	534885	440409	292868	500868	388305
		level4			99.0917	359.5	POS				370075	352409	330365	247304	2.3221e+06	202562	2.41081e+06	3.72018e+06	209918
		level4			99.5123	359.5	POS				142861	0	203713	0	0	130641	0	156085	0
		level4			102.087	359.5	POS				3.44124e+08	69649.4	315444	3.2665e+08	3.49074e+08	3.24841e+08	3.17066e+08	3.31043e+08	3.24312e+08
		level4	Biuret	23.5098952269873	104.09	359.5	POS				149887	127836	97831.5	2.15483e+06	2.33899e+06	2.17808e+06	1.72303e+06	2.35161e+06	2.36402e+06
		level4	4-Hydroxybutanoic acid	-14.18382490674	105.11	359.5	POS				367140	434508	346869	52284.1	136076	136022	94637.7	171995	128189
		level4	4-Fluorophenol	-17.6322036150379	113.107	359.5	POS				201001	413153	549639	586780	767371	787223	663324	760265	694341
		level4			119.126	359.5	POS				82764.3	196371	0	114655	0	244951	0	0	62588.5
		level4	Sodium hydrogen sulfate	-21.4609361985474	121.065	359.5	POS				179733	0	148038	0	61520	124977	0	0	128383
		level4			122.071	359.5	POS				230797	202471	503533	613417	635171	736029	640277	653580	729318
		level4			124.087	359.5	POS				465235	542721	592760	521322	713337	432757	515094	785752	480335
		level4	Pyrazinoic acid	18.7223755515522	125.107	359.5	POS				390194	310515	431037	434772	295600	593162	370267	432275	390940
		level4	5-Amino-4-imidazolecarboxyamide	-8.53654475306697	127.123	359.5	POS				241487	366064	524365	430844	523758	414531	731590	703772	425810
		level4			129.121	359.5	POS				217739	93488.7	82894.3	318497	449508	315103	302549	427208	429738
		level4	Flucytosine	-19.1846931465631	130.097	359.5	POS				104821	137768	172641	660120	97974.1	652583	743057	830210	816419
		level4			132.077	359.5	POS				121814	154114	104309	76278.9	8.1279e+06	152443	202636	8.22281e+06	6.88527e+06
		level4			132.924	359.5	POS				53006.1	43839.2	0	0	0	9635.93	0	0	0
		level4			134.117	359.5	POS				57824.7	167990	130433	96300.8	121143	127861	141754	135194	122618
		level4			134.925	359.5	POS				76462.4	0	84278.2	0	0	96695.8	0	0	61439.4
		level4	2,3,4-Trihydroxybutanoic acid	-23.3396765686099	137.107	359.5	POS				56162.7	68590.4	78923.3	65342.9	108073	89846	64766.9	58287.3	57235.7
		level4			146.137	359.5	POS				57418	128394	0	0	0	301599	0	0	0
		level4	Ammonia aspartate	23.4315752007105	147.113	359.5	POS				74824	150847	207047	121285	122196	97763.6	94565	133451	150774
		level4			154.05	359.5	POS				97052.9	0	98059.3	0	0	126931	0	122561	0
		level4			154.097	359.5	POS				93830.2	53687.5	86644	89263.8	84242.6	91968.8	82531.1	107966	97314.7
		level4			156.102	359.5	POS				224317	0	169551	0	0	0	119268	0	0
		level4			163.075	359.5	POS				57197.4	96321.9	0	0	0	271576	0	0	0
		level4	Isopentenyl phosphate	-10.6951807272402	167.118	359.5	POS				63623.9	59705.6	131638	84095	117234	89541.7	73042.7	83190.8	50500.8
		level4			168.102	359.5	POS				68549.3	68533.1	129643	89435.5	81735.7	48841.1	105870	119245	66187.6
		level4			172.097	359.5	POS				136299	0	0	73585.8	0	126075	78605	164238	71836.1
		level4	cis-Aconitate	18.5137747674582	175.119	359.5	POS				330814	284783	234206	51427.6	61011.7	41729.4	38326.7	73351.9	49904
		level4			177.123	359.5	POS				38882.2	87838.5	52293.5	11327.7	38847.2	50445.6	25319.8	40464	59569.5
		level4			181.133	359.5	POS				109315	0	101678	0	0	0	0	102394	0
		level4			182.982	359.5	POS				80709	48999.8	47590.8	19665.4	46363	27572.2	37930.3	34421.1	25226.5
		level4			183.113	359.5	POS				100625	130104	109230	72446.8	147345	151741	149315	198150	114701
		level4			185.042	359.5	POS				59998.4	59539.9	64236	69924.3	47034.5	100049	85993.6	85704.1	61984.5
		level4			185.128	359.5	POS				89155.7	145815	168052	160345	138240	763361	744301	134978	733277
		level4			185.165	359.5	POS				33308.2	80948.9	90651.6	36002.9	18241.2	57080.6	22974.4	57296.7	42338.2
		level4			192.102	359.5	POS				138245	0	0	0	151420	0	342462	218367	0
		level4	Citrate	0.121796656707934	193.131	359.5	POS				47311.8	53521.9	0	0	0	44705.7	0	0	0
		level4			197.092	359.5	POS				92646.6	407246	400259	72952.4	108362	350860	295908	107588	355686
		level4	Tetrahydroxypteridine	2.15887791371171	197.128	359.5	POS				128635	0	103057	0	0	178406	0	174467	136097
		level4			198.112	359.5	POS				123866	130874	104344	79185.6	58306.8	135526	561768	331066	486760
		level4	Pentafluorophenylhydrazine	20.3103545755297	199.107	359.5	POS				174602	168771	91831.6	195111	82177.3	194645	155801	276435	100212
		level4	Clavulanic acid	-19.4646737712056	200.164	359.5	POS				234787	0	103784	0	0	0	0	0	120438
		level4			205.998	359.5	POS				1.28268e+06	1.23686e+06	1.02599e+06	950036	1.1298e+06	1.44442e+06	1.3822e+06	1.32393e+06	1.29112e+06
		level4			209.08	359.5	POS				80217.3	187118	155384	66232.6	56473.9	165496	163507	161460	119335
		level4	(1S,3R)-3-(2,2-Dichloroethenyl)-2,2-dimethylcyclopropanecarboxylate	-7.54102218490104	210.076	359.5	POS				93736.3	77482.6	39972.2	41178.4	123784	51102.3	77645.6	100805	52729.2
		level4	Se-Propenylselenocysteine Se-oxide	-4.35755705517903	225.123	359.5	POS				60143.1	0	95739.3	0	0	118309	63190.6	0	0
		level4			246.095	359.5	POS				90724.8	72981.7	93548.6	49527.8	22775.6	37988.1	26276.9	23332.8	22519.1
		level4	(2R)-O-Phospho-3-sulfolactate	-12.3004465839102	251.125	359.5	POS				81263.2	119381	66091.5	0	0	29365.4	0	69516.9	0
		level4			254.982	359.5	POS				64943	43744.2	59740.3	0	0	40053.6	0	64295.9	0
		level4			266.159	359.5	POS				709381	815398	987495	0	0	550828	0	166229	0
		level4			267.002	359.5	POS				57141.6	28672.9	53100.4	19387.3	45462.3	21589.9	23729.8	50415.1	30498
		level4	2-C-methyl-D-erythritol-2,4-cyclodiphosphate	23.9913067102186	277.089	359.5	POS				71266.1	94139.4	75919.3	0	0	29629.6	16484.5	11833.6	22366.6
		level4			281.197	359.5	POS				68453.7	107649	0	0	0	101171	0	0	0
		level4			286.989	359.5	POS				49960.6	0	55277.7	0	0	0	0	78449.6	0
		level4			289.091	359.5	POS				50333.6	53611.3	106992	63033.1	153835	30262.8	70708.3	48282.9	53738.1
		level4	1-Methylseleno-N-acetyl-D-galactosamine	-21.3839936954344	299.196	359.5	POS				50908.1	60942.9	91605.1	13478.9	13224.4	9825.1	18715.5	9735.02	12295
		level4	1D-1-Guanidino-3-amino-1,3-dideoxy-scyllo-inositol 4-phosphate	-6.91724554659238	301.211	359.5	POS				258657	295925	274384	24473.1	18476.5	26901.2	0	69347.1	56069.6
		level4	Dichlorphemide	-19.9129109171083	306.16	359.5	POS				82936.4	0	77521.8	0	110988	156457	64219.3	91774.4	88689.1
		level4			318.212	359.5	POS				75633.2	101076	0	0	0	7456.63	0	0	0
		level4			320.256	359.5	POS				91365.2	0	81216.1	0	0	0	0	0	103696
		level4	CMP	-15.7074720798405	324.199	359.5	POS				210523	203562	215040	0	0	0	0	11915.3	0
		level4			325.139	359.5	POS				66548.3	85251.7	90485.3	144636	98816.6	122001	99667	136666	143457
		level4	Clomeprop	5.93272461784505	325.211	359.5	POS				178537	201702	0	0	0	38704.3	0	0	0
		level4			331.188	359.5	POS				361361	290108	366319	40928.3	123607	93335.5	48965	111699	51873.2
		level4			337.877	359.5	POS				99548.9	79796.8	71134.5	0	0	34207	0	97221.3	0
		level4	Azafenidin	-16.4896155578288	339.19	359.5	POS				67726.2	81702	99522.4	10750.1	0	6872.21	0	11194	0
		level4			340.282	359.5	POS				84281.1	112820	119835	0	0	43989.2	0	109548	0
		level4			342.877	359.5	POS				31948.5	75353	67986.6	22922.3	30669.4	30742.2	55367	30190.7	30501.8
		level4			343.123	359.5	POS				64806.6	35335.2	105827	14316.6	55046.9	10509.9	44123.3	61138.9	44272
		level4			344.255	359.5	POS				89637.7	123001	0	0	0	14210.9	0	0	0
		level4			365.193	359.5	POS				94818.9	136052	128974	0	21037	19859.4	27089.8	14553.3	10786.8
		level4			367.209	359.5	POS				105477	167966	151665	0	0	0	10450.7	25499.3	22122.8
		level4			383.214	359.5	POS				25823	65257.5	65810.5	0	0	0	0	10898.9	0
		level4			393.058	359.5	POS				46397.1	90331.4	89573	0	24975.9	0	0	41719.8	36753
		level4			405.198	359.5	POS				162316	237476	196750	0	0	0	0	25302.6	0
		level4			432.22	359.5	POS				96782.4	67521.5	0	0	0	28586.5	0	0	0
		level4			453.198	359.5	POS				173201	188825	193668	0	0	9026.8	8097.48	0	0
		level4			454.337	359.5	POS				140312	154852	76773	182225	265752	240391	187897	174833	108076
		level4			456.219	359.5	POS				262210	321757	266614	0	20054.5	22190	7792.55	96250.5	0
		level4			458.235	359.5	POS				146953	303238	147586	0	34338.3	60208.7	0	44307.2	0
		level4	N7-Methylguanosine 5'-diphosphate	12.0536405991656	459.248	359.5	POS				70792.2	122235	50318.1	9851.83	0	23227.8	0	0	0
		level4	1-O-(2-Acetamido-2-deoxy-alpha-D-glucopyranosyl)-1D-myo-inositol 3-phosphate	-3.83443014386966	464.334	359.5	POS				91396.1	169714	161141	41482.1	191047	80200.5	73269.1	103137	123355
		level4			477.198	359.5	POS				317886	360077	320627	0	0	12658.3	0	86654.1	0
		level4			481.069	359.5	POS				59445.1	91514.8	87641.4	11352.2	36009.9	0	36343.2	62597.1	36299
		level4			483.245	359.5	POS				219203	259386	236580	0	0	0	0	0	0
		level4			493.937	359.5	POS				53265.9	0	79249.9	0	0	63731.9	0	0	0
		level4			494.322	359.5	POS				181803	219359	188243	91331.6	110698	200933	94109.3	168748	53409.4
		level4			505.253	359.5	POS				397276	418630	527914	158163	195926	507460	79280.4	151406	55490
		level4	Myricetin 3-(6-acetylgalactoside)	-15.4601996430047	523.412	359.5	POS				116551	136715	187551	281358	271466	313268	49765.9	73609.5	73562.5
		level4			527.235	359.5	POS				61986.4	109115	90530.6	36703.5	60669.4	114761	23868.3	53713.1	41333.9
		level4			612.163	359.5	POS				83453.7	183813	93590.1	0	0	29107.4	0	134826	0
		level4			619.284	359.5	POS				238619	224911	215456	68006.2	72372.4	417897	54860.3	86439.7	0
		level4			629.272	359.5	POS				129718	113261	88407.9	0	0	131653	0	66645.5	0
		level4	1-O,2-O,6-O-Trigalloyl-beta-D-glucose	5.06450670712387	637.479	359.5	POS				264887	305964	109012	155861	135454	0	81231.7	115289	86207.9
		level4			683.255	359.5	POS				146154	180261	158318	0	15988.5	0	0	0	0
		level4			695.46	359.5	POS				122750	0	0	663062	0	344194	541913	0	455831
		level4			699.355	359.5	POS				252512	400352	368298	72944.6	86894.2	150567	11819.8	28240.1	0
		level4			700.358	359.5	POS				50693.5	140886	0	0	0	0	0	0	0
		level4			715.43	359.5	POS				14051.6	107953	44555.3	0	78484.2	18971.2	64346.4	51089.1	61636.3
		level4			796.523	359.5	POS				301021	237782	76896.9	230582	489726	405102	418742	512190	554722
		level4			881.505	359.5	POS				31130.6	163716	143946	135117	42083.3	95974.1	63992.3	0	144292
		level4			905.735	359.5	POS				245060	97549.4	182131	156989	137597	0	9143.8	198769	161685
		level4			791.48	359.4	POS				1.25792e+06	152248	668000	0	399075	658957	0	345049	149032
		level4			803.442	359.4	POS				0	0	0	148793	965084	0	0	368939	184799
		level4	PE-NMe2(24:0/24:0)	4.36589027783752	945.469	359.4	POS				0	0	0	181953	199947	199955	280983	221001	162988
		level4			188.07	359.3	POS				1.36012e+06	36083.8	167619	108268	209215	1.30017e+06	128886	1.41288e+06	114161
		level4			450.26	359.3	POS				13064.5	31751.1	47028.1	0	0	0	0	0	0
		level4	Gossypetin 8-glucuronide 3-glucoside	20.7515676318997	657.521	359.3	POS				247846	185724	432814	363744	344764	240409	236637	34504.6	181834
		level4			114.055	359.2	POS				0	0	0	0	0	0	651670	0	876031
		level4			818.508	359.2	POS				0	0	0	423553	711743	598641	987480	1.48369e+06	1.11881e+06
		level4			822.56	359.2	POS				41879.3	15725.8	40311.8	170490	153414	91245.3	170385	178742	198879
		level4			79.0211	359.1	POS				2.6622e+06	2.73394e+06	3.14628e+06	423735	3.11962e+06	643016	2.50364e+06	3.06732e+06	3.19722e+06
		level4			89.171	359.1	POS				0	0	0	97271.8	156696	110777	2.28102e+06	0	224585
		level4			127.039	359.1	POS				825720	867120	959490	842613	734376	694109	772640	664657	728671
		level4			145.049	359.1	POS				540038	714734	869796	825841	920661	708141	619989	599139	936497
		level4			156.065	359.1	POS				181223	0	59047.1	0	0	68713.6	0	0	0
		level4			180.086	359.1	POS				1.01695e+06	713739	802808	1.02982e+06	902909	1.20348e+06	1.01761e+06	695165	1.00563e+06
		level4			188.128	359.1	POS				95468.5	68324.5	155140	1.09926e+06	1.28319e+06	115290	117339	1.18165e+06	74897.4
		level4	Phosphoguanidinoacetate	15.8478637552175	198.097	359.1	POS				691077	602679	729280	951590	735726	1.15145e+06	1.0408e+06	474430	830058
		level4	1,3,5-Trinitrobenzene	-22.4143553984725	214.107	359.1	POS				237636	119713	216587	0	0	324760	224700	133061	149648
		level4			261.13	359.1	POS				1.55375e+06	1.58465e+06	1.41848e+06	1.24102e+06	1.42927e+06	1.54948e+06	1.68261e+06	1.50524e+06	1.49621e+06
		level4			347.183	359.1	POS				163068	184290	189504	14281.7	46567.7	9665.63	0	23976.2	0
		level4			349.183	359.1	POS				787601	766686	791996	741319	863322	782919	994616	893813	769354
		level4	2-(alpha-D-Mannosyl)-3-phosphoglycerate	-22.3338573649796	349.197	359.1	POS				258311	282933	274135	78054.8	150280	78707.8	826474	140747	650017
		level4			433.233	359.1	POS				3.35472e+06	0	3.39037e+06	375752	1.08611e+06	805449	296548	948299	186144
		level4	Azocyclotin	12.8911425833415	437.235	359.1	POS				184675	245598	211382	58560.4	240055	285121	281228	257920	254687
		level4	Creatine phosphate lactate	19.9947486154381	492.316	359.1	POS				3.95799e+06	5.30869e+06	5.48163e+06	3.04154e+06	4.00766e+06	3.27614e+06	3.15162e+06	4.5982e+06	3.36284e+06
		level4			507.113	359.1	POS				0	0	0	224761	383228	318325	115553	232283	232103
		level4			519.325	359.1	POS				28184.9	25342.6	73443.1	151822	162032	203664	36503.2	46269.7	79247.2
		level4			615.257	359.1	POS				282098	281053	203917	0	11460.4	0	0	39025.9	0
[truncated: 64,968 more rows]
