# Supplementary material for: Integrated metabolomics, network pharmacology and molecular docking to reveal the effects of drying processes on the antioxidant activity of mulberry (Morus alba L.) leaves
Source: Front Plant Sci. 2026 Jun 8;17:1843809. doi: 10.3389/fpls.2026.1843809 (PMC13284004; doi:10.3389/fpls.2026.1843809)
Supplement: Supplementary file 1 [file DataSheet1.zip › Supplementary Materials/Table S3.xlsx]

## Sheet: FD vs HD
MS2_name	VIP	P-Value	Fold_Change	Log2FC
2,3',4,6-Tetrahydroxybenzophenone	1.32917	3.9269e-06	0.392385	-1.34966
2-Aminoisobutyric acid-co-elution group	1.30618	0.00248489	0.334108	-1.58161
Chiro-Inositol-co-elution group	1.32819	2.12301e-05	2.20001	1.13751
Methyl Orsellinate	1.31778	0.00025194	2.37638	1.24876
Leucodelphidin	1.32857	3.47062e-06	2.91225	1.54213
Haploperoside C	1.31973	0.0110553	0.260673	-1.93969
2-O-β-D-Glucopyranosyl-L-ascorbic acid	1.31552	0.00073361	2.67336	1.41865
Glycerophosphocholine	1.31061	0.000760568	0.337384	-1.56753
4-(((2S,3R,4S,5S,6R)-3,4,5-Trihydroxy-6-(hydroxymethyl)tetrahydro-2H-pyran-2-yl)oxy)benzaldehyde	1.31193	3.22201e-05	3.40665	1.76835
Rhetsinine	1.31256	0.0166239	0.223133	-2.16403
Heterodendrin	1.31536	6.70347e-05	3.09234	1.6287
Buxifoliadine-H	1.30623	0.000699576	2.56723	1.36021
Amaronol B	1.32755	0.00303218	2.20424	1.14028
Malonic acid-co-elution group	1.30795	0.000802759	2.11482	1.08054
7-Hydroxy-6-Methoxy-alpha-pyrufuran	1.3289	3.28603e-05	3.50981	1.81139
Djenkolic acid	1.30826	0.0244004	0.320597	-1.64117
Raffinose-co-elution group	1.30289	0.00128771	2.35633	1.23654
1,3,6,7-tetrahydroxy-2-[(2R,3S,4S,5R,6S)-3,4,5-trihydroxy-6-(hydroxymethyl)oxan-2-yl]xanthen-9-one	1.33149	0.00048606	10.5658	3.40133
Quercetagitrin	1.31191	0.000134692	0.350138	-1.514
Citramalic acid	1.32696	2.13769e-05	2.87779	1.52496
Villol	1.31042	0.000140908	0.427962	-1.22445
Norleucine-co-elution group	1.3084	0.00069972	0.46665	-1.09959
3-(1,3-Benzodioxol-5-yl)-7-[3,4,5-trihydroxy-6-(hydroxymethyl)oxan-2-yl]oxychromen-4-one	1.32629	2.40638e-05	2.7953	1.483
Glyceric acid	1.32217	7.05312e-06	3.49734	1.80626
(+)-Epicatechin	1.31401	3.38438e-05	3.9857	1.99483
3-Amino-4-methylpentanoic acid-co-elution group	1.32	0.000281316	0.400912	-1.31864
(+-)-Methyl mandelate	1.28208	0.00493683	2.10366	1.0729
Salfredin B11	1.25988	0.00701249	2.02506	1.01796
Hygric acid-co-elution group	1.22336	0.0351441	2.69952	1.4327
3-Methylxanthine-co-elution group	1.33068	1.85871e-06	3.14359	1.65241
Asparagine-co-elution group	1.32352	2.63684e-05	0.489846	-1.0296
L-Arginine	1.31354	0.00107056	0.114026	-3.13257
2-hydroxy-5-[(2S,3R,4S,5S,6R)-3,4,5-trihydroxy-6-(hydroxymethyl)tetrahydropyran-2-yl]oxy-benzoic acid	1.29397	0.000385533	2.56573	1.35937
Diacetyl	1.29746	0.00340778	0.386257	-1.37237
3,5-dimethoxy-4-[(2S,3R,4S,5S,6R)-3,4,5-trihydroxy-6-(hydroxymethyl)tetrahydropyran-2-yl]oxy-benzoic acid	1.30716	0.000250114	6.41995	2.68256
Tetraethylene glycol	1.25673	0.0494121	2.4705	1.30481
Cordycepin-co-elution group	1.33034	0.00160924	11.9753	3.58199
Methylsuccinic acid-co-elution group	1.18736	0.00452098	2.38029	1.25114
5,7,3',5'-Tetrahydroxy-3,6,4'-trimethoxyflavone	1.30423	0.000481157	2.17972	1.12414
Parishin E	1.25056	0.00236674	2.22388	1.15308
[3,4,5-Trihydroxy-6-(hydroxymethyl)oxan-2-yl] 3,4,5-trihydroxybenzoate	1.31828	0.000105284	2.4345	1.28362
2-Piperidone-co-elution group	1.31529	0.000693612	2.22223	1.15201
2-Methoxystypandrone	1.23354	0.0170182	2.12255	1.0858
2-(Hydroxymethyl)-6-(propan-2-yloxy)oxane-3,4,5-triol	1.29579	0.0226995	2.24745	1.16829
1-(4-Hydroxy-3,5-dimethoxyphenyl)propane-1,2,3-triol	1.31444	0.0124054	2.94133	1.55647
Pyridoxine + O-Hex	1.32018	0.00850892	2.56625	1.35966
2-Methyleneglutarate	1.27984	0.000411296	2.54339	1.34675
2-(1,3-Benzodioxol-5-yl)-7-hydroxy-3,5,6,8-tetramethoxy-4H-1-benzopyran-4-one	1.32491	0.00448701	0.466439	-1.10024
Populoside	1.31666	0.00218427	2.2754	1.18612
alpha-C-Mannosyltryptophan	1.32078	0.0217753	7.15811	2.83958
2-(((2S,3R,4S,5S,6R)-3,4,5-Trihydroxy-6-(hydroxymethyl)tetrahydro-2H-pyran-2-yl)oxy)benzoic acid	1.28855	0.00015296	3.5913	1.84451
Licarin A	1.32477	0.0123201	7.40658	2.88881
3,4-Dihydroxybenzaldehyde	1.31483	0.000262477	3.58817	1.84325
Benzoic acid + 2O, O-Hex	1.32474	3.49761e-05	2.46783	1.30324
2,4,6-Trihydroxybenzoic acid	1.23671	0.00322238	2.0236	1.01693
Diethyl malate	1.30823	0.000395539	0.349636	-1.51608
Adenosine	1.31619	0.000680737	0.448032	-1.15833
2,6-Dimethoxyphenol	1.27844	0.00241892	0.447189	-1.16104
dimethyl 3-hydroxy-3-methyl-pentanedioate	1.31386	0.000448614	0.436444	-1.19613
2-Isopropylmalic acid-co-elution group	1.33172	0.000865765	166904	17.3487
DMPO-co-elution group	1.32812	7.16043e-06	2.82061	1.49601
Physalin B	1.28947	0.0336781	0.102075	-3.2923
2-amino-5-[(1-carboxy-2-phenyl-ethyl)amino]-5-oxo-pentanoic acid	1.25729	0.000369968	3.03656	1.60244
6-(beta-D-Glucopyranosyloxy)-7-hydroxy-2H-1-benzopyran-2-one	1.32159	0.0113751	5.80318	2.53684
Taxifolin-3-glucoside	1.27929	0.000413697	6.16277	2.62358
1,4-Bis(3,4-dimethoxyphenyl)tetrahydro-1H,3H-furo[3,4-c]furan	1.32477	0.0116676	6.48835	2.69785
6-Acetyl-glucose	1.33173	0.000335322	46807.5	15.5145
(+)-Isolariciresinol-3I+/--O-I(2)-D-glucopyranoside	1.27383	0.00442595	0.390808	-1.35547
Ethyl glucuronide	1.33171	0.000745864	83306.2	16.3461
3-[(2-Benzyl-3-sulfanylpropanoyl)amino]propanoic acid	1.3152	0.00014215	0.448655	-1.15632
Scopoletin	1.19406	0.00415397	2.70287	1.43449
2-Phenylacetamide-co-elution group	1.18096	0.00471653	2.17539	1.12127
2-(4-Allyl-2,6-dimethoxyphenoxy)-1-(3,4,5-trimethoxyphenyl)-1-propanol	1.21834	0.0277356	0.213109	-2.23034
Leucocyanidin-co-elution group	1.28034	0.000850027	2.80302	1.48698
[5-(Hydroxymethyl)-5,9,14-trimethyl-15-oxapentacyclo[11.3.1.01,10.04,9.014,16]heptadecan-2-yl] acetate	1.28969	0.0287349	2.25367	1.17228
(2S,3S)-3,5,7-trihydroxy-2-[4-hydroxy-3-[(2S,3R,4S,5S,6R)-3,4,5-trihydroxy-6-(hydroxymethyl)tetrahydropyran-2-yl]oxy-phenyl]chroman-4-one	1.24937	0.00983971	2.98409	1.57729
Dehydrodihydrorotenone	1.31225	2.4393e-05	4.15287	2.05411
8-Hydroxyundecanoylcarnitine	1.31218	0.00088891	2.55632	1.35407
2-Amino-5-[(1-carboxy-2-prop-1-enylsulfinylethyl)amino]-5-oxopentanoic acid	1.31526	0.00024801	2.10373	1.07295
Mulberroside A	1.28976	0.000547769	4.12614	2.04479
Schisandrone	1.32802	0.00518426	4.85649	2.27991
Go 6983	1.2771	0.00179003	6.30742	2.65705
Semilepidinoside B	1.32351	2.1479e-05	5.60124	2.48575
5'-Methylthioadenosine	1.2666	0.04194	0.461161	-1.11666
Methyl 7-(hydroxymethyl)-1-[3,4,5-trihydroxy-6-(hydroxymethyl)oxan-2-yl]oxy-1,4a,5,7a-tetrahydrocyclopenta[c]pyran-4-carboxylate	1.31981	5.43449e-05	6.03653	2.59372
5,6,2',3',4'-Pentamethoxyflavone	1.29379	0.0308584	0.381126	-1.39166
1,8-Dihydroxy-3,7-dimethoxyxanthone	1.32483	7.60248e-05	3.30463	1.72449
3,5-dihydroxy-2-(4-hydroxyphenyl)-7-[3,4,5-trihydroxy-6-(hydroxymethyl)tetrahydropyran-2-yl]oxy-chroman-4-one	1.3305	3.21579e-06	3.39154	1.76194
N-Acetylphenylalanine	1.32726	0.00620867	5.91589	2.5646
3-[3-hydroxy-2-[(2S,3R,4S,5S,6R)-3,4,5-trihydroxy-6-(hydroxymethyl)tetrahydropyran-2-yl]oxy-phenyl]propanoic acid	1.3086	2.95187e-06	8.83383	3.14304
Flavin mononucleotide (FMN)	1.3249	1.09663e-07	17.0927	4.09531
2-(4-Methyl-1,3-pentadienyl)-9,10-anthracenedione, 9CI	1.3261	0.00424577	3.59987	1.84795
Cycloaltilisin 7	1.32893	1.35385e-05	5.75671	2.52524
Riboflavin	1.32077	0.000215667	2.08749	1.06177
Calceolarioside C	1.33036	0.00184054	8.30673	3.05428
Rutin	1.32669	2.76449e-05	2.78129	1.47575
14-Acetyloxy-14-methoxycarbonyl-5,9-dimethyltetracyclo[11.2.1.01,10.04,9]hexadecane-5-carboxylic acid	1.32359	6.33738e-05	2.04146	1.0296
Nopol	1.27704	0.0396154	2.04101	1.02928
Tridecanedioylcarnitine	1.26965	0.00310781	4.57616	2.19414
5-hydroxy-2-(4-hydroxyphenyl)-7-[(2S,3R,4S,5S,6R)-3,4,5-trihydroxy-6-[[(2R,3R,4R,5R,6S)-3,4,5-trihydroxy-6-methyloxan-2-yl]oxymethyl]oxan-2-yl]oxy-2,3-dihydrochromen-4-one	1.31037	0.000337183	4.61671	2.20687
methyl (1R,12S,19S)-12-ethyl-8,16-diazapentacyclo[10.6.1.01,9.02,7.016,19]nonadeca-2,4,6,9,13-pentaene-10-carboxylate	1.3219	0.00722019	2.5871	1.37134
12-(1,1-dimethylallyl)-5,9,10-trihydroxy-2,2-dimethyl-pyrano[3,2-b]xanthen-6-one	1.28078	0.00580429	2.90353	1.53781
19-ethenyl-18-[3,4,5-trihydroxy-6-(hydroxymethyl)oxan-2-yl]oxy-17-oxa-3,13-diazapentacyclo[11.8.0.02,10.04,9.015,20]henicosa-2(10),4,6,8,15-pentaen-14-one	1.32275	1.98928e-05	0.0908568	-3.46026
1-Ethyl-2-acetyl pyrrole	1.32015	8.66373e-05	0.429327	-1.21985
[(2R,3S,4S,5R,6S)-6-[[(3S,4R,4aR)-4-ethenyl-4a-hydroxy-8-oxo-3,4,5,6-tetrahydropyrano[3,4-c]pyran-3-yl]oxy]-3,4,5-trihydroxyoxan-2-yl]methyl acetate	1.23996	0.0026265	4.19149	2.06746
2-[(1R,2R)-3-oxo-2-[(Z)-5-sulfooxypent-2-enyl]cyclopentyl]acetic acid	1.30393	0.000169522	0.364471	-1.45612
(2S,3R,4S,5S,6R)-2-[3-hydroxy-4-[(Z)-2-[3-hydroxy-5-[(2S,3R,4S,5S,6R)-3,4,5-trihydroxy-6-(hydroxymethyl)tetrahydropyran-2-yl]oxy-phenyl]vinyl]phenoxy]-6-(hydroxymethyl)tetrahydropyran-3,4,5-triol	1.20622	0.00278677	4.57557	2.19395
Trans-3,3',5,5'-Tetrahydroxy-4'-Methoxystilbene	1.3228	0.000341538	0.324303	-1.62459
Verproside	1.2812	0.00140768	2.91638	1.54418
Gaultherin	1.32283	0.000262633	2.79613	1.48343
Salsolinol	1.32827	8.7667e-06	7.16153	2.84027
Indole-3-acetamide	1.32578	0.000112215	6.81882	2.76952
6-Methylsalicylic Acid	1.27614	0.00215934	2.02664	1.01909
3-(2,3,4-Trimethoxyphenyl)propanoic acid-co-elution group	1.31631	0.000121276	0.259747	-1.94482
3-hydroxy-3-methyl-5-oxo-5-[[(2R,3S,4S,5R,6S)-3,4,5-trihydroxy-6-[4-[(E)-3-hydroxyprop-1-enyl]-2-methoxy-phenoxy]tetrahydropyran-2-yl]methoxy]pentanoic acid	1.19322	0.0137365	0.49498	-1.01456
(-)-Galbulin	1.32643	2.44903e-06	0.0794821	-3.65323
Valerophenone	1.21528	0.0229507	0.20528	-2.28434
Licoagroside B (Not validated)	1.3251	0.00575745	3.65437	1.86962
Delphinidin 3,5-di(6-O-malonylglucoside) [M]	1.32083	8.79302e-05	0.39948	-1.32381
(+)-Heliotrine	1.32917	0.00211686	0.0608482	-4.03864
6''-Acetylhyperin 7-rhamnoside	1.33043	0.00325311	17.8517	4.15799
Trachelanthine	1.31901	0.000121932	0.220704	-2.17982
3-[6-[[3,5-dihydroxy-6-methyl-4-[3,4,5-trihydroxy-6-(hydroxymethyl)tetrahydropyran-2-yl]oxy-tetrahydropyran-2-yl]oxymethyl]-3,4,5-trihydroxy-tetrahydropyran-2-yl]oxy-2-(3,4-dihydroxyphenyl)-5,7-dihydroxy-chromen-4-one	1.32153	0.0073295	0.45246	-1.14414
Spiro(naphthalene-2(3H),2'(3'H)-naphtho(1,2-b)furan)-3,3',4'(3'aH)-trione, 1,5,6,6',7,7',8,8',8a,9',9'a,9'b-dodecahydro-6,7'-bis(1-hydroxy-1-methylethyl)-4,5',8a,9'a-tetramethyl-	1.32342	0.000250312	2.594	1.37518
Apiin-co-elution group	1.23558	0.00180248	8.92282	3.1575
2-[[7-Hydroxy-1-(4-hydroxy-3,5-dimethoxyphenyl)-3-(hydroxymethyl)-6,8-dimethoxy-1,2,3,4-tetrahydronaphthalen-2-yl]methoxy]-6-(hydroxymethyl)oxane-3,4,5-triol	1.3271	2.98586e-05	5.2987	2.40564
Cratoxyarborenone E	1.30863	0.000216117	2.21886	1.14982
trans-Zeatin-O-glucoside riboside	1.30714	0.048124	24.7669	4.63034
Kaempferol 3-sophoroside 7-rhamnoside	1.30635	0.000105594	0.397292	-1.33173
2-formamido-3-(1H-indol-3-yl)propanoic acid	1.32843	0.00512496	7.02328	2.81215
2,4,6-trihydroxybenzaldehyde-co-elution group	1.30465	0.00149716	2.77527	1.47263
Kaempferol 3-glucoside-(1->6)-glucoside-7-alpha-L-rhamnoside	1.32148	0.000239167	0.458192	-1.12598
2-(3,4-dihydroxyphenyl)-3-[(2S,3R,4S,5S,6R)-4,5-dihydroxy-3-[(2R,3R,4R,5R,6S)-3,4,5-trihydroxy-6-methyl-tetrahydropyran-2-yl]oxy-6-[[(2R,3R,4R,5R,6S)-3,4,5-trihydroxy-6-methyl-tetrahydropyran-2-yl]oxymethyl]tetrahydropyran-2-yl]oxy-5,7-dihydroxy-chromen-4-one-co-elution group	1.30905	0.000289905	0.497221	-1.00804
Episyringaresinol	1.32061	3.80048e-05	2.29039	1.19559
(8alpha,10beta,11beta)-3-Hydroxy-4,15-dinor-1(5)-xanthen-12,8-olide	1.24546	0.0200312	2.15976	1.11087
N-Malonyltryptophan	1.32506	0.00927084	7.23019	2.85403
3-[14-hydroxy-10,13-dimethyl-3-(3,4,5-trihydroxy-6-methyloxan-2-yl)oxy-1,2,3,6,7,8,9,11,12,15,16,17-dodecahydrocyclopenta[a]phenanthren-17-yl]-2H-furan-5-one	1.26887	0.000826133	0.173773	-2.52473
(Z)-3-Hexenylvicianoside	1.32296	2.33896e-06	0.136756	-2.87033
cis-3-Hexenyl b-primeveroside	1.2784	0.000187485	0.189071	-2.403
Isosakuranetin-7-neohesperidoside	1.3188	0.0100288	15.1031	3.91678
N-Acetyltryptophan	1.32975	0.00279631	8.04464	3.00803
Oxypeucedanin	1.32852	0.00317953	18.4553	4.20596
Scutellarioside II	1.32865	0.00151471	11.1582	3.48003
Citbismine A	1.32459	0.013445	18.6664	4.22237
(-)-Epicatechingallate	1.32493	2.07108e-05	2.50804	1.32656
5,7-dihydroxy-2-[4-hydroxy-3-[(2S,3R,4S,5S,6R)-3,4,5-trihydroxy-6-(hydroxymethyl)oxan-2-yl]oxyphenyl]-2,3-dihydrochromen-4-one	1.32083	3.49787e-05	2.7652	1.46738
Nigellicine	1.33163	7.59473e-09	7.03724	2.81501
Scrorodioside	1.3283	0.0134583	21.7851	4.44527
Clitorin	1.32242	0.000193686	0.480207	-1.05827
Diderroside	1.295	0.00113625	2.64421	1.40284
Eruberin B	1.2216	0.00690639	345.932	8.43435
5-Hydroxyvalproic acid	1.32552	1.00057e-05	0.27848	-1.84435
Tricin 5-glucoside	1.32497	5.66005e-05	5.55441	2.47363
Salviaflaside	1.30609	0.0015819	2.19622	1.13502
Delphinidin 3-O-glucoside cation	1.33174	0.000181539	4.14662e-06	-17.8796
[(2R,3S,4S,5R,6S)-6-(3,4-dihydroxybenzoyl)oxy-3,4,5-trihydroxy-tetrahydropyran-2-yl]methyl 3,4-dihydroxybenzoate	1.2524	0.00149168	2.90246	1.53728
2-Hydroxydecanedioic acid	1.31008	0.00199688	0.245134	-2.02836
(2Z,4E)-5-[8-hydroxy-1,5-dimethyl-3-[(2R,3R,4S,5S,6R)-3,4,5-trihydroxy-6-(hydroxymethyl)oxan-2-yl]oxy-6-oxabicyclo[3.2.1]octan-8-yl]-3-methylpenta-2,4-dienoic acid-co-elution group	1.2576	0.0015319	5.68053	2.50603
(E)-2,7-dimethyl-8-[(2R,3R,4S,5S,6R)-3,4,5-trihydroxy-6-(hydroxymethyl)oxan-2-yl]oxydec-4-enedioic acid	1.31132	0.000641889	0.439758	-1.18522
Dichotosinin	1.29385	0.00243017	3.96582	1.98762
Chrysoeriol 7-O-(6''-malonyl-apiosyl-glucoside)	1.29666	0.00044023	0.493076	-1.02012
(2S,3R,4S,5R,6R)-2-[5,7-dihydroxy-2-(4-hydroxy-3,5-dimethoxyphenyl)chromenylium-3-yl]oxy-6-(hydroxymethyl)oxane-3,4,5-triol	1.10526	0.0230292	43.927	5.45704
ethyl ferulate-4-glucoside	1.32247	0.0107787	11.2051	3.48608
3-Carboxy-6,7-dihydroxy-1-(3',4'-dihydroxyphenyl)-naphthalene	1.32726	0.00728745	8.71317	3.1232
Mundulone	1.33028	0.00376436	11.9551	3.57955
Prunin-co-elution group	1.32712	6.71758e-05	2.19604	1.1349
Indole-3-carboxaldehyde	1.32717	0.00504439	5.27919	2.40032
Diffutin	1.32159	0.0130972	10.5701	3.40191
Quercetin 3-O-(6-O-acetyl-beta-D-glucopyranoside)	1.33112	0.000936758	7.32877	2.87357
8-amino-1',1',4'a,6'-tetramethyl-spiro[3,6-dihydrofuro[2,3-e]isoindole-2,5'-decalin]-2',4-diol	1.32335	2.48594e-05	0.0731482	-3.77303
Tricin 7-O-glucuronide	1.32837	0.00320759	53.0175	5.7284
Calceolarioside A	1.32287	0.0224841	18.6668	4.2224
Fukinolic Acid	1.32723	4.1929e-05	2.18691	1.12889
Hepta-2,5-dienoylcarnitine	1.20141	0.0195452	0.113186	-3.14323
Somniferine	1.3235	0.0141361	21.6141	4.4339
3,5-dihydroxy-2-(4-hydroxyphenyl)-7-[(3R,4S,5S,6R)-3,4,5-trihydroxy-6-(hydroxymethyl)tetrahydropyran-2-yl]oxy-chromen-4-one	1.32348	4.71538e-05	2.1791	1.12373
2-(6-hydroxyhexyl)-3-methylene-butanedioic acid-co-elution group	1.32566	1.55033e-06	0.102096	-3.292
Heliotrine, N-oxide	1.32793	0.0043553	0.143884	-2.79702
4-hydroxy-3-[(2S,3R,4S,5S,6R)-3,4,5-trihydroxy-6-(3-methylbutanoyloxymethyl)oxan-2-yl]oxybenzoic acid	1.33047	0.00224602	8.62914	3.10922
Lythramine	1.32194	0.00808082	2.77351	1.47171
1,2-dibutyrin	1.32967	0.00247586	0.170267	-2.55413
Azelaic acid	1.3272	1.76272e-05	0.11902	-3.07072
10-Hydroxydodec-9-enedioylcarnitine	1.30947	0.000234842	2.6079	1.38289
Solasodine	1.08808	0.011956	2.6001	1.37857
3-Ethenyl-4-hydroxy-2,5-dimethylhex-5-en-2-yl acetate	1.31594	5.50438e-05	0.479957	-1.05902
Gelsedine, 11-methoxy-	1.05955	0.00223751	9.60411	3.26365
Nevirapine	1.3196	0.000287661	0.288568	-1.79302
2-Isopropylphenol	1.31839	0.0120144	0.334672	-1.57918
Quercetin 3-O-acetyl-rhamnoside	1.33147	0.000488638	10.2065	3.35142
Flavone base + 3O, 1MeO, O-MalonylHex	1.32215	0.00813484	3.32195	1.73203
(1S,2R,4R,5R,6S,7R,8R,11S)-4,5,7,11-tetrahydroxy-2,7-dimethylspiro[9-oxatricyclo[6.3.1.01,5]dodecane-6,3'-oxetane]-2',10-dione	1.3228	0.0215326	28.8998	4.85299
3-Phenylbutyric acid-co-elution group	1.18042	0.0206989	0.464064	-1.1076
4-Hydroxy-3-prenylbenzoic acid glucoside	1.20176	0.0169338	0.450209	-1.15133
1-(3,4-Dimethoxyphenyl)-5-hydroxydecan-3-one	1.3049	0.000185157	0.122369	-3.03069
(6,6-Dimethylbicyclo(3.1.1)hept-2-en-2-yl)methyl acetate	1.31413	0.000592727	0.479237	-1.06119
(3b,6b,8a,12a)-8,12-Epoxy-7(11)-eremophilene-6,8,12-trimethoxy-3-ol	1.18326	0.00493795	0.261902	-1.9329
Costunolide	1.3067	0.000175898	0.171104	-2.54706
Anhydrocinnzeylanol	1.27003	0.000434638	0.224065	-2.15801
(1S,2R,9R,11R,12R,15R)-11-hydroxy-2,6,9,15-tetramethyl-13-oxatetracyclo[10.2.1.02,10.05,9]pentadeca-4,6-diene-3,8,14-trione	1.27589	0.016671	43.3878	5.43922
4-Methyl-2,5-diisopropylphenol	1.10871	0.0194851	2.41243	1.27049
2-Ethylhexyl salicylate	1.31915	0.000111493	0.346468	-1.52921
6-Hydroxypentadecanedioic acid	1.32515	9.62624e-06	0.0761346	-3.7153
Leukomisin	1.31387	0.000182957	0.431614	-1.21219
Triethylene glycol dimethacrylate	1.32902	1.49248e-06	0.124394	-3.00702
7-(4-Hydroxy-3-methoxyphenyl)-5-methoxy-1-phenylheptan-3-one	1.32808	0.00921355	0.0873181	-3.51757
(S)-Abscisic acid-co-elution group	1.29905	0.000208348	0.453586	-1.14055
Lapidin	1.32709	0.00846527	0.0846566	-3.56223
(25S)-25,27-Dihydrophysalin A	1.31485	2.33515e-05	23.3788	4.54713
7-Hydroxy-5-methoxy-6,8-dimethylflavanone	1.31672	0.0125878	4.31011	2.10772
Guieranone A	1.32192	0.00823185	4.77057	2.25416
[3,4,5-Trihydroxy-6-[(3,4,5-trihydroxyoxan-2-yl)oxymethyl]oxan-2-yl] 2,6,6-trimethylcyclohexene-1-carboxylate	1.32295	0.000294999	3.4708	1.79527
2-Propenoic acid, 3-phenyl-, methyl ester	1.31862	0.0120836	3.68703	1.88246
Sphalleroside A	1.31302	0.00133214	4.47162	2.1608
2-(1-carboxyethyl)-5-methyl-cyclopentanecarboxylic acid	1.32889	0.00282663	0.115821	-3.11003
TAK1/MAP4K2 inhibitor 1	1.32637	0.00745989	0.146036	-2.77561
(9a-methyl-2',3-dioxo-spiro[4,5,5a,7,8,9-hexahydro-1H-benzo[e]isobenzofuran-6,3'-oxetane]-5-yl) acetate	1.32663	0.00423696	3.25643	1.70329
Intermedine N-oxide	1.32917	0.0021455	0.0779444	-3.68141
[(4S,6R,6aS,9R,10S)-6,10-diacetoxy-6a,9-dihydroxy-3-(methoxymethyl)-6,9-dimethyl-2-oxo-5,7,8,10-tetrahydro-4H-benzo[h]benzofuran-4-yl] 2-methylprop-2-enoate	1.31193	0.0410412	8.72154	3.12458
8-(4-Oxo-5-pent-2-enylcyclopent-2-en-1-yl)octanoic acid	1.31989	0.000255547	0.486634	-1.03909
6''-O-Malonylwistin	1.27155	0.00542866	0.452622	-1.14362
apimaysin	1.31555	0.000115301	2.06068	1.04312
(E)-2-methylpent-2-enoic acid	1.32511	4.64285e-05	0.455225	-1.13535
(+)-Xanthoplanine	1.32787	0.00491429	0.0859688	-3.54004
Royal jelly acid-co-elution group	1.33064	5.87185e-06	0.278084	-1.84641
Dadahol A	1.2536	0.0174578	7.01276	2.80998
(1S,3R,4R,5R)-3-[(E)-3-[2-(3,4-dihydroxyphenyl)-7-hydroxy-3-methoxycarbonyl-2,3-dihydro-1-benzofuran-5-yl]prop-2-enoyl]oxy-1,4,5-trihydroxycyclohexane-1-carboxylic acid	1.28923	0.00365567	0.482377	-1.05177
kuwanon Q	1.31975	0.0146393	19.4602	4.28246
Vicenin-1	1.32244	4.82449e-05	3.68874	1.88313
Ginkgolide A	1.33061	0.00278372	82.7899	6.37138
6-Feruloylcatalpol	1.31908	0.00801398	2.17284	1.11958
Methyl 3,4-dihydroxy-5-prenylbenzoate 3-glucoside	1.3297	8.18617e-06	4.4032	2.13855
8-Hydroxy-3-methoxy-1-methylanthraquinone-2-carboxylic acid	1.33069	0.00099184	9.31608	3.21972
Pinocembrin 7-rhamnosylglucoside	1.29727	0.00347677	2.30969	1.2077
Uplandicine	1.32883	0.00566432	0.140825	-2.82802
Dihydrocurcumin	1.27018	0.00140788	4.31659	2.10989
Oregonin	1.32336	0.0174221	8.92093	3.15719
Tetrahydro-2-(4-hydroxy-3-methoxyphenyl)-4-((4-hydroxy-3-methoxyphenyl)methyl)-3-furanmethanol	1.21984	0.0014506	0.324024	-1.62583
(-)-11-Hydroxy-9,15,16-trioxooctadecanoic acid	1.29128	0.00319017	0.107428	-3.21855
1-Tert-butyl 4-ethyl 5-oxoazepane-1,4-dicarboxylate	1.32283	0.0112368	0.0402465	-4.63499
6,7,8,3',4'-Pentamethoxyisoflavanquinone	1.32318	0.0319736	39.7927	5.31443
3-Hydroxyoctanoic acid-co-elution group	1.32408	6.35647e-05	0.417512	-1.26011
Cassitoroside	1.31957	0.0289047	11.2845	3.49627
5-O-Cinnamoylquinic acid	1.30727	0.0436687	7.00406	2.80819
2-[3-(4-Hydroxyphenyl)prop-2-enoyloxy]ethyl-trimethylazanium	1.31047	0.000669171	2.0106	1.00763
Piscerythramine	1.32357	2.92225e-05	0.173271	-2.52889
Blumealactone A	1.14552	0.00751587	0.24501	-2.02909
(-)-Pinoresinol 4-O-glucoside	1.3291	0.00562115	73.4686	6.19906
ikarisoside D	1.32071	0.0174435	16.6811	4.06015
Undec-5-enedioylcarnitine	1.3306	0.000907494	0.123856	-3.01327
N-[2,4-bis(3-methylbut-2-enyl)-6-[2-(5-methyl-3,6-dioxo-piperazin-2-yl)acetyl]phenyl]-2,2-dimethyl-but-3-enamide	1.33014	6.01465e-06	6.78549	2.76245
Sebacic acid	1.31871	0.000142316	0.244511	-2.03203
(E)-Resveratroloside	1.32579	9.67299e-05	2.01689	1.01213
6-[[3-(hydroxymethyl)-5-oxo-2H-furan-4-yl]methyl]-5,6-dimethylcyclohexene-1-carboxylic acid-co-elution group	1.33115	0.000951629	0.117064	-3.09463
3-(3,4-dimethoxyphenyl)-8-hydroxy-isochroman-1-one	1.31906	0.000307974	3.44972	1.78648
Cirsimaritin-co-elution group	1.28564	0.0384079	20.1106	4.32988
2,3,4-triisovaleroyl-sucrose	1.33034	6.69133e-06	4.97866	2.31576
Icarin	1.31281	0.000114919	0.426519	-1.22932
Tropic acid	1.32679	0.0102826	0.106702	-3.22834
Furanofukinin	1.27341	0.00889906	0.406533	-1.29855
Cytosporone B	1.31388	0.0295393	0.170463	-2.55247
(+)-Lycopsamine	1.33023	0.00269854	0.0678715	-3.88105
Vulgarin	1.3291	0.00452515	0.0677463	-3.88371
3-O-Caffeoyl-4-O-sinapoylquinic acid	1.32248	7.32786e-05	2.36513	1.24192
10-Hydroxydecanoic acid	1.23337	0.00317402	0.454068	-1.13902
Dipentyl phthalate	1.32125	0.0236905	0.0751902	-3.73331
5-[(1E,3E)-hepta-1,3-dienyl]-1,2,3-trihydroxy-cyclopentanecarboxylic acid	1.31405	0.0348477	0.146073	-2.77524
Methyl 6,10b-dihydroxy-2,4b,7,7,10a,12a-hexamethyl-12-methylidene-1,4,5,8-tetraoxo-4a,9,10,11-tetrahydronaphtho[1,2-h]isochromene-2-carboxylate	1.33015	2.62169e-07	3.22982	1.69146
Isocaproic acid-co-elution group	1.31229	0.000374759	0.465713	-1.10249
Precocene I	1.31049	0.000219937	2.26733	1.181
2-Hydroxyundec-3-enoylcarnitine	1.33113	7.25083e-08	0.14456	-2.79026
Ligustroside	1.32793	3.06606e-05	4.48145	2.16397
3-(Carboxymethyl)-2-(2-pentenyl)cyclopentanone	1.22762	0.0152995	0.339517	-1.55844
Terretonin	1.32793	6.57731e-05	4.24628	2.0862
Propofol glucuronide	1.26262	0.000532723	0.267458	-1.90262
Galangin	1.28654	0.00334433	2.05367	1.03821
(E)-5-hydroxyundec-2-enoic acid	1.32915	6.13505e-06	0.0949434	-3.39679
Alminoprofen	1.31861	0.000113329	3.04963	1.60864
4-[(3,7-Dimethyl-2,6-octadien-1-yl)oxy]-7H-furo[3,2-g][1]benzopyran-7-one	1.32131	5.68583e-05	2.68215	1.42339
Ethyl 3-hydroxybenzoate-co-elution group	1.32978	1.57293e-05	3.7861	1.92071
8,8-dimethyl-2-phenyl-pyrano[2,3-f]chromen-4-one	1.32798	2.98883e-05	4.7824	2.25773
2-[2-hydroxy-2-(4-methoxyphenyl)-1-methyl-ethoxy]-6-(hydroxymethyl)tetrahydropyran-3,4,5-triol	1.28624	0.00105132	0.378066	-1.40329
Austin	1.3238	7.48622e-05	3.27315	1.71068
Sulfuretin-co-elution group	1.30588	0.00144918	2.34824	1.23158
Paeonol-co-elution group	1.29609	0.0353758	3.05984	1.61346
2-(2,6-dimethoxyphenyl)-5,6-dimethoxy-chromen-4-one-co-elution group	1.30912	0.0223167	3.71218	1.89227
(1S,6S,9S,10R,14R,17S,19S)-12-ethyl-9,19-dihydroxy-17-methoxy-14-methyl-5-oxa-12-azahexacyclo[8.7.2.1~2,6~.0~1,11~.0~3,9~.0~14,18~]icosan-4-one (non-preferred name)	1.29792	5.69687e-05	0.0392142	-4.67248
Dalpanol O-glucoside	1.3209	1.49059e-05	3.01371	1.59154
Toosendanin	1.07412	0.0219768	3.5568	1.83058
5-[3-[(2R,3R,4S,5S,6R)-3,4,5-trihydroxy-6-(hydroxymethyl)tetrahydropyran-2-yl]oxyoctyl]tetrahydrofuran-2-one	1.24822	0.00142277	0.259618	-1.94554
(2E)-2-hexylidene-3-methyl-butanedioic acid-co-elution group	1.32828	1.42553e-05	0.084296	-3.56839
Kaempferol	1.32536	0.000107343	2.01984	1.01424
8-hydroxy-1,5-dimethyl-8-[(E)-3-[(2R,3R,4S,5S,6R)-3,4,5-trihydroxy-6-(hydroxymethyl)oxan-2-yl]oxybut-1-enyl]-6-oxabicyclo[3.2.1]octan-3-one	1.30103	0.000793886	0.292033	-1.77579
Bornyl ferulate	1.30406	4.76655e-05	0.187181	-2.41749
Bis(5-hydroxynoracronycine)	1.04528	0.0132657	0.34015	-1.55576
Limonexin	1.32845	2.93109e-05	4.31647	2.10985
(3aR,6R,7aR)-Tetrahydro-6-methyl-3-methylene-6-(4-oxopentyl)-2,5(3H,4H)-benzofurandione	1.32948	0.00201038	88.2012	6.46273
Andrographolide-co-elution group	1.32483	0.000178422	0.270969	-1.8838
Bufotenine O-glucoside	1.32452	0.00779019	0.26011	-1.94281
Linaprazan	1.33146	2.22107e-07	0.102605	-3.28482
9-Oxononanoic acid	1.28631	0.0374683	0.418443	-1.2569
4-Methoxybenzyl acetate	1.32489	0.0165236	10.3708	3.37445
2,2,6-Trimethylcyclohexane-1,4-dione	1.29583	0.00345615	0.465124	-1.10431
Carvyl acetate	1.30894	0.00107168	0.381891	-1.38877
2-(3,7,11-Trimethyldodeca-2,6,10-trienylsulfanyl)benzoic acid	1.32679	5.89936e-06	0.142595	-2.81
Undecanedioic acid	1.32706	1.46266e-06	0.142744	-2.8085
1-Hydroxyepiacorone	1.32817	4.23618e-05	0.178784	-2.48371
Precocene II	1.31712	0.000156606	2.02757	1.01975
(3S)-3-acetoxy-3-[(1R,2R,5R,6R,10S,11S,14S)-11-(3-furyl)-5-(1-hydroxy-1-methyl-ethyl)-2,6,10-trimethyl-3,13-dioxo-12,15-dioxatetracyclo[8.5.0.01,14.02,7]pentadecan-6-yl]propanoic acid	1.32433	8.17705e-05	8.17886	3.0319
Prostaglandin G2 2-glyceryl Ester	1.32265	1.90212e-05	0.363206	-1.46114
Songorine	1.32508	4.68832e-05	0.161733	-2.62831
2,3-Dinor-8-iso prostaglandin F1alpha	1.32001	0.000198602	0.272419	-1.8761
2-Benzylidene-1-heptanol	1.32294	0.00887738	3.25611	1.70315
Italidipyrone	1.2437	0.000279919	309.182	8.27231
Stereoisomer of 3-(2,4-dihydroxyphenyl)-2,3-dihydro-7-hydroxy-8-(3-methyl-2-buten-1-yl)-4H-1-benzopyran-4-one	1.31864	0.000267284	6.91161	2.78902
12-Oxo-20-carboxy-leukotriene B4	1.32927	8.22596e-06	0.159537	-2.64804
2-[(3S,3aR,5R,7aS)-3a-acetyl-3-hydroxy-7a-methyl-2,3,4,5,6,7-hexahydro-1H-inden-5-yl]prop-2-enoic acid-co-elution group	1.28967	0.0359636	0.128314	-2.96225
3-Oxo-alpha-ionol 9-[apiosyl-(1->6)-glucoside]	1.25664	0.000360514	0.203387	-2.2977
1-Acetyl-Beta-Carboline	1.33018	8.32873e-08	13.6087	3.76646
7-Prenyloxyaromadendrin	1.2984	0.00107283	5.16315	2.36825
Traumatic acid	1.30096	0.00212866	0.139087	-2.84594
Trolox	1.28579	0.000433436	0.288172	-1.795
Leukotriene F4	1.3227	0.000100202	3.18858	1.67291
Xanthoxylin	1.29649	0.0024077	2.07494	1.05307
2,3-dinor-thromboxane B2	1.3287	6.59914e-08	0.0544906	-4.19785
3-Oxododecanoic acid	1.26889	0.00801017	0.440273	-1.18353
7-hydroxy-3-[4-hydroxy-3-(3-methylbut-2-enyl)phenyl]-8-(3-methylbut-2-enyl)chromen-4-one	1.28896	0.000386106	0.456142	-1.13245
(ent-6alpha,7alpha,16alphaH)-6,7,17-Trihydroxy-19-kauranoic acid	1.3068	0.000224312	0.276443	-1.85495
(E)-9,12,13-trihydroxyoctadec-10-enoic acid-co-elution group	1.31802	1.46755e-05	0.215439	-2.21465
Gingerol-co-elution group	1.32316	1.51005e-05	2.86937	1.52074
Angoletin	1.3274	0.0153834	17.1295	4.09841
(1S,3R,8R,10R,11R,12R,17R)-5,12,16,16-tetramethyl-2,7,9-trioxahexacyclo[9.8.0.01,3.04,8.08,10.012,17]nonadec-4-en-6-one	1.32582	0.000138518	0.198171	-2.33518
Curcumanolide A	1.28677	0.000569938	0.301339	-1.73054
Geranylacetone	1.31942	0.000572222	0.26899	-1.89438
Lycofawcine	1.2787	0.00842445	0.40409	-1.30725
Dodecanedioic acid	1.31202	0.000262833	0.249064	-2.00541
10-hydroxy-4-isopropyl-1-(2-methylpropylidene)-4H-pyrazino[2,1-b]quinazoline-3,6-dione	1.3281	0.00301558	3.96264	1.98646
Amorfrutin 2	1.31128	0.0409748	0.139402	-2.84268
16-Hydroxy-9-oxooctadeca-10,12,14-trienoic acid	1.32776	0.00335961	0.162379	-2.62256
Sclareapinone	1.32841	0.00461154	0.182595	-2.45328
(E)-2-(4-Methylpent-3-enyl)-6-oxohept-2-enoic acid-co-elution group	1.3275	8.31783e-06	0.248142	-2.01076
Sundiversifolide	1.32661	5.10689e-07	0.131524	-2.9266
2-(6-hydroxy-2-methyl-1,2,4a,5,6,7,8,8a-octahydronaphthalen-1-yl)pyran-4-one	1.27273	0.000172819	0.203631	-2.29597
9,16-Dioxooctadec-10,12,14-trienoic acid	1.32857	3.81866e-05	0.200325	-2.31959
3-(4-Hydroxyphenyl)propanol	1.30394	0.00052075	2.07843	1.05549
LPC(18:4)	1.32782	0.00317028	4.94507	2.30599
Penicillin K	1.02949	0.00056469	0.158286	-2.65939
4'-Hydroxy-3',4,5',6,6',7-hexamethylspiro[2-oxabicyclo[2.2.2]octane-8,2'-oxane]-3,5-dione	1.2449	5.08976e-06	0.037529	-4.73585
Tremetone	1.32829	1.84441e-05	2.97348	1.57215
Pga1	1.28705	0.000202599	0.288515	-1.79328
Sugeonyl acetate	1.32006	5.45802e-06	0.216399	-2.20824
5-Hydroxy-1-(4-Hydroxy-3-Methoxyphenyl)Decan-3-One	1.32323	2.24005e-06	0.204398	-2.29054
3-[4-Hydroxy-2-methoxy-5-(2-methylbut-3-en-2-yl)phenyl]-1-(4-hydroxyphenyl)-2-propen-1-one	1.30093	0.036186	3.82146	1.93412
Geranyl acetoacetate	1.32849	2.34463e-06	0.10887	-3.19933
3-hydroxy-2-octyl-pentanedioic acid	1.32909	7.75519e-06	0.135749	-2.88099
Cucurbitacin H	1.33101	0.00121937	8.47544	3.08329
Cinnamoylechinadiol	1.28811	0.0386037	0.312609	-1.67757
[(2R,3R,4S,5R,6R)-6-[2-(3,4-dihydroxyphenyl)ethoxy]-3,5-dihydroxy-4-[(2R,3R,4R,5R,6S)-3,4,5-trihydroxy-6-methyloxan-2-yl]oxyoxan-2-yl]methyl (E)-3-(3,4-dihydroxyphenyl)prop-2-enoate	1.32497	0.0124516	7.2648	2.86092
[6]-Gingerdiol 5-O-beta-glucopyranoside	1.32374	0.0076536	0.313876	-1.67174
6-[(2R)-2,3-dihydroxy-3-methyl-butyl]-7-hydroxy-chromen-2-one	1.31534	0.0189731	11.7372	3.55302
Malvin	1.31877	0.030538	12.115	3.59872
9,10-Dihydroxy-12-octadecenoic acid	1.31118	0.000752732	2.32476	1.21708
3-(3-hydroxy-5-methyl-phenoxy)-5-methyl-benzene-1,2-diol	1.29946	0.000983566	13.285	3.73172
Gancaonin A	1.28446	0.000594051	6.35816	2.66861
Polysorbate 60	1.31589	7.55684e-05	0.20859	-2.26126
7-hydroxy-3-(hydroxymethyl)-5-methyl-isochromen-1-one	1.32968	0.00200363	11.144	3.4782
Pectolinarin	1.32463	0.0142845	9.00815	3.17123
Hexahydrocurcumin	1.32222	0.00032564	3.33373	1.73714
Oryzalic acid A	1.31589	0.000177008	0.405819	-1.30109
Podophyllotoxin, glucoside	1.32436	0.0166183	9.51303	3.2499
9,12,13-Trihydroxyoctadeca-10,15-dienoic acid	1.31681	0.00930351	0.455091	-1.13577
Pregnanetriol 3a-O-b-glucuronide	1.32807	6.03918e-05	4.33465	2.11591
Desglucocheirotoxol	1.32523	0.00560598	4.55935	2.18883
Scutianine F	1.33118	0.00239253	0.0147395	-6.08417
Spirosta-5,25(27)-dien-1,3-diol	1.20657	0.00281882	0.267535	-1.9022
10-deacetylbaccatin III	1.0695	0.0160557	8.49507	3.08663
6a,7,8-trihydroxy-3-methyl-3,4,5,6,7,12a-hexahydro-2H-benzo[a]anthracene-1,12-dione	1.30284	0.0441869	7.77985	2.95974
Nerolidol 3-O-[a-rhamnopyranosyl-(1->2)-b-glucopyranoside]	1.33103	6.88369e-07	4.6913	2.22999
(+)-[2-[2,6-Dihydroxy-4-(6-hydroxybenzofuran-2-yl)phenyl]-6-(2,4-dihydroxyphenyl)-4-methyl-3-cyclohexen-1-yl][2,4-dihydroxy-3-(3-methyl-2-buten-1-yl)phenyl]methanone	1.31898	0.0389479	15.5566	3.95946
7,8-(2,2-Dimethylpyrano)-3,4'-dihydroxy-5-methoxyflavan	1.25651	0.002029	2.64323	1.4023
1,9b-dihydroxy-6,6,9a-trimethyl-1,5,5a,7,8,9-hexahydrobenzo[e]isobenzofuran-3-one-co-elution group	1.33057	0.001453	0.120906	-3.04805
6-hydroxy-2-(1-hydroxy-3-methyl-butyl)-1-methoxy-8-methyl-10H-benzo[b][1,5]benzodioxocin-12-one	1.3009	0.00206206	3.01538	1.59234
Tetradecanedioic acid	1.30655	7.38003e-05	0.275512	-1.85981
Terminaline	1.29978	0.0004146	0.00347735	-8.16779
O-Geranylvanillin	1.33041	1.60972e-07	0.215176	-2.21641
14-hydroxy-14-(hydroxymethyl)-5,9-dimethyl-tetracyclo[11.2.1.01,10.04,9]hexadecane-5-carboxylic acid	1.32552	1.19496e-05	0.279727	-1.83791
(1R,2R,6R,9R)-2,11,11-trimethyl-3-oxo-tricyclo[4.3.2.01,5]undecane-9-carboxylic acid-co-elution group	1.32726	3.3078e-05	0.364447	-1.45622
4-[(1E,3Z)-5-hydroxy-3-methylpenta-1,3-dienyl]-3,4a,8,8-tetramethyl-2,4,5,6,7,8a-hexahydro-1H-naphthalene-1,2,3-triol	1.30212	8.93599e-05	0.242811	-2.0421
5,9-Dimethyl-14-oxotetracyclo[11.2.1.01,10.04,9]hexadecane-5-carboxylic acid	1.08828	0.00730904	0.391091	-1.35442
7-ethoxy-4-methyl-chromen-2-one	1.30656	4.72291e-05	3.89272	1.96078
5,7,11,19-tetraoxapentacyclo[10.8.0.02,10.04,8.013,18]icosa-2,4(8),9,13(18),14,16-hexaen-16-ol-co-elution group	1.30961	0.00018682	4.06861	2.02453
Sterebin D	1.1842	0.0199351	0.340214	-1.55548
Cassaidine	1.32358	8.82113e-06	0.060947	-4.0363
8-[3-oxo-2-[(E)-pent-2-enyl]cyclopenten-1-yl]octanoic acid	1.31987	0.000246347	0.338424	-1.5631
Nandrolone	1.32051	0.000315568	0.358027	-1.48186
Tetradecyl nicotinate	1.32734	5.82466e-05	0.207183	-2.27102
Deoxycohumulone	1.31494	0.00018846	0.292182	-1.77506
3,8a-Dimethyl-5-methylidene-dodecahydronaphtho[2,3-b]furan-2-one	1.32783	5.94213e-05	0.171419	-2.5444
Sophoraflavanone B	1.30021	0.0010156	3.48521	1.80125
16-[5-Hydroxy-6-(hydroxymethyl)-3-[3,4,5-trihydroxy-6-(hydroxymethyl)oxan-2-yl]oxy-4-(3,4,5-trihydroxyoxan-2-yl)oxyoxan-2-yl]oxy-7,9,13-trimethyl-5'-methylidenespiro[5-oxapentacyclo[10.8.0.02,9.04,8.013,18]icosane-6,2'-oxane]-10-one	1.33074	1.25543e-06	10.6435	3.41191
Kikkanol C	1.32893	1.95203e-05	0.213247	-2.2294
Acetal R	1.16985	0.0080085	0.47047	-1.08783
8-hydroxy-6-methyl-2-(4-methylpent-3-enyl)octa-2,6-dienoic acid	1.30186	3.11492e-05	0.156671	-2.67419
Peucenin	1.32298	0.0233458	14.1302	3.82071
3,7,11-Trimethyl-2,6,10-dodecatrienyl acetate	1.30904	0.00036007	0.328832	-1.60458
N-oleoyl-aspartate	1.33006	0.0023508	0.186583	-2.42211
(10Z,13Z)-15,16-dihydroxyoctadeca-10,13-dienoic acid	1.32963	7.37027e-06	0.184534	-2.43804
Pregnanediol 3-O-glucuronide	1.31713	8.80035e-07	0.0736124	-3.76391
N-Myristoyl Aspartic acid	1.32666	5.65299e-05	0.184819	-2.43582
(8E)-10-hydroxy-5,9,12,13,16-pentamethyl-4-oxatricyclo[10.3.1.03,5]hexadeca-1(15),8-dien-2-one	1.27772	0.000943259	0.303449	-1.72048
7-(1-hydroxy-1-methyl-ethyl)-1,4a-dimethyl-2,3,4,9,10,10a-hexahydrophenanthrene-1-carboxylic acid-co-elution group	1.32243	5.85252e-05	2.77267	1.47128
Uriolide	1.31281	2.82711e-05	0.167299	-2.5795
(4Z,7Z,10Z,13Z)-hexadeca-4,7,10,13-tetraenoic acid	1.32624	3.21067e-05	0.267723	-1.90119
N-arachidonoylglycine	1.33127	0.000901333	0.0290599	-5.10483
[1-Acetyloxy-4-(3-hydroxy-3-methylpent-4-enyl)-3,4,8,8-tetramethyl-1,2,3,5,6,7-hexahydronaphthalen-2-yl] acetate	1.32462	4.5672e-05	0.142426	-2.81171
hexadeca-6,9,12-trienedioylcarnitine-co-elution group	1.33091	3.0877e-07	0.0499384	-4.32371
(6beta,7alpha,12beta,13beta)-7-Hydroxy-11,16-dioxo-8,14-apianadien-22,6-olide	1.31552	0.0153794	3.98275	1.99377
methyl (E)-8-(4-hydroxy-6-methoxy-7-methyl-3-oxo-1H-2-benzofuran-5-yl)-2,6-dimethyloct-6-enoate	1.32915	5.47874e-06	0.140701	-2.82929
Sph(t18:0)	1.3161	0.000485707	0.472447	-1.08178
2-(2,8-dihydroxytridecyl)-6-oxopyran-4-olate	1.31762	8.96077e-06	0.152852	-2.7098
Karakoline	1.32381	6.70585e-05	0.0587437	-4.08942
5,7-Megastigmadien-9-ol glucoside	1.31588	2.16802e-05	0.134976	-2.88922
1-Heptadecene-4,6-diyne-3,9-diol	1.30543	0.00094264	2.2794	1.18865
(5R)-5-hydroxy-1-(4-hydroxy-3-methoxy-phenyl)tetradecan-3-one-co-elution group	1.32868	4.0253e-05	0.202024	-2.3074
2,9-Bis(3-methyl-2E-pentenoyl)-2b,9a-dihydroxy-4Z,10(14)-oplopadien-3-one	1.32522	0.00968289	0.118647	-3.07526
Cucurbitacin P	1.31811	0.0120125	11.8369	3.56521
N-Lauroyl Phenylalanine	1.32176	2.96161e-05	0.160435	-2.63994
commendamide	1.26027	0.001625	0.366732	-1.4472
Scytophycin E	1.32609	0.00938887	88.0115	6.45962
3-Dehydro-2-deoxyecdysone	1.32669	0.00624833	0.114063	-3.1321
13(S)-Hpode	1.17531	0.00376923	0.440013	-1.18438
Isobavachin	1.30528	0.000891536	4.44329	2.15163
5-Nitroxystearic acid	1.32728	3.41758e-05	0.421258	-1.24722
Ponasterone A	1.32968	0.00203532	0.0764211	-3.70988
ent-17-Hydroxy-16beta-kauran-19-al	1.33045	1.60183e-06	0.310576	-1.68698
12(S)-HHTrE	1.24067	0.00318727	0.483228	-1.04923
8-Prenyl-rac-pinocembrin	1.30651	0.00219406	4.84562	2.27668
2-Hydroxy-6-(8Z,11Z)-8,11,14-pentadecatrien-1-ylbenzoic acid	1.31512	0.000193833	2.16875	1.11686
C20 phytosphingosine	1.32842	0.0108344	21.8944	4.45249
1,2-Dihydro-2-(1-methylethenyl)-6H-benzofuro[3,2-c]furo[3,2-g][1]benzopyran-6a,9(11aH)-diol, 9CI	1.30777	0.00095551	8.45399	3.07963
2-[4-Hydroxy-2-(hydroxymethyl)-6-[(10,14,16,20-tetramethyl-22-azahexacyclo[12.10.0.02,11.05,10.015,23.017,22]tetracos-4-en-7-yl)oxy]-5-(3,4,5-trihydroxy-6-methyloxan-2-yl)oxyoxan-3-yl]oxy-6-methyloxane-3,4,5-triol	1.316	0.00226156	41.4837	5.37447
Wighteone	1.30937	0.000961585	8.73292	3.12646
Cyclotricuspidoside C	1.32625	0.0116355	86.8999	6.44128
Sphinganine	1.32502	0.0142098	12.3828	3.63026
5-[2-(3,4-dihydroxy-2,5-dimethoxyoxolan-3-yl)ethyl]-1,4a-dimethyl-6-methylidene-3,4,5,7,8,8a-hexahydro-2H-naphthalene-1-carboxylic acid	1.29028	0.0468419	0.169044	-2.56453
Glucosyl passiflorate	1.30094	0.00067654	2.13909	1.09699
2'-Hydroxyacetophenone	1.30815	0.00165631	2.58507	1.37021
Brosimone H	1.31969	0.0116724	6.45045	2.6894
1-(3-hydroxy-3-methylpent-4-enyl)-2,5,5,8a-tetramethyl-3,4,4a,6,7,8-hexahydro-1H-naphthalen-2-ol	1.29597	0.0384816	0.250026	-1.99985
3-Hydroxylauric acid	1.31024	0.0001981	2.33515	1.22352
2-vinyl-4,6,7-tripropanoate porphyrin	1.32906	1.64575e-05	0.220241	-2.18285
pheophorbide b	1.32239	3.27564e-05	0.106475	-3.23141
Encequidar	1.32768	3.48388e-05	0.118092	-3.08202
Zerumbone epoxide	1.3276	4.6566e-05	0.40684	-1.29747
Iraldeine	1.32378	3.7009e-05	2.05514	1.03923
α-Cyperone-co-elution group	1.33031	3.68033e-06	0.133992	-2.89978
1-(6Z,9Z,12Z,15Z-octadecatetraenoyl)-glycero-3-phosphate	1.27809	0.00194431	0.432084	-1.21061
(2Z,6E)-6-methyl-2-(4-methylpent-3-enyl)octa-2,6-dienoic acid	1.32835	5.64253e-06	0.19334	-2.37079
gamma-Eudesmol rhamnoside	1.24763	0.00636296	0.492472	-1.02189
8,10-Octadecadiynoic acid	1.32395	0.00882394	0.241245	-2.05143
Basilimoside	1.32773	0.00712427	0.140579	-2.83055
10-Undecenoic acid	1.32832	3.28356e-06	0.395129	-1.3396
12-Oxo-phytodienoic acid	1.32437	1.00353e-05	0.213152	-2.23005
Isolupabigenin	1.31724	0.000164277	6.62381	2.72766
Resveratrol-13C6TrimethylEther	1.32085	0.000188994	7.10707	2.82926
Neantine-co-elution group	1.31416	0.000175989	4.18553	2.06541
13(S)-HpOTrE	1.32789	2.49647e-05	0.196953	-2.34408
Tween 80	1.33075	0.000883787	10.0932	3.33532
(1S,4S,5R,9S,10R,13R,14S)-5-(Acetyloxymethyl)-14-hydroxy-14-(hydroxymethyl)-9-methyltetracyclo[11.2.1.01,10.04,9]hexadecane-5-carboxylic acid	1.32902	0.0040156	0.171229	-2.546
Phorbolol myristate acetate	1.23028	1.88058e-05	0.0537837	-4.21669
[2-hydroxy-3-[3,4,5-trihydroxy-6-[[3,4,5-trihydroxy-6-(hydroxymethyl)oxan-2-yl]oxymethyl]oxan-2-yl]oxypropyl] (9Z,12Z,15Z)-octadeca-9,12,15-trienoate	1.32248	8.76874e-06	0.333557	-1.58399
1-Palmitoyl-sn-glycerol	1.21708	0.0357414	0.296332	-1.75471
Corchorusoside D	1.3094	0.000226418	0.48074	-1.05667
LPC(18:3)	1.31861	0.0124988	4.22158	2.07778
phosphatidylglycerolphosphate (1-palmitoyl, 2-palmitoleoyl)	1.30824	0.0392205	53.5017	5.74151
9-Oxo-10(E),12(E)-octadecadienoic acid	1.32771	4.969e-05	0.271887	-1.87892
Methyl phaeophorbide b	1.32781	0.00184591	0.0109698	-6.51032
Panaquinquecol 2	1.32398	2.03398e-06	0.193179	-2.37199
formyl 2Z,4E,6Z-decatrienoate	1.27952	0.000895256	0.466904	-1.0988
Oleoylcholine [M]	1.29815	0.00331144	0.00548644	-7.50991
Alpha-Linoleoylcholine [M]	1.2957	1.93781e-05	0.0637867	-3.9706
6-Hydroxy-7-(hydroxymethyl)-4-({[3,4,5-trihydroxy-6-({[3,4,5-trihydroxy-6-(hydroxymethyl)oxan-2-yl]oxy}methyl)oxan-2-yl]oxy}methyl)-1H,4ah,5H,6H,7H,7ah-cyclopenta[c]pyran-1-yl 3-methylbutanoate	1.30573	0.00182043	0.306686	-1.70517
Auroxanthin	1.30963	0.000329427	0.202378	-2.30488
2,5-Diisopropylphenol	1.32145	0.000114211	0.22873	-2.12828
Carboprost methyl	1.3261	0.0100333	0.0902609	-3.46975
Tuberoside A (Allium tuberosum)	1.31173	8.51488e-05	12.1335	3.60093
(2E,4Z)-9-oxooctadeca-2,4-dienoic acid	1.3169	0.000161937	0.206762	-2.27396
3-decanoyl-3',4-di(3-methylbutanoyl)sucrose	1.33096	0.00250939	0.0339548	-4.88024
13(S)-HODE-co-elution group	1.31216	5.5654e-05	0.31842	-1.651
9(S)-Hpode	1.32297	1.40025e-05	0.415976	-1.26543
10,13-dimethyl-17-oxo-3-sulfooxy-1,2,3,4,7,8,9,11,12,14,15,16-dodecahydrocyclopenta[a]phenanthrene	1.32932	0.0040119	6.40092	2.67828
(behenoyl)adenylate	1.30498	0.000105094	0.339001	-1.56064
dimethyl (1S,4S,5R,6S,7S,8R,11S,12R,14S,15R)-12-acetyloxy-4,7-dihydroxy-6-[(1R,2S,6S,8R,9R,11S)-2-hydroxy-11-methyl-5,7,10-trioxatetracyclo[6.3.1.02,6.09,11]dodec-3-en-9-yl]-6-methyl-14-[(E)-2-methylbut-2-enoyl]oxy-3,9-dioxatetracyclo[6.6.1.01,5.011,15]pentadecane-4,11-dicarboxylate	1.27032	0.00309946	0.0120344	-6.37669
(8Z,11Z,14Z)-Heptadecatrienal	1.31183	0.000267899	0.240963	-2.05311
C20 sphinganine	1.32405	0.0133674	60.4752	5.91827
1,2-dimyristoyl-phosphatidyl-ethanolamine	1.24245	0.00760489	114.52	6.83945
Cassaine	1.32997	0.00032521	0.0321606	-4.95856
Anemarrhenasaponin I	1.32577	5.95499e-06	18.8463	4.23621
3,5-dihydroxy-6,7-didehydro-12'-apo-beta-caroten-12'-al	1.14206	0.022915	0.388717	-1.36321
Cholylvaline	1.05564	0.0380799	13.063	3.70741
Hexadecyl ferulate	1.31726	0.000305126	0.301761	-1.72852
[5-Hydroxy-5-(hydroxymethyl)-10-[[3,4,5-trihydroxy-6-[[3,4,5-trihydroxy-6-(hydroxymethyl)oxan-2-yl]oxymethyl]oxan-2-yl]oxymethyl]-3,8-dioxatricyclo[4.4.0.02,4]dec-9-en-7-yl] 3-methylbutanoate	1.3061	0.0244912	0.376633	-1.40877
Spisulosine	1.31542	0.0173149	43.9253	5.45698
methyl 8-[(1S,5R)-4-oxo-5-[(Z)-pent-2-enyl]cyclopent-2-en-1-yl]octanoate	1.32048	0.0116134	0.08318	-3.58762
Hexadeca-5,8,11-trienoylcarnitine	1.32571	1.66442e-05	0.234132	-2.09461
9,11,13,15-cis,trans,trans,cis-Octadecatetraenoic acid methyl ester	1.32897	0.00700413	0.0662744	-3.91541
Arachidoyl Ethanolamide	1.31285	0.00882366	44.6271	5.47985
Platycodigenin-co-elution group	1.22991	0.00537381	0.193688	-2.36819
LPC(18:2/0:0)	1.29965	0.0280885	4.49557	2.1685
Dihydrocucurbitacin F	1.29795	0.02909	4.40839	2.14025
5-(4-carboxy-3-methyl-butyl)-1,4a-dimethyl-6-methylene-decalin-1-carboxylic acid	1.32732	7.70355e-06	0.175415	-2.51116
deoxypseudomonate B	1.32952	0.00407908	0.0816702	-3.61405
Asolectin	1.11389	0.0164154	4.42048	2.1442
Digin	1.27638	0.000138424	0.258338	-1.95267
9(S)-Hode	1.30751	0.00034268	0.297642	-1.74835
Humilin B	1.32071	0.000412231	0.248039	-2.01136
Octadecanedioic acid	1.2829	0.00611234	0.425116	-1.23407
D-Homo-24-nor-17-oxachola-20,22-dien-16-one, 1,3,7-tris(acetyloxy)-14,15:21,23-diepoxy-4,4,8-trimethyl-, (1a,3alpha,5alpha,7alpha,13alpha,14beta,15beta,17aalpha)-	1.12623	0.00021998	0.134629	-2.89294
Estradiol enanthate	1.3293	0.00193451	0.0720737	-3.79438
NAE(18:3(9Z,12Z,15Z))-co-elution group	1.331	0.00169153	0.055635	-4.16786
20-Ethyl-16-methoxy-4-(methoxymethyl)aconitane-1,8,14-triol	1.32671	0.00707638	0.137215	-2.8655
3-Hydroxy-10'-apo-b,y-carotenal	1.32508	4.68831e-06	0.275792	-1.85835
Lycoperoside D	1.32811	0.00151643	38.5562	5.26889
Amasterol	1.25728	0.00116011	2.24655	1.16771
(+-)-3-Hydroxytetradecanoic acid	1.1904	0.00723638	3.12448	1.64362
2,4-di(2-methyl)butanoyl-3-(6-methyl)heptanoyl-6-(2-methyl)butanoyl-sucrose	1.3083	3.52786e-06	17.7049	4.14608
(3b,6a,12b,17a,20S)-Dammar-24-ene-3,6,12,17,20-pentol 20-[glucosyl-(1->2)-glucoside] 6-xyloside	1.32383	0.0113656	7.38535	2.88467
5-[(8Z,11Z)-pentadeca-8,11-dien-1-yl]benzene-1,3-diol	1.31955	1.53608e-05	0.0852186	-3.55269
2-Hydroxypalmitic acid	1.32793	1.28637e-05	0.427317	-1.22662
14-(hydroxymethyl)-5,9-dimethyltetracyclo[11.2.1.01,10.04,9]hexadecan-5-ol	1.31768	1.32441e-05	0.123187	-3.02108
Rubusoside	1.31673	0.00596868	0.0186858	-5.74191
2,4-dihydroxyheptadec-16-ynyl acetate	1.32422	3.62595e-05	0.141455	-2.82158
1-20:3-2-18:3-phosphatidylserine	1.32695	0.0138149	121.788	6.92823
Neochrome	1.32054	5.31495e-05	0.156316	-2.67746
2-Oxo-nonadecanoic acid	1.31221	0.000868682	0.284889	-1.81153
2-Palmitoylglycerol	1.31419	0.0259404	0.179135	-2.48088
LPC(16:0)	1.29453	0.0356983	3.05776	1.61247
(2S,3R,4R,5R,6S)-2-[(2R,3R,4S,5S,6R)-2-[[(6R,10R,12S,14R)-3,12-dihydroxy-17-[(E,2S)-2-hydroxy-6-methyloct-5-en-2-yl]-4,4,10,14-tetramethyl-1,2,3,5,6,7,8,9,11,12,13,15,16,17-tetradecahydrocyclopenta[a]phenanthren-6-yl]oxy]-4,5-dihydroxy-6-(hydroxymethyl)oxan-3-yl]oxy-6-methyloxane-3,4,5-triol	1.23751	0.000763096	299.651	8.22714
N-Lauroyl Lysine	1.31349	4.34434e-05	4.20842	2.07328
Montanol	1.30032	0.000318528	0.416857	-1.26238
(9Z,12Z,15Z)-N-[(3-methoxyphenyl)methyl]octadeca-9,12,15-trienamide	1.32467	5.09175e-07	0.0263873	-5.24401
PI(18:1(9Z)/20:4(5Z,8Z,11Z,14Z))	1.32761	0.00336966	94.6726	6.56488
Capsorubin	1.16157	0.00541799	0.29669	-1.75297
Myristoleic acid	1.31582	0.0108478	0.441362	-1.17996
N-arachidonoyl-alanine	1.33106	1.43186e-08	0.208441	-2.26229
Canthaxanthin	1.32051	0.000537335	0.14173	-2.81878
Cloversaponin I	1.19298	0.00113169	0.240282	-2.0572
(2S,3R,4R,5R,6S)-2-[(2R,3R,4S,5S,6R)-5-Hydroxy-6-(hydroxymethyl)-2-[[(1S,2S,7S,10R,11S,14S,15R,16S,17S,20S,23S)-10,14,16,20-tetramethyl-22-azahexacyclo[12.10.0.02,11.05,10.015,23.017,22]tetracos-4-en-7-yl]oxy]-4-[(2S,3R,4S,5S,6R)-3,4,5-trihydroxy-6-(hydroxymethyl)oxan-2-yl]oxyoxan-3-yl]oxy-6-methyloxane-3,4,5-triol	1.22454	2.78818e-05	15.8719	3.9884
13-beta-Glucosyloxydocosanoate	1.33157	0.00298067	1295.99	10.3398
NAE(18:2)	1.32125	0.000492202	0.132592	-2.91493
Diatoxanthin	1.30176	0.000454445	0.254593	-1.97374
Smilanippin A	1.31093	0.00027119	2.21317	1.14611
Stearidonic acid	1.3266	5.35631e-05	0.155218	-2.68763
N-Linoleoyl GABA	1.32947	0.00281944	0.0416495	-4.58556
N-[(E,3R,4R,5R,9S,10S,11S)-10-hydroxy-11-[(1S,3S,4S,5S,7R,8R,9S,12Z,14Z,17S,19S)-17-hydroxy-3,5,7-trimethoxy-8,14-dimethyl-11-oxospiro[10,23-dioxabicyclo[17.3.1]tricosa-12,14,20-triene-4,2'-oxirane]-9-yl]-4-methoxy-3,5,9-trimethyl-6-oxododec-1-enyl]-N-methylformamide	1.33058	0.00447741	44.6788	5.48152
(3beta,17alpha,23S)-17,23-Epoxy-3,29-dihydroxy-27-norlanost-8-en-24-one	1.32445	0.0106712	0.098587	-3.34246
1-(alpha-linolenoyl)-sn-glycero-3-phosphoethanolamine	1.31447	0.0160995	0.0823536	-3.60202
2-(4-hydroxy-3-methoxyphenyl)-N-[2-(4-hydroxyphenyl)ethyl]-5-[3-[2-(4-hydroxyphenyl)ethylamino]-3-oxoprop-1-enyl]-7-methoxy-2,3-dihydro-1-benzofuran-3-carboxamide	1.28841	0.00348736	0.474083	-1.07679
LPC(17:0/0:0)	1.25978	0.00262142	0.403585	-1.30906
phosphatidylglycerolphosphate (1,2-di-palmitoyl)	1.32939	0.00580887	65.0707	6.02394
NAE(16:1)	1.31676	2.16809e-05	0.111703	-3.16226
1-20:2-2-18:3-phosphatidylserine	1.32366	0.00441965	54.7069	5.77365
dipalmitoyl-1-phosphatidyl-inositol	1.32447	0.00521228	80.4408	6.32986
phosphatidylserine (1,2-dimyristoyl)	1.33033	0.00146135	65.5443	6.0344
Mubenin B	1.33163	0.00270204	7359.7	12.8454
gamma-Linolenic acid-co-elution group	1.30217	0.000164179	0.42241	-1.24328
PC(38:8)	1.3307	0.00665243	75.5438	6.23924
3-[(1S,2S,4aS,7S,8aR)-4,7-dimethyl-1-[(E)-prop-1-enyl]-1,2,4a,5,6,7,8,8a-octahydronaphthalene-2-carbonyl]-4-hydroxy-5-(4-hydroxyphenyl)-1H-pyridin-2-one	1.33023	0.00342983	0.0762754	-3.71264
NAE(16:0)	1.31949	3.47311e-05	0.11301	-3.14548
7-(2-Hydroxypropan-2-yl)-1,4a-dimethyl-2,3,4,5,6,7,8,8a-octahydronaphthalen-1-ol	1.25962	0.0081444	0.420149	-1.25103
Methyl 2-(3-ethyl-7a-hydroxy-8-methoxy-2,3,4,6,7,12b-hexahydro-1H-indolo[2,3-a]quinolizin-2-yl)-3-methoxyprop-2-enoate	1.31127	0.000492125	0.0873569	-3.51693
1-22:0-2-18:2-phosphatidylserine	1.03475	0.0292677	5.87827	2.55539
N-Nervonoyl Asparagine	1.30338	0.0335295	5.27399	2.39889
LysoPS(18:2(9Z,12Z)/0:0)	1.32078	2.21916e-05	0.178864	-2.48306
Ursolic acid-co-elution group	1.13406	0.0261402	2.76596	1.46778
ent-16b,19-Kauranediol 19-acetate	1.32549	0.007913	0.0956794	-3.38565
Cholestan-3-one	1.30545	0.0209001	14.9999	3.90688
Myristic acid-co-elution group	1.2597	0.00476461	0.434119	-1.20384
2-[6-methyl-2-(3,6,12-trihydroxy-4,4,8,10,14-pentamethyl-2,3,5,6,7,9,11,12,13,15,16,17-dodecahydro-1H-cyclopenta[a]phenanthren-17-yl)hept-5-en-2-yl]oxy-6-[(3,4,5-trihydroxyoxan-2-yl)oxymethyl]oxane-3,4,5-triol	1.31705	0.00575291	43.5715	5.44531
1-18:2-2-18:2-phosphatidylserine	1.32365	0.00132589	76.3617	6.25478
LPC(18:0/0:0)	1.28167	0.0114739	3.8747	1.95408
Cer(d16:1/20:53OH(5,6,15))	1.22853	0.000834292	0.123918	-3.01254
Oxycanthine	1.3265	5.28426e-06	0.133029	-2.91019
Ergocristine	1.32683	4.67662e-05	0.127906	-2.96684
Linoleic acid-co-elution group	1.20836	0.00285284	0.360657	-1.4713
2-[4,5-Dihydroxy-6-(hydroxymethyl)-2-[[6-hydroxy-7,9,13-trimethyl-6-[3-methyl-4-[3,4,5-trihydroxy-6-(hydroxymethyl)oxan-2-yl]oxybutyl]-5-oxapentacyclo[10.8.0.02,9.04,8.013,18]icos-18-en-16-yl]oxy]oxan-3-yl]oxy-6-methyloxane-3,4,5-triol	1.24195	0.0110977	0.00384482	-8.02287
thromboxane B1	1.25914	0.00366683	0.314922	-1.66693
Ergocalciferol (Vitamin D2)	1.15782	0.0104182	5.31528	2.41015
(6S,7aR)-2-[(2E,4E,6E,8E,10E,12E,14E)-15-[(6S,7aR)-6-hydroxy-4,4,7a-trimethyl-2,5,6,7-tetrahydro-1-benzofuran-2-yl]-6,11-dimethylhexadeca-2,4,6,8,10,12,14-heptaen-2-yl]-4,4,7a-trimethyl-2,5,6,7-tetrahydro-1-benzofuran-6-ol	1.26731	0.000493536	0.352776	-1.50317
1,2-Di-O-palmitoyl-3-O-(6-sulfoquinovopyranosyl)glycerol	1.32804	0.000994129	268.836	8.07058
N-oleoyl-alanine	1.27206	0.00774087	0.392239	-1.35019
Oleoylglycerone phosphate	1.19343	0.00232303	0.359772	-1.47484
Antheraxanthin A	1.2047	0.00610757	0.402864	-1.31163
5Z,8Z,11Z-Eicosatrienoic acid-co-elution group	1.30853	0.0171974	0.100236	-3.31852
cis-9-Palmitoleic acid	1.31179	0.000743935	0.141662	-2.81947
8-(2-hexylcyclopropyl)octanoic acid	1.2658	0.00840658	0.20231	-2.30536
12-Deoxyphorbol 13-palmitate	1.25569	0.0178107	0.00394207	-7.98683
1-18:3-2-18:3-phosphatidylinositol	1.09333	0.0148332	2.96836	1.56966
Schweinfurthin G	1.13573	0.0356816	0.384627	-1.37847
PC(42:10)	1.19678	0.0170755	11.5926	3.53514
Methyl pentadecanoate-co-elution group	1.27452	0.00187756	0.351317	-1.50916
9-PAHSA	1.3023	0.00128539	0.294728	-1.76254
PC(37:6)	1.30956	0.0300432	31.829	4.99227
Ophiopogonin D'	1.2411	0.0136222	0.0058733	-7.41161
Arnidiol	1.22641	0.0119105	2.80599	1.48851
LPG(18:1(9Z))	1.30222	0.00145234	15.7629	3.97846
Vinaginsenoside R2	1.31091	9.93839e-05	0.0552449	-4.17801
Heptadecanoic acid	1.30063	0.00159075	0.21023	-2.24996
1-16:1-2-18:3-phosphatidylethanolamine	1.30625	0.0267725	8.20717	3.03688
Calomelanol C	1.19327	0.0425602	3.68496	1.88165
1-20:0-2-18:2-phosphatidylserine	1.22988	0.000854068	11.8668	3.56886
1-Oleoyl-sn-glycerol 3-phosphate	1.277	0.00115232	0.305135	-1.71248
Cer(t18:0/16:0)	1.22455	0.0397665	3.2959	1.72067
1-heptadecanoyl-glycero-3-phosphate	1.30951	0.0267519	0.0986249	-3.3419
1-22:0-2-18:3-phosphatidylserine	1.32645	0.00749434	16.2676	4.02393
Diosgenin 3-[glucosyl-(1->4)-rhamnosyl-(1->4)-glucoside]	1.04788	0.000731	0.0431761	-4.53362
2-Octaprenyl-6-methoxyphenol	1.30778	0.000603947	4.35689	2.1233
1-Octadecanoyl-2-(15S-hydroperoxy-5Z,8Z,11Z,13E-eicosatetraenoyl)-sn-glycero-3-phosphoethanolamine	1.32021	1.36822e-05	12.1294	3.60043
1-20:0-2-18:1-phosphatidylserine	1.32548	0.00746194	7.09502	2.82681
Stearic acid	1.27007	0.0105134	0.397069	-1.33254
Oleanolic acid base + O-HexA-Hex	1.16148	0.0170967	5.18045	2.37308
1-18:3-2-18:3-phosphatidylethanolamine	1.32003	0.00013825	2.65864	1.41069
Cryptoxanthin	1.15343	0.00529827	0.236114	-2.08244
PC(42:6)	1.32431	0.00690999	3.14884	1.65482
PC(40:7)	1.24681	0.0130147	3.34135	1.74043
2-[2-[[3,12-dihydroxy-4,4,8,10,14-pentamethyl-17-(6-methylhepta-1,5-dien-2-yl)-2,3,5,6,7,9,11,12,13,15,16,17-dodecahydro-1H-cyclopenta[a]phenanthren-6-yl]oxy]-4,5-dihydroxy-6-(hydroxymethyl)oxan-3-yl]oxy-6-methyloxane-3,4,5-triol	1.29538	0.000574519	2.55324	1.35233
PC(35:5)	1.30066	0.0230208	28.2806	4.82174
Isoacitretin	1.30046	0.00068006	0.275168	-1.86161
LPA(18:0)	1.06311	0.0376443	0.364432	-1.45628
PC(32:3)	1.25012	0.0353176	20.6261	4.3664
PC(34:4)	1.31323	0.0269529	14.2015	3.82797
1-Palmitoyllysophosphatidate	1.14972	0.0215143	0.442305	-1.17689

## Sheet: FD vs SD
MS2_name	VIP	P-Value	Fold_Change	Log2FC
Isomhpg	1.32384	0.000828639	2.20835	1.14297
2,3',4,6-Tetrahydroxybenzophenone	1.34579	1.78453e-06	0.345363	-1.53381
Chiro-Inositol-co-elution group	1.33673	0.000228632	2.04218	1.03011
(-)-Quinicacid	1.34073	5.38319e-05	5.26246	2.39574
Haploperoside C	1.32908	0.0132056	0.334312	-1.58073
Formononetin 7-O-beta-D-glucopyranoside	1.33067	0.000523715	2.336	1.22404
Methyl 4,6-di-O-galloyl-beta-D-glucopyranoside	1.26133	0.000407716	4.7855	2.25867
Glycerophosphocholine	1.32259	0.000873291	0.355434	-1.49235
Rhetsinine	1.3182	0.00145686	0.150879	-2.72854
Malic acid	1.33572	0.000212215	2.11291	1.07923
alpha-Ketoglutaric acid (alpha-KG)	1.34564	0.0026711	13.8142	3.78808
4-Guanidinobutyric acid	1.3384	2.79003e-05	0.141319	-2.82297
Djenkolic acid	1.33714	0.000163803	7.48008	2.90305
Pyruvaldehyde	1.16114	0.0127673	2.00097	1.0007
1,3,6,7-tetrahydroxy-2-[(2R,3S,4S,5R,6S)-3,4,5-trihydroxy-6-(hydroxymethyl)oxan-2-yl]xanthen-9-one	1.3463	2.6964e-06	4.08406	2.03
Quercetagitrin	1.3437	2.5991e-05	0.269099	-1.89379
Citramalic acid	1.33314	0.000439372	2.48356	1.31241
Villol	1.34223	8.63013e-06	0.184803	-2.43594
Glyceric acid	1.30706	0.00129013	2.09938	1.06997
Hygric acid-co-elution group	1.33697	1.1882e-05	4.72866	2.24143
Threonic acid-co-elution group	1.29662	0.00188597	0.380812	-1.39285
Asparagine-co-elution group	1.31759	5.899e-05	0.283651	-1.81781
L-Arginine	1.33559	0.0123406	0.100022	-3.3216
Epigallocatechin 3-O-(3-O-methyl)gallate	1.24465	0.000796229	2.86869	1.52039
1-Methyluric acid-co-elution group	1.33797	0.00667178	2.43911	1.28635
(R)-naringenin	1.34007	1.51045e-05	2.96152	1.56634
2,3,12,15,16-Pentahydroxy-17-(hydroxymethyl)-9,13-dimethyl-5,18-dioxapentacyclo[12.5.0.01,6.02,17.08,13]nonadec-9-ene-4,11-dione	1.25154	0.0126459	0.357914	-1.48232
3-nitropropyl beta-D-glucopyranoside	1.33877	3.69126e-05	0.414347	-1.27109
Methyl 2-(hexopyranosyloxy)-4-(2-oxoethyl)-3-vinyl-3,4-dihydro-2H-pyran-5-carboxylate	1.32887	0.0157155	2.5769	1.36563
Cordycepin-co-elution group	1.34642	2.91007e-08	13.7677	3.78322
Citraconic acid-co-elution group	1.33154	0.000118885	3.22013	1.68712
Phosphate	1.27116	0.00128742	2.22501	1.15381
[(2R,3S,4S,5R,6S)-6-[2,3-dihydroxy-4-[(E)-3-(4-hydroxyphenyl)prop-2-enoyl]phenoxy]-3,4,5-trihydroxyoxan-2-yl]methyl (E)-3-(4-hydroxyphenyl)prop-2-enoate	1.27618	0.00268597	4.89475	2.29123
Adenosine	1.32188	0.000772461	0.420726	-1.24905
2-Isopropylmalic acid-co-elution group	1.34706	0.000455885	148221	17.1774
Physalin B	1.32827	0.0309056	0.0273128	-5.19428
2-amino-5-[(1-carboxy-2-phenyl-ethyl)amino]-5-oxo-pentanoic acid	1.27344	0.000925776	3.20676	1.68112
Picolinic acid	1.276	0.0410619	2.14442	1.10058
Aldobiouronic acid	1.14694	0.0459812	2.47438	1.30707
6-Acetyl-glucose	1.34704	0.000876318	43412.3	15.4058
[3,4,5-Trihydroxy-6-(hydroxymethyl)oxan-2-yl] 3-(4-hydroxyphenyl)prop-2-enoate	1.34028	0.000109622	2.14254	1.09932
Teucrin A	1.33599	0.000258057	2.09948	1.07003
Ethyl glucuronide	1.34706	0.000293711	73588.3	16.1672
Kanakugiol	1.30266	0.00271797	2.62013	1.38964
1,2,3,4-Tetrahydro-Beta-Carboline-3-Carboxylic Acid	1.34558	8.58154e-08	0.164777	-2.60142
3-[(2-Benzyl-3-sulfanylpropanoyl)amino]propanoic acid	1.33983	4.97578e-05	0.403761	-1.30843
Vanilloloside	1.33411	0.0146393	3.98582	1.99488
2-(4-Allyl-2,6-dimethoxyphenoxy)-1-(3,4,5-trimethoxyphenyl)-1-propanol	1.30866	0.000169587	5.66857	2.50298
Arginine, asparaginylglycyl-	1.11865	0.0411146	0.456828	-1.13028
Oxoundecanoylcarnitine (Car(11:1-O))	1.299	0.00325531	0.4042	-1.30686
Methyl 3,4,5-trimethoxycinnamate	1.29621	0.00316966	0.493153	-1.01989
trans-Grandmarin	1.32829	0.000366118	0.474391	-1.07585
(2R,3S,4S,5R,6S)-2-(Hydroxymethyl)-6-(((1S,4aR,7aS)-7-(hydroxymethyl)-1,4a,5,7a-tetrahydrocyclopenta[c]pyran-1-yl)oxy)tetrahydro-2H-pyran-3,4,5-triol	1.32463	0.00066866	0.45996	-1.12042
2-Amino-5-[(1-carboxy-2-prop-1-enylsulfinylethyl)amino]-5-oxopentanoic acid	1.33669	0.00694844	0.454375	-1.13804
Schisandrone	1.34287	8.26265e-06	0.321193	-1.63849
11-Dodecene-6,8-diynoic acid, 10-(beta-D-glucopyranosyloxy)-3-hydroxy-, methyl ester	1.34176	4.33102e-05	2.22328	1.15269
5'-Methylthioadenosine	1.34058	5.18516e-07	11.2709	3.49453
Methyl 7-(hydroxymethyl)-1-[3,4,5-trihydroxy-6-(hydroxymethyl)oxan-2-yl]oxy-1,4a,5,7a-tetrahydrocyclopenta[c]pyran-4-carboxylate	1.3341	0.000579465	5.0789	2.34452
5,6,2',3',4'-Pentamethoxyflavone	1.31985	0.000112245	2.93927	1.55546
2'-Hydroxy-5',6'-dimethoxy-3,4-methylenedioxyfurano[2'',3'':4',3'] dihydrochalcone	1.34579	8.08943e-07	3.46296	1.792
Cyanidin 3-(3-glucosyl-6-malonylglucoside) 4'-glucoside [M]	1.33189	0.000315476	2.22806	1.15579
3-[3-hydroxy-2-[(2S,3R,4S,5S,6R)-3,4,5-trihydroxy-6-(hydroxymethyl)tetrahydropyran-2-yl]oxy-phenyl]propanoic acid	1.31953	0.0259913	11.7343	3.55266
Flavin mononucleotide (FMN)	1.334	0.000200761	9.83166	3.29743
2-(4-Methyl-1,3-pentadienyl)-9,10-anthracenedione, 9CI	1.33435	8.60357e-05	0.413118	-1.27538
Pyrano[3,2-a]carbazole, 3,11-dihydro-3,5-dimethyl-3-(4-methyl-3-penten-1-yl)-, (3S)-	1.34412	1.0756e-05	11.422	3.51374
Riboflavin	1.34489	3.15894e-06	2.87696	1.52455
Acetylpseudotropine	1.34334	1.78638e-06	0.325774	-1.61806
2,6 Dimethylheptanoyl carnitine	1.34627	7.18935e-07	0.495213	-1.01388
beta-D-Glucopyranoside, 6a,11a-dihydro-9-methoxy-6H-benzofuro(3,2-c)(1)benzopyran-3-yl, 6-(hydrogen propanedioate), (6aR,11aR)-	1.27786	0.0017821	0.469412	-1.09107
19-ethenyl-18-[3,4,5-trihydroxy-6-(hydroxymethyl)oxan-2-yl]oxy-17-oxa-3,13-diazapentacyclo[11.8.0.02,10.04,9.015,20]henicosa-2(10),4,6,8,15-pentaen-14-one	1.344	4.27526e-05	0.272116	-1.87771
2-[(1R,2R)-3-oxo-2-[(Z)-5-sulfooxypent-2-enyl]cyclopentyl]acetic acid	1.33509	0.000133082	0.481241	-1.05517
Trans-3,3',5,5'-Tetrahydroxy-4'-Methoxystilbene	1.31897	0.000198306	0.141021	-2.82602
Verproside	1.32022	9.00857e-05	3.95574	1.98395
Salsolinol	1.3116	0.00141223	2.16058	1.11142
Indole-3-acetamide	1.346	0.00143491	64.4628	6.01039
3-(2,3,4-Trimethoxyphenyl)propanoic acid-co-elution group	1.33624	0.000272449	0.461106	-1.11683
(-)-Galbulin	1.3423	1.10425e-05	0.303573	-1.71989
3,4-bis[4-methoxy-2-[(2S,3R,4S,5S,6R)-3,4,5-trihydroxy-6-(hydroxymethyl)tetrahydropyran-2-yl]oxy-phenyl]cyclobutane-1,2-dicarboxylic acid	1.27118	0.0064755	2.02361	1.01693
4-Hydroxycinnamic acid-co-elution group	1.31623	0.026644	2.65121	1.40665
(+)-Heliotrine	1.33812	0.00200975	0.0174162	-5.84342
6''-Acetylhyperin 7-rhamnoside	1.33903	0.0139384	6.38151	2.6739
Trachelanthine	1.34501	5.05154e-07	6.51841	2.70452
Pinoresinol Diglucoside	1.33553	0.000289584	2.64533	1.40345
Isoscopoletin	1.28591	0.00903034	0.478395	-1.06373
Hydroxytanshinone	1.3168	0.00228678	2.22144	1.15149
3-[14-hydroxy-10,13-dimethyl-3-(3,4,5-trihydroxy-6-methyloxan-2-yl)oxy-1,2,3,6,7,8,9,11,12,15,16,17-dodecahydrocyclopenta[a]phenanthren-17-yl]-2H-furan-5-one	1.30967	0.000749568	2.13656	1.09529
6-methoxy-7-[(2S,3R,4S,5S,6R)-3,4,5-trihydroxy-6-[[(2R,3R,4R,5R,6S)-3,4,5-trihydroxy-6-methyl-tetrahydropyran-2-yl]oxymethyl]tetrahydropyran-2-yl]oxy-chromen-2-one	1.33544	0.000116877	2.64941	1.40567
Isosakuranetin-7-neohesperidoside	1.29733	0.0410779	0.224804	-2.15326
Oxypeucedanin	1.31269	0.00195799	0.358597	-1.47956
Citbismine A	1.32199	0.00150723	0.160495	-2.6394
Sinapic acid	1.33128	0.0112365	0.453855	-1.1397
(1S,8R,16S,17R)-11,12-dimethoxy-5,15-diazahexacyclo[13.4.2.01,16.05,16.08,17.09,14]henicosa-2,9,11,13-tetraen-21-one	1.26048	0.00216193	2.19495	1.13419
Matairesinol-co-elution group	1.16165	0.0250979	3.55034	1.82796
Sulfaphenazole	1.33219	0.000534362	3.4252	1.77619
Methylsyringin	1.33578	4.73466e-05	2.42305	1.27682
2-(Hydroxymethyl)-6-[4-(3-hydroxypropyl)-2-methoxyphenoxy]oxane-3,4,5-triol	1.32217	4.74544e-05	4.92676	2.30064
5-Hydroxyvalproic acid	1.3449	2.09921e-06	0.139333	-2.84339
Taxifolin-co-elution group	1.23592	0.0135873	0.425358	-1.23325
Korupensamine A	1.34469	0.00165511	13.9079	3.79783
Tricin 5-glucoside	1.32003	0.000660265	0.234168	-2.09439
Salviaflaside	1.33614	7.81369e-05	0.277627	-1.84878
2-Hydroxydecanedioic acid	1.34151	0.0119676	0.0684795	-3.86818
(2Z,4E)-5-[8-hydroxy-1,5-dimethyl-3-[(2R,3R,4S,5S,6R)-3,4,5-trihydroxy-6-(hydroxymethyl)oxan-2-yl]oxy-6-oxabicyclo[3.2.1]octan-8-yl]-3-methylpenta-2,4-dienoic acid-co-elution group	1.31044	7.96134e-06	11.6949	3.5478
Eleutherol	1.31529	0.000326809	0.352799	-1.50308
ethyl ferulate-4-glucoside	1.22764	0.0141081	0.486069	-1.04077
3-Carboxy-6,7-dihydroxy-1-(3',4'-dihydroxyphenyl)-naphthalene	1.34614	6.72485e-09	15.0438	3.91109
O-(13-Carboxytridecanoyl)carnitine	1.202	0.00438653	0.273174	-1.87211
Quercetin 3-O-(6-O-acetyl-beta-D-glucopyranoside)	1.34594	0.00194856	6.40138	2.67838
8-amino-1',1',4'a,6'-tetramethyl-spiro[3,6-dihydrofuro[2,3-e]isoindole-2,5'-decalin]-2',4-diol	1.34503	0.00201214	0.151142	-2.72603
Tricin 7-O-glucuronide	1.34164	0.00720001	30.6376	4.93723
(E)-3,10-dihydroxy-4,9-dimethyl-dodec-6-enedioic acid	1.33933	3.24208e-05	0.354048	-1.49798
Somniferine	1.32889	0.0168033	9.48673	3.24591
2-(6-hydroxyhexyl)-3-methylene-butanedioic acid-co-elution group	1.33706	2.0277e-06	0.0893679	-3.4841
Heliotrine, N-oxide	1.33858	0.00028798	0.284551	-1.81324
1,2-dibutyrin	1.34394	0.00180541	0.0755214	-3.72697
Azelaic acid	1.30299	1.37431e-05	0.0390686	-4.67785
Undeca-5,7,9-trienedioylcarnitine	1.33859	6.91206e-05	0.315709	-1.66333
[6-Hydroxy-8-methyl-3-[3,4,5-trihydroxy-6-(hydroxymethyl)oxan-2-yl]oxy-9,10-dioxatetracyclo[4.3.1.02,5.03,8]decan-4-yl]methyl benzoate	1.32813	0.000266223	2.30663	1.20578
10-Hydroxydodec-9-enedioylcarnitine	1.16119	0.00548342	0.296254	-1.7551
Codonopsine	1.2022	0.00798351	0.462269	-1.11319
(12-Hydroxy-2,2',2',6,9,13-hexamethyl-16-methylidene-6',11,15-trioxospiro[10,14-dioxatetracyclo[7.6.1.01,12.02,7]hexadec-6-ene-5,3'-pyran]-8-yl) acetate	1.33499	1.89018e-05	4.76684	2.25303
Nevirapine	1.34112	0.00496669	0.242134	-2.04612
2-Isopropylphenol	1.34288	0.00753457	0.144873	-2.78714
Quercetin 3-O-acetyl-rhamnoside	1.3429	0.00851834	7.1737	2.84272
Flavone base + 3O, 1MeO, O-MalonylHex	1.33898	0.0102712	4.31874	2.11061
3-Phenylbutyric acid-co-elution group	1.28814	0.000466822	2.35432	1.23531
4-Hydroxy-3-prenylbenzoic acid glucoside	1.28322	0.000645378	2.26594	1.18011
1-(3,4-Dimethoxyphenyl)-5-hydroxydecan-3-one	1.34561	0.00412192	0.0415412	-4.58931
(3b,6b,8a,12a)-8,12-Epoxy-7(11)-eremophilene-6,8,12-trimethoxy-3-ol	1.33311	0.000276166	0.0763977	-3.71033
Amorphigenin O-glucoside	1.32173	7.93127e-05	0.305986	-1.70846
Costunolide	1.34515	0.00365135	0.0874529	-3.51535
Anhydrocinnzeylanol	1.31341	5.16011e-05	0.0911858	-3.45505
2-Ethylhexyl salicylate	1.32835	5.82077e-05	0.183246	-2.44815
Robustaol A	1.33644	0.000122158	2.06163	1.04379
Dasabuvir	1.31073	0.000344988	2.62084	1.39003
6-Hydroxypentadecanedioic acid	1.34435	0.000932453	0.0377136	-4.72877
Leukomisin	1.34311	0.00258823	0.391695	-1.3522
Triethylene glycol dimethacrylate	1.34324	1.92987e-06	0.141617	-2.81993
7-(4-Hydroxy-3-methoxyphenyl)-5-methoxy-1-phenylheptan-3-one	1.33308	0.000818068	0.183814	-2.44368
Lapidin	1.3347	0.000777742	0.20069	-2.31696
ligurobustoside C	1.20678	0.0473627	2.84338	1.50761
4-Chromanone	1.30679	0.000323317	3.15121	1.65591
(8betaOH,10beta)-8-Hydroxy-3-oxo-7(11)-eremophilen-12,8-olide	1.26027	0.0118209	0.474648	-1.07507
7-Hydroxy-5-methoxy-6,8-dimethylflavanone	1.34129	0.00630483	0.217587	-2.20034
Guieranone A	1.34165	0.00591997	0.245329	-2.02721
[3,4,5-Trihydroxy-6-[(3,4,5-trihydroxyoxan-2-yl)oxymethyl]oxan-2-yl] 2,6,6-trimethylcyclohexene-1-carboxylate	1.32662	0.00042912	0.462714	-1.11181
2-Propenoic acid, 3-phenyl-, methyl ester	1.34243	0.00411338	0.34358	-1.54128
Sphalleroside A	1.33534	0.0112469	0.229511	-2.12337
(S)-2-(4-Hydroxy-3-(3-methylbut-2-en-1-yl)phenyl)-8,8-dimethyl-2,3-dihydropyrano[2,3-f]chromen-4(8H)-one	1.32847	0.000227111	2.47704	1.30862
(9a-methyl-2',3-dioxo-spiro[4,5,5a,7,8,9-hexahydro-1H-benzo[e]isobenzofuran-6,3'-oxetane]-5-yl) acetate	1.05266	0.00473135	0.319766	-1.64491
Intermedine N-oxide	1.32802	0.000122287	0.216181	-2.20969
[(4S,6R,6aS,9R,10S)-6,10-diacetoxy-6a,9-dihydroxy-3-(methoxymethyl)-6,9-dimethyl-2-oxo-5,7,8,10-tetrahydro-4H-benzo[h]benzofuran-4-yl] 2-methylprop-2-enoate	1.33915	2.79026e-05	0.272695	-1.87464
8-(4-Oxo-5-pent-2-enylcyclopent-2-en-1-yl)octanoic acid	1.22019	0.00208551	0.258009	-1.95451
(3aS,4R,6R,8aR)-4-acetyl-8a-(hydroxymethyl)-6-[2-[(2S,3R,4S,5S,6R)-3,4,5-trihydroxy-6-(hydroxymethyl)oxan-2-yl]oxypropan-2-yl]-3a,4,5,6,7,8-hexahydro-3H-cyclohepta[b]furan-2-one	1.34601	0.00169414	46.5359	5.54027
(2S)-2-(2,6-dihydroxyphenyl)-5,7-dihydroxy-chroman-4-one	1.27771	0.00325833	0.389633	-1.35981
(E)-4-hydroxydodec-2-enedioic acid	1.19488	0.00299092	0.25013	-1.99925
(E)-2-methylpent-2-enoic acid	1.33948	3.07673e-05	0.344832	-1.53603
(+)-Xanthoplanine	1.34428	0.0054217	0.110802	-3.17394
MRS 1754	1.34547	0.000893371	51.0993	5.67523
Royal jelly acid-co-elution group	1.34192	8.96136e-06	0.248512	-2.00861
13,14-Dihydro-15-ketotetranorprostaglandin F1.beta.	1.31169	0.0347748	0.340596	-1.55387
Britannilactone	1.25419	0.000279957	6.07469	2.60281
(-)-Ancistrocladine	1.34537	3.12797e-06	12.2633	3.61628
Butyl 3-O-caffeoylquinate	1.33709	2.02034e-05	3.69214	1.88446
(3R,4R)-4,5-dihydroxy-3-methoxy-4-(4-methoxyphenyl)-6-[(E)-2-(2,5,5-trimethyltetrahydropyran-2-yl)vinyl]-1,3-dihydroquinolin-2-one	1.11315	0.00146217	5.64465	2.49688
Vicenin-1	1.33893	0.0280818	23.922	4.58027
Ginkgolide A	1.34528	0.00072652	23.4387	4.55082
8-Hydroxy-3-methoxy-1-methylanthraquinone-2-carboxylic acid	1.34235	0.00673089	6.46662	2.69301
Pinocembrin 7-rhamnosylglucoside	1.345	0.00193524	0.140287	-2.83355
Uplandicine	1.34074	0.00754185	0.263154	-1.92602
Oregonin	1.34431	0.00317793	0.157381	-2.66766
Hirsutanonol 5-O-glucoside	1.3377	0.0108834	4.73496	2.24335
Tetrahydro-2-(4-hydroxy-3-methoxyphenyl)-4-((4-hydroxy-3-methoxyphenyl)methyl)-3-furanmethanol	1.34621	0.00120249	0.0392198	-4.67227
(-)-11-Hydroxy-9,15,16-trioxooctadecanoic acid	1.3417	0.0196447	0.0320966	-4.96143
1-Tert-butyl 4-ethyl 5-oxoazepane-1,4-dicarboxylate	1.27954	0.00174228	0.144928	-2.78659
6,7,8,3',4'-Pentamethoxyisoflavanquinone	1.34499	0.00163635	79.2174	6.30774
3-Hydroxyoctanoic acid-co-elution group	1.3407	2.25183e-05	0.24458	-2.03162
5-O-Cinnamoylquinic acid	1.33898	0.000112576	0.339252	-1.55957
2,3,5,7-Tetramethoxy-9,10-dihydrophenanthrene	1.2093	0.0253441	0.463565	-1.10916
2-[3-(4-Hydroxyphenyl)prop-2-enoyloxy]ethyl-trimethylazanium	1.3449	0.00228749	0.178774	-2.48379
Eugenyl Acetate	1.0795	0.0335292	0.447217	-1.16095
Imazamethabenz	1.33359	4.27755e-05	2.53743	1.34337
Blumealactone A	1.32533	0.0140161	0.0849692	-3.55692
ikarisoside D	1.1874	0.0227727	2.00045	1.00032
Scutellarein-co-elution group	1.34018	0.000119673	0.417841	-1.25897
Undec-5-enedioylcarnitine	1.34601	0.00114288	0.18015	-2.47273
(1E,15E,20aR,24aS)-4,5,6,7,8,9,10,11,12,13,20a,21,23,24-Tetradecahydro-17,19-etheno-22H-benzofuro(3a,3-n)(1,5,10)triazacycloeicosine-3,14,22-trione	1.33742	0.000108373	3.85609	1.94714
Sebacic acid	1.34235	7.17987e-05	0.153716	-2.70166
1,6-dihydroxy-3-methoxy-8-methyl-xanthen-9-one-co-elution group	1.27599	0.00226969	0.391307	-1.35363
6-[[3-(hydroxymethyl)-5-oxo-2H-furan-4-yl]methyl]-5,6-dimethylcyclohexene-1-carboxylic acid-co-elution group	1.34456	8.19517e-06	0.154523	-2.6941
2-Methyl-6-[[3,4,5-trihydroxy-6-(4-prop-2-enylphenoxy)oxan-2-yl]methoxy]oxane-3,4,5-triol	1.33776	0.000144781	3.50171	1.80806
Tropic acid	1.34358	0.00909131	0.0493826	-4.33985
Furanofukinin	1.32935	0.0175666	0.136571	-2.87227
Cytosporone B	1.34041	0.0234893	0.060881	-4.03786
(+)-Lycopsamine	1.34389	0.00298352	0.161885	-2.62696
Pinobanksin-co-elution group	1.22021	0.00571071	0.438134	-1.19056
Morusignin L	1.32796	0.000273186	6.68847	2.74168
Vulgarin	1.33878	0.00014419	0.0832925	-3.58567
10-Hydroxydecanoic acid	1.29164	0.000975224	0.496126	-1.01122
2-[3,4-Dihydroxy-2,2-dimethyl-8-(3-methylbut-2-enoxy)-3,4-dihydrochromen-6-yl]-5,7-dihydroxy-2,3-dihydrochromen-4-one	1.30029	0.00338403	4.30599	2.10635
Dipentyl phthalate	1.33454	0.0227696	0.0594814	-4.07142
5-[(1E,3E)-hepta-1,3-dienyl]-1,2,3-trihydroxy-cyclopentanecarboxylic acid	1.27028	0.0130716	0.270657	-1.88546
Isocaproic acid-co-elution group	1.34308	0.00311316	0.294901	-1.7617
Selinone	1.31828	9.01759e-05	2.67835	1.42134
Precocene I	1.30282	0.00272779	0.495078	-1.01427
2-Hydroxyundec-3-enoylcarnitine	1.3411	3.68636e-07	0.102929	-3.28027
Terretonin	1.31301	0.000277681	0.366243	-1.44913
Propofol glucuronide	1.34369	2.62842e-05	0.304843	-1.71386
Galangin	1.33187	0.0112739	3.6793	1.87943
(E)-5-hydroxyundec-2-enoic acid	1.34658	0.000844526	0.0474266	-4.39816
Alminoprofen	1.34271	0.00630558	0.16809	-2.57269
8,8-dimethyl-2-phenyl-pyrano[2,3-f]chromen-4-one	1.33688	7.8107e-05	2.55974	1.356
2',3-Dihydroxy-4,4',6'-trimethoxychalcone	1.22472	0.00142341	0.100324	-3.31726
Cyclopentaneacetic acid, 3-oxo-2-pentyl-	1.32263	0.00164352	0.207908	-2.26598
2-(2,6-dimethoxyphenyl)-5,6-dimethoxy-chromen-4-one-co-elution group	1.30356	0.00570641	2.4595	1.29837
(1S,6S,9S,10R,14R,17S,19S)-12-ethyl-9,19-dihydroxy-17-methoxy-14-methyl-5-oxa-12-azahexacyclo[8.7.2.1~2,6~.0~1,11~.0~3,9~.0~14,18~]icosan-4-one (non-preferred name)	1.34362	0.00288852	0.114847	-3.12221
Dalpanol O-glucoside	1.25088	0.00473294	0.474733	-1.07481
5-[3-[(2R,3R,4S,5S,6R)-3,4,5-trihydroxy-6-(hydroxymethyl)tetrahydropyran-2-yl]oxyoctyl]tetrahydrofuran-2-one	1.33087	0.000600175	0.375102	-1.41465
(2E)-2-hexylidene-3-methyl-butanedioic acid-co-elution group	1.34659	0.00137018	0.050191	-4.31643
Platyphylloside	1.13724	0.00387829	0.338289	-1.56367
Bis(5-hydroxynoracronycine)	1.31749	0.000104184	2.81558	1.49343
(3aR,6R,7aR)-Tetrahydro-6-methyl-3-methylene-6-(4-oxopentyl)-2,5(3H,4H)-benzofurandione	1.27983	0.0179434	3.83991	1.94107
Andrographolide-co-elution group	1.34338	0.00326572	0.124195	-3.00932
Bufotenine O-glucoside	1.33172	0.00021901	0.121282	-3.04356
Linaprazan	1.27318	2.85875e-05	0.133903	-2.90074
9-Oxononanoic acid	1.31805	0.0021424	0.163165	-2.61559
4-Methoxybenzyl acetate	1.33286	2.73224e-05	0.291913	-1.77639
2,2,6-Trimethylcyclohexane-1,4-dione	1.33133	0.000797003	0.206509	-2.27573
Carvyl acetate	1.34312	0.00587666	0.108407	-3.20547
2-(3,7,11-Trimethyldodeca-2,6,10-trienylsulfanyl)benzoic acid	1.29047	0.000234683	0.233069	-2.10117
Undecanedioic acid	1.34655	0.000196012	0.0462229	-4.43525
1-Hydroxyepiacorone	1.30163	8.83165e-05	0.12963	-2.94753
Precocene II	1.32409	0.00022017	0.303149	-1.7219
Prostaglandin G2 2-glyceryl Ester	1.34434	7.42926e-06	0.431783	-1.21162
6-Hydroxy-3-oxotetradecenoic acid	1.34279	0.00510143	0.166015	-2.59061
Songorine	1.30811	2.22002e-05	0.0153918	-6.02169
2,3-Dinor-8-iso prostaglandin F1alpha	1.34353	0.00287541	0.0616077	-4.02075
Italidipyrone	1.1046	0.0111765	16.8254	4.07257
12-Oxo-20-carboxy-leukotriene B4	1.34279	1.01958e-05	0.175982	-2.5065
2-[(3S,3aR,5R,7aS)-3a-acetyl-3-hydroxy-7a-methyl-2,3,4,5,6,7-hexahydro-1H-inden-5-yl]prop-2-enoic acid-co-elution group	1.29424	0.0366879	0.145448	-2.78142
3-Oxo-alpha-ionol 9-[apiosyl-(1->6)-glucoside]	1.34032	2.74304e-05	0.0811956	-3.62246
1,7-bis(3,4-dihydroxyphenyl)heptan-3-one	1.32067	0.0274388	3.12013	1.64161
Leukotriene F4	1.3339	0.000108281	2.46712	1.30283
4-methyl-3-sec-butyl-2,3-dihydropyrrolo[3,4-b]quinoline-1,9-dione	1.34589	0.00156134	5.91801	2.56511
4,5,5,15,15-pentamethyl-3,8,14-trioxatetracyclo[11.4.0.02,6.07,12]heptadeca-1(13),2(6),7(12),10,16-pentaen-9-one	1.30567	0.0413284	2.8944	1.53326
2,3-dinor-thromboxane B2	1.34695	6.44093e-05	0.0244607	-5.35339
3-Oxododecanoic acid	1.32379	0.00177964	5.13829	2.36129
xi-7-Hydroxyhexadecanedioic acid	1.32772	0.00101608	0.351682	-1.50766
7-hydroxy-3-[4-hydroxy-3-(3-methylbut-2-enyl)phenyl]-8-(3-methylbut-2-enyl)chromen-4-one	1.34309	7.64353e-07	0.140704	-2.82926
(ent-6alpha,7alpha,16alphaH)-6,7,17-Trihydroxy-19-kauranoic acid	1.34515	0.00307617	0.185936	-2.42712
beta-Parinaric acid	1.3316	0.0257652	0.146441	-2.77161
(E)-9,12,13-trihydroxyoctadec-10-enoic acid-co-elution group	1.34642	1.04051e-06	0.088395	-3.49989
Angoletin	1.34081	3.79957e-05	0.343972	-1.53964
(1S,3R,8R,10R,11R,12R,17R)-5,12,16,16-tetramethyl-2,7,9-trioxahexacyclo[9.8.0.01,3.04,8.08,10.012,17]nonadec-4-en-6-one	1.34346	0.00347638	0.122381	-3.03055
Curcumanolide A	1.34411	0.00320611	0.0689222	-3.85889
Geranylacetone	1.33608	0.000252586	0.097322	-3.36109
2-[1-methyl-3-(2,6,6-trimethylcyclohexen-1-yl)propoxy]-6-[(3,4,5-trihydroxytetrahydropyran-2-yl)oxymethyl]tetrahydropyran-3,4,5-triol	1.3416	0.00609263	0.140013	-2.83637
Lycofawcine	1.32141	0.0283756	0.302411	-1.72542
Dodecanedioic acid	1.32254	0.0003546	0.283114	-1.82054
2-Methylcaproic acid	1.33374	0.000142315	0.416998	-1.26189
Amorfrutin 2	1.31581	0.0374189	0.10989	-3.18587
16-Hydroxy-9-oxooctadeca-10,12,14-trienoic acid	1.34311	0.00285719	0.0548872	-4.18739
11,12-Dihydroxy-1(10)-spirovetiven-2-one 11-glucoside	1.32495	0.0183106	0.254473	-1.97441
Undeca-2,4,6-trienoylcarnitine	1.32263	0.00172792	0.318227	-1.65187
Sclareapinone	1.34316	0.00362557	0.114269	-3.1295
(E)-2-(4-Methylpent-3-enyl)-6-oxohept-2-enoic acid-co-elution group	1.34388	5.8269e-06	0.22171	-2.17325
Sundiversifolide	1.34163	2.86077e-07	0.0903726	-3.46797
2-(6-hydroxy-2-methyl-1,2,4a,5,6,7,8,8a-octahydronaphthalen-1-yl)pyran-4-one	1.34674	0.00043392	0.130428	-2.93868
9,16-Dioxooctadec-10,12,14-trienoic acid	1.34311	2.3083e-05	0.0913876	-3.45186
3-hydroxy-2-(4-hydroxyphenyl)chromen-4-one	1.34244	0.00988714	9.46338	3.24236
Penicillin K	1.34224	2.50321e-05	0.0848864	-3.55832
Jaeschkeanadiol	1.18089	0.00260355	0.335491	-1.57565
Pga1	1.3441	1.12224e-06	0.104747	-3.25502
Sugeonyl acetate	1.34666	1.80075e-07	0.0774578	-3.69045
5-Hydroxy-1-(4-Hydroxy-3-Methoxyphenyl)Decan-3-One	1.3466	4.07301e-09	0.0854937	-3.54804
Geranyl acetoacetate	1.3464	0.000414408	0.083822	-3.57653
3-hydroxy-2-octyl-pentanedioic acid	1.24617	0.000312389	0.141909	-2.81696
Cucurbitacin H	1.3383	0.00605801	2.5315	1.33999
7,8-dihydroxy-4-phenyl-chromen-2-one-co-elution group	1.33903	0.0171648	10.8591	3.44083
Cinnamoylechinadiol	1.30188	0.0348839	0.29324	-1.76985
[(2R,3R,4S,5R,6R)-6-[2-(3,4-dihydroxyphenyl)ethoxy]-3,5-dihydroxy-4-[(2R,3R,4R,5R,6S)-3,4,5-trihydroxy-6-methyloxan-2-yl]oxyoxan-2-yl]methyl (E)-3-(3,4-dihydroxyphenyl)prop-2-enoate	1.33375	0.000271797	0.497914	-1.00603
[6]-Gingerdiol 5-O-beta-glucopyranoside	1.34316	0.00457695	0.13383	-2.90153
[10]-Gingerdione	1.30308	0.000503383	0.337356	-1.56765
Bicyclo[2.2.1]heptan-2-ol, 1,7,7-trimethyl-, formate, (1R-endo)-	1.34634	1.20139e-06	0.359278	-1.47683
7-hydroxy-3-(hydroxymethyl)-5-methyl-isochromen-1-one	1.34063	1.21404e-05	3.23685	1.69459
Pectolinarin	1.34531	0.0019282	0.180161	-2.47264
Oryzalic acid A	1.34404	3.27502e-05	0.234469	-2.09253
Podophyllotoxin, glucoside	1.31945	3.28102e-05	0.122821	-3.02538
9,12,13-Trihydroxyoctadeca-10,15-dienoic acid	1.34073	0.000151986	0.191851	-2.38194
Desglucocheirotoxol	1.33299	0.000679653	2.96271	1.56692
Scutianine F	1.34413	0.00243565	0.058773	-4.0887
10-deacetylbaccatin III	1.25817	0.00450506	294.826	8.20372
13-Nor-6-eremophilene-8,11-dione	1.3398	5.17943e-05	0.438117	-1.19061
Aritmina	1.02693	0.0431294	0.288802	-1.79185
(+)-[2-[2,6-Dihydroxy-4-(6-hydroxybenzofuran-2-yl)phenyl]-6-(2,4-dihydroxyphenyl)-4-methyl-3-cyclohexen-1-yl][2,4-dihydroxy-3-(3-methyl-2-buten-1-yl)phenyl]methanone	1.23518	0.00329599	0.341856	-1.54854
1,9b-dihydroxy-6,6,9a-trimethyl-1,5,5a,7,8,9-hexahydrobenzo[e]isobenzofuran-3-one-co-elution group	1.32426	2.42866e-05	0.0870329	-3.5223
Tetradecanedioic acid	1.29812	5.25759e-05	0.169392	-2.56156
Terminaline	1.30951	0.000370514	0.00452253	-7.78866
O-Geranylvanillin	1.34687	2.67987e-08	0.147593	-2.76031
14-hydroxy-14-(hydroxymethyl)-5,9-dimethyl-tetracyclo[11.2.1.01,10.04,9]hexadecane-5-carboxylic acid	1.34377	2.60164e-06	0.0962078	-3.3777
(1R,2R,6R,9R)-2,11,11-trimethyl-3-oxo-tricyclo[4.3.2.01,5]undecane-9-carboxylic acid-co-elution group	1.20208	0.00366252	0.316125	-1.66143
4-[(1E,3Z)-5-hydroxy-3-methylpenta-1,3-dienyl]-3,4a,8,8-tetramethyl-2,4,5,6,7,8a-hexahydro-1H-naphthalene-1,2,3-triol	1.34197	5.33219e-06	0.0938433	-3.4136
5,9-Dimethyl-14-oxotetracyclo[11.2.1.01,10.04,9]hexadecane-5-carboxylic acid	1.31328	0.000107332	0.153578	-2.70296
Sterebin D	1.29343	0.00541136	0.129833	-2.94527
Cassaidine	1.34401	0.000895897	0.0438425	-4.51153
8-[3-oxo-2-[(E)-pent-2-enyl]cyclopenten-1-yl]octanoic acid	1.33853	0.00018554	0.305313	-1.71164
Nandrolone	1.26261	0.00223091	0.387603	-1.36735
Tetradecyl nicotinate	1.34589	0.00199458	0.0348426	-4.843
3,8a-Dimethyl-5-methylidene-dodecahydronaphtho[2,3-b]furan-2-one	1.34318	5.71866e-05	0.162974	-2.61728
3-Hydroxytrideca-4,6-dienoylcarnitine	1.33436	0.000435295	0.198074	-2.33589
16-[5-Hydroxy-6-(hydroxymethyl)-3-[3,4,5-trihydroxy-6-(hydroxymethyl)oxan-2-yl]oxy-4-(3,4,5-trihydroxyoxan-2-yl)oxyoxan-2-yl]oxy-7,9,13-trimethyl-5'-methylidenespiro[5-oxapentacyclo[10.8.0.02,9.04,8.013,18]icosane-6,2'-oxane]-10-one	1.3445	2.24981e-05	6.38893	2.67558
Kikkanol C	1.34468	1.84984e-05	0.210765	-2.24629
Acetal R	1.34498	0.00209289	0.235411	-2.08675
8-hydroxy-6-methyl-2-(4-methylpent-3-enyl)octa-2,6-dienoic acid	1.33999	7.2684e-06	0.0967994	-3.36886
Peucenin	1.25531	0.00103037	0.418504	-1.25669
3,7,11-Trimethyl-2,6,10-dodecatrienyl acetate	1.31336	0.000844138	0.436326	-1.19652
N-oleoyl-aspartate	1.34098	0.00152136	0.0241934	-5.36924
(10Z,13Z)-15,16-dihydroxyoctadeca-10,13-dienoic acid	1.34658	0.000822076	0.10756	-3.21679
Pregnanediol 3-O-glucuronide	1.34163	0.000117656	0.00801228	-6.96357
(Z)-9,10,11-trihydroxyoctadec-12-enoic acid-co-elution group	1.32118	9.89731e-05	0.327746	-1.60935
(8E)-10-hydroxy-5,9,12,13,16-pentamethyl-4-oxatricyclo[10.3.1.03,5]hexadeca-1(15),8-dien-2-one	1.34291	0.00450123	0.117065	-3.09462
Monoketocholic acid	1.18976	0.0279587	0.156694	-2.67398
7-(1-hydroxy-1-methyl-ethyl)-1,4a-dimethyl-2,3,4,9,10,10a-hexahydrophenanthrene-1-carboxylic acid-co-elution group	1.32282	0.000562862	2.03295	1.02357
(4Z,7Z,10Z,13Z)-hexadeca-4,7,10,13-tetraenoic acid	1.34533	1.44173e-05	0.164469	-2.60411
N-arachidonoylglycine	1.30835	0.000683749	0.00969136	-6.68908
[1-Acetyloxy-4-(3-hydroxy-3-methylpent-4-enyl)-3,4,8,8-tetramethyl-1,2,3,5,6,7-hexahydronaphthalen-2-yl] acetate	1.34523	0.00219398	0.115932	-3.10865
hexadeca-6,9,12-trienedioylcarnitine-co-elution group	1.34068	2.61303e-07	0.0127703	-6.29106
(6beta,7alpha,12beta,13beta)-7-Hydroxy-11,16-dioxo-8,14-apianadien-22,6-olide	1.32869	0.00018984	0.334733	-1.57892
methyl (E)-8-(4-hydroxy-6-methoxy-7-methyl-3-oxo-1H-2-benzofuran-5-yl)-2,6-dimethyloct-6-enoate	1.34268	3.56121e-06	0.0596769	-4.06668
2-(2,8-dihydroxytridecyl)-6-oxopyran-4-olate	1.34656	0.000380081	0.077354	-3.69238
Karakoline	1.32628	0.00265428	0.0168063	-5.89485
5,7-Megastigmadien-9-ol glucoside	1.34523	0.000908687	0.0603724	-4.04997
1-Heptadecene-4,6-diyne-3,9-diol	1.32224	0.00114294	0.490207	-1.02854
aleuritate	1.3275	0.0232438	0.17925	-2.47996
(5R)-5-hydroxy-1-(4-hydroxy-3-methoxy-phenyl)tetradecan-3-one-co-elution group	1.34613	0.00173383	0.045543	-4.45663
2,9-Bis(3-methyl-2E-pentenoyl)-2b,9a-dihydroxy-4Z,10(14)-oplopadien-3-one	1.33405	0.0106124	0.197256	-2.34186
Cucurbitacin P	1.30239	0.00504508	4.16104	2.05695
N-Lauroyl Phenylalanine	1.34665	0.00133609	0.0364821	-4.77667
commendamide	1.32046	0.00127242	0.488442	-1.03374
Scytophycin E	1.33833	0.00566942	32.3232	5.0145
3-Dehydro-2-deoxyecdysone	1.32094	0.000210087	0.045358	-4.4625
13(S)-Hpode	1.34583	5.94908e-06	0.359337	-1.47659
Ponasterone A	1.33862	0.00183455	0.0217872	-5.52038
ent-17-Hydroxy-16beta-kauran-19-al	1.34591	4.17613e-07	0.0927643	-3.43029
12(S)-HHTrE	1.32555	5.10406e-05	0.125514	-2.99408
Quinestrol	1.32397	0.01739	2.23783	1.1621
2-Hydroxy-6-(8Z,11Z)-8,11,14-pentadecatrien-1-ylbenzoic acid	1.31714	0.00111276	2.02091	1.01501
2-[4-Hydroxy-2-(hydroxymethyl)-6-[(10,14,16,20-tetramethyl-22-azahexacyclo[12.10.0.02,11.05,10.015,23.017,22]tetracos-4-en-7-yl)oxy]-5-(3,4,5-trihydroxy-6-methyloxan-2-yl)oxyoxan-3-yl]oxy-6-methyloxane-3,4,5-triol	1.32641	3.28516e-05	25.033	4.64576
MG(16:1)	1.33745	4.48459e-05	2.99328	1.58173
Sachaliside 2	1.34169	0.0128121	26.615	4.73417
Cyclotricuspidoside C	1.33855	0.0249339	76.3555	6.25466
Sphinganine	1.31115	0.0479405	6.84392	2.77482
5-[2-(3,4-dihydroxy-2,5-dimethoxyoxolan-3-yl)ethyl]-1,4a-dimethyl-6-methylidene-3,4,5,7,8,8a-hexahydro-2H-naphthalene-1-carboxylic acid	1.28698	0.0362822	0.0751366	-3.73434
Glucosyl passiflorate	1.32502	0.00120879	0.434607	-1.20222
Brosimone H	1.31793	0.00100262	2.71766	1.44237
1-(3-hydroxy-3-methylpent-4-enyl)-2,5,5,8a-tetramethyl-3,4,4a,6,7,8-hexahydro-1H-naphthalen-2-ol	1.26961	0.0119672	0.305581	-1.71037
1-(4-Hydroxyphenyl)-4,8-dimethyl-10-(2,6,6-trimethylcyclohexen-1-yl)deca-3,5,7,9-tetraen-2-one	1.3422	0.00284834	2.02228	1.01598
pheophorbide b	1.29545	0.000566102	0.361753	-1.46692
Zerumbone epoxide	1.34067	3.4309e-05	0.312314	-1.67893
Iraldeine	1.33393	0.000249505	2.16328	1.11322
α-Cyperone-co-elution group	1.3439	2.983e-06	0.0787758	-3.6661
1-(6Z,9Z,12Z,15Z-octadecatetraenoyl)-glycero-3-phosphate	1.28922	0.00034028	0.14258	-2.81015
(2Z,6E)-6-methyl-2-(4-methylpent-3-enyl)octa-2,6-dienoic acid	1.33567	4.29377e-06	0.0904713	-3.4664
8,10-Octadecadiynoic acid	1.33166	0.000301496	0.114858	-3.12207
Basilimoside	1.33604	0.00535425	0.0280091	-5.15796
10-Undecenoic acid	1.33684	1.61606e-05	0.39946	-1.32388
12-Oxo-phytodienoic acid	1.32911	2.9117e-05	0.22393	-2.15888
13(S)-HpOTrE	1.21969	0.000405047	0.170634	-2.55102
Ecdysterone 2,3:20,22-diacetonide	1.18919	0.00743042	3.54948	1.82761
Tween 80	1.33078	0.0192436	4.14061	2.04984
(1S,4S,5R,9S,10R,13R,14S)-5-(Acetyloxymethyl)-14-hydroxy-14-(hydroxymethyl)-9-methyltetracyclo[11.2.1.01,10.04,9]hexadecane-5-carboxylic acid	1.34344	0.002957	0.0683179	-3.87159
Hexadecanedioic acid	1.31705	0.00140374	0.497768	-1.00646
Phorbolol myristate acetate	1.31211	1.16815e-05	0.036684	-4.76871
[2-hydroxy-3-[3,4,5-trihydroxy-6-[[3,4,5-trihydroxy-6-(hydroxymethyl)oxan-2-yl]oxymethyl]oxan-2-yl]oxypropyl] (9Z,12Z,15Z)-octadeca-9,12,15-trienoate	1.33819	6.88492e-06	0.305089	-1.7127
[2-Hydroxy-3-[3,4,5-trihydroxy-6-[[3,4,5-trihydroxy-6-(hydroxymethyl)oxan-2-yl]oxymethyl]oxan-2-yl]oxypropyl] octadeca-9,12,15-trienoate	1.31487	0.000645759	0.436361	-1.19641
LPC(18:3)	1.33491	0.00010884	2.34295	1.22833
phosphatidylglycerolphosphate (1-palmitoyl, 2-palmitoleoyl)	1.327	9.1024e-07	44.9283	5.48955
9-Oxo-10(E),12(E)-octadecadienoic acid	1.24003	6.20608e-05	0.0880463	-3.50559
Dihydroxystearic acid	1.30274	0.00147096	0.39602	-1.33635
Methyl phaeophorbide b	1.30234	7.25504e-05	0.105705	-3.24188
Panaquinquecol 2	1.34348	1.83006e-07	0.0873291	-3.51739
formyl 2Z,4E,6Z-decatrienoate	1.33981	7.74739e-05	0.353744	-1.49922
Oleoylcholine [M]	1.19286	0.00325309	0.00694693	-7.16941
Alpha-Linoleoylcholine [M]	1.29695	4.5713e-05	0.0906903	-3.46291
2,5-Diisopropylphenol	1.34105	9.08798e-05	0.213757	-2.22595
Carboprost methyl	1.34362	0.00932179	0.0488642	-4.35508
Tuberoside A (Allium tuberosum)	1.3153	5.56327e-05	7.00605	2.8086
(2E,4Z)-9-oxooctadeca-2,4-dienoic acid	1.3329	0.000190405	0.249711	-2.00167
3-decanoyl-3',4-di(3-methylbutanoyl)sucrose	1.33701	0.00227289	0.0207231	-5.59262
13(S)-HODE-co-elution group	1.34314	3.71327e-06	0.209279	-2.2565
9(S)-Hpode	1.34006	7.89747e-06	0.346933	-1.52727
(behenoyl)adenylate	1.33144	1.00037e-05	0.14524	-2.78348
dimethyl (1S,4S,5R,6S,7S,8R,11S,12R,14S,15R)-12-acetyloxy-4,7-dihydroxy-6-[(1R,2S,6S,8R,9R,11S)-2-hydroxy-11-methyl-5,7,10-trioxatetracyclo[6.3.1.02,6.09,11]dodec-3-en-9-yl]-6-methyl-14-[(E)-2-methylbut-2-enoyl]oxy-3,9-dioxatetracyclo[6.6.1.01,5.011,15]pentadecane-4,11-dicarboxylate	1.32571	0.00283049	0.0224258	-5.47869
(8Z,11Z,14Z)-Heptadecatrienal	1.33811	0.000190868	0.235272	-2.0876
C20 sphinganine	1.33379	0.0355503	54.8177	5.77657
1,2-dimyristoyl-phosphatidyl-ethanolamine	1.21779	0.0193168	39.2973	5.29636
Cassaine	1.3363	1.99672e-06	0.0618308	-4.01553
Cholylvaline	1.05408	0.00151375	8.9205	3.15712
Hexadecyl ferulate	1.30285	0.000525505	0.295068	-1.76088
[5-Hydroxy-5-(hydroxymethyl)-10-[[3,4,5-trihydroxy-6-[[3,4,5-trihydroxy-6-(hydroxymethyl)oxan-2-yl]oxymethyl]oxan-2-yl]oxymethyl]-3,8-dioxatricyclo[4.4.0.02,4]dec-9-en-7-yl] 3-methylbutanoate	1.31582	0.00249545	0.30092	-1.73255
Spisulosine	1.3278	0.0191061	35.6329	5.15514
methyl 8-[(1S,5R)-4-oxo-5-[(Z)-pent-2-enyl]cyclopent-2-en-1-yl]octanoate	1.33537	0.0125051	0.11814	-3.08143
Hexadeca-5,8,11-trienoylcarnitine	1.33395	1.07452e-05	0.118276	-3.07977
9,11,13,15-cis,trans,trans,cis-Octadecatetraenoic acid methyl ester	1.34137	0.00754353	0.118775	-3.0737
Arachidoyl Ethanolamide	1.3204	0.0434029	47.1959	5.56059
Platycodigenin-co-elution group	1.32412	0.0193207	0.0687098	-3.86334
LPC(18:2/0:0)	1.33082	1.79229e-05	3.4712	1.79544
Dihydrocucurbitacin F	1.32983	1.95245e-05	3.40159	1.76621
5-(4-carboxy-3-methyl-butyl)-1,4a-dimethyl-6-methylene-decalin-1-carboxylic acid	1.34658	0.000725349	0.0841444	-3.57099
deoxypseudomonate B	1.3447	0.00396726	0.0689083	-3.85918
Digin	1.34476	1.50555e-06	0.0646377	-3.95148
9(S)-Hode	1.34001	0.000163395	0.261792	-1.93351
Humilin B	1.29893	0.00254425	0.485018	-1.04389
Octadecanedioic acid	1.33998	4.0682e-06	0.309228	-1.69326
D-Homo-24-nor-17-oxachola-20,22-dien-16-one, 1,3,7-tris(acetyloxy)-14,15:21,23-diepoxy-4,4,8-trimethyl-, (1a,3alpha,5alpha,7alpha,13alpha,14beta,15beta,17aalpha)-	1.30853	0.00047215	0.41467	-1.26996
Estradiol enanthate	1.336	0.0017229	0.0184953	-5.7567
NAE(18:3(9Z,12Z,15Z))-co-elution group	1.34305	0.00151177	0.0188472	-5.72951
20-Ethyl-16-methoxy-4-(methoxymethyl)aconitane-1,8,14-triol	1.32558	0.00525819	0.0423424	-4.56175
Lycoperoside D	1.34192	3.87469e-06	20.8536	4.38222
2,4-di(2-methyl)butanoyl-3-(6-methyl)heptanoyl-6-(2-methyl)butanoyl-sucrose	1.31099	7.12249e-05	10.3622	3.37325
(3b,6a,12b,17a,20S)-Dammar-24-ene-3,6,12,17,20-pentol 20-[glucosyl-(1->2)-glucoside] 6-xyloside	1.34439	4.80541e-06	7.47928	2.9029
5-[(8Z,11Z)-pentadeca-8,11-dien-1-yl]benzene-1,3-diol	1.22602	3.10087e-05	0.0671849	-3.89572
2-Hydroxypalmitic acid	1.34281	5.86551e-06	0.265816	-1.9115
14-(hydroxymethyl)-5,9-dimethyltetracyclo[11.2.1.01,10.04,9]hexadecan-5-ol	1.34474	1.81624e-05	0.312931	-1.67608
Rhodoxanthin	1.05467	0.0239323	2.60611	1.3819
Rubusoside	1.31342	0.00590584	0.0114756	-6.44529
2,4-dihydroxyheptadec-16-ynyl acetate	1.34023	0.00446595	0.435606	-1.1989
1-20:3-2-18:3-phosphatidylserine	1.33737	0.0320843	82.4966	6.36626
Neochrome	1.25917	0.00182821	0.430991	-1.21427
2-Oxo-nonadecanoic acid	1.33155	0.000717756	0.261382	-1.93577
2-Palmitoylglycerol	1.32235	0.0247088	0.179729	-2.47611
LPC(16:0)	1.337	7.51762e-05	2.24343	1.16571
(2S,3R,4R,5R,6S)-2-[(2R,3R,4S,5S,6R)-2-[[(6R,10R,12S,14R)-3,12-dihydroxy-17-[(E,2S)-2-hydroxy-6-methyloct-5-en-2-yl]-4,4,10,14-tetramethyl-1,2,3,5,6,7,8,9,11,12,13,15,16,17-tetradecahydrocyclopenta[a]phenanthren-6-yl]oxy]-4,5-dihydroxy-6-(hydroxymethyl)oxan-3-yl]oxy-6-methyloxane-3,4,5-triol	1.23619	0.00375714	169.301	7.40345
Montanol	1.33888	6.46341e-05	0.364481	-1.45609
(9Z,12Z,15Z)-N-[(3-methoxyphenyl)methyl]octadeca-9,12,15-trienamide	1.3343	4.88559e-07	0.020812	-5.58644
PI(18:1(9Z)/20:4(5Z,8Z,11Z,14Z))	1.34072	0.00669417	53.2163	5.7338
Myristoleic acid	1.30149	0.0014827	0.416221	-1.26458
N-arachidonoyl-alanine	1.33908	2.20904e-09	0.0167694	-5.89802
(2S,3R,4R,5R,6S)-2-[(2R,3R,4S,5S,6R)-5-Hydroxy-6-(hydroxymethyl)-2-[[(1S,2S,7S,10R,11S,14S,15R,16S,17S,20S,23S)-10,14,16,20-tetramethyl-22-azahexacyclo[12.10.0.02,11.05,10.015,23.017,22]tetracos-4-en-7-yl]oxy]-4-[(2S,3R,4S,5S,6R)-3,4,5-trihydroxy-6-(hydroxymethyl)oxan-2-yl]oxyoxan-3-yl]oxy-6-methyloxane-3,4,5-triol	1.21223	0.000182904	10.7886	3.43144
13-beta-Glucosyloxydocosanoate	1.34703	0.000826828	1156.7	10.1758
NAE(18:2)	1.34437	0.00764498	0.062538	-3.99912
Diatoxanthin	1.20936	0.00783574	0.497571	-1.00703
Smilanippin A	1.34365	0.0155019	65.0208	6.02283
Stearidonic acid	1.33929	4.68626e-05	0.119609	-3.06361
N-Linoleoyl GABA	1.34256	0.00270868	0.0194268	-5.68581
Polygalacic acid-co-elution group	1.31557	0.000648152	0.202912	-2.30107
Convolvidine	1.34628	0.00017596	112.805	6.81769
N-[(E,3R,4R,5R,9S,10S,11S)-10-hydroxy-11-[(1S,3S,4S,5S,7R,8R,9S,12Z,14Z,17S,19S)-17-hydroxy-3,5,7-trimethoxy-8,14-dimethyl-11-oxospiro[10,23-dioxabicyclo[17.3.1]tricosa-12,14,20-triene-4,2'-oxirane]-9-yl]-4-methoxy-3,5,9-trimethyl-6-oxododec-1-enyl]-N-methylformamide	1.34574	0.00428481	34.6938	5.1166
(3beta,17alpha,23S)-17,23-Epoxy-3,29-dihydroxy-27-norlanost-8-en-24-one	1.33891	0.0095537	0.0422892	-4.56357
1-(alpha-linolenoyl)-sn-glycero-3-phosphoethanolamine	1.33583	0.0146034	0.0116786	-6.41999
2-(4-hydroxy-3-methoxyphenyl)-N-[2-(4-hydroxyphenyl)ethyl]-5-[3-[2-(4-hydroxyphenyl)ethylamino]-3-oxoprop-1-enyl]-7-methoxy-2,3-dihydro-1-benzofuran-3-carboxamide	1.33717	0.0107907	0.234225	-2.09403
LPC(17:0/0:0)	1.32311	0.000297497	0.170201	-2.55469
phosphatidylglycerolphosphate (1,2-di-palmitoyl)	1.34463	0.00489854	56.6818	5.82481
NAE(16:1)	1.34589	0.00135483	0.0875001	-3.51457
1-20:2-2-18:3-phosphatidylserine	1.33813	1.77997e-06	37.7787	5.2395
dipalmitoyl-1-phosphatidyl-inositol	1.33905	1.53485e-07	53.9106	5.7525
Docosanamide	1.15066	0.00448241	3.04632	1.60707
phosphatidylserine (1,2-dimyristoyl)	1.34314	0.0111282	37.1309	5.21455
Mubenin B	1.34688	0.00511402	6520.3	12.6707
gamma-Linolenic acid-co-elution group	1.32803	4.53303e-05	0.34267	-1.54511
3-[(1S,2S,4aS,7S,8aR)-4,7-dimethyl-1-[(E)-prop-1-enyl]-1,2,4a,5,6,7,8,8a-octahydronaphthalene-2-carbonyl]-4-hydroxy-5-(4-hydroxyphenyl)-1H-pyridin-2-one	1.34406	0.00311174	0.0455964	-4.45494
NAE(16:0)	1.34417	0.00159307	0.0594527	-4.07211
7-(2-Hydroxypropan-2-yl)-1,4a-dimethyl-2,3,4,5,6,7,8,8a-octahydronaphthalen-1-ol	1.29902	0.00478974	0.342208	-1.54706
Methyl 2-(3-ethyl-7a-hydroxy-8-methoxy-2,3,4,6,7,12b-hexahydro-1H-indolo[2,3-a]quinolizin-2-yl)-3-methoxyprop-2-enoate	1.30555	0.000515439	0.0820585	-3.6072
LysoPS(18:2(9Z,12Z)/0:0)	1.31469	0.000118101	0.256721	-1.96173
Ursolic acid-co-elution group	1.27619	0.00214542	5.92747	2.56742
ent-16b,19-Kauranediol 19-acetate	1.34101	0.00737077	0.0505309	-4.30669
Cholestan-3-one	1.21189	0.0126445	2.97785	1.57427
Myristic acid-co-elution group	1.29464	0.00221642	0.329982	-1.59954
2-[6-methyl-2-(3,6,12-trihydroxy-4,4,8,10,14-pentamethyl-2,3,5,6,7,9,11,12,13,15,16,17-dodecahydro-1H-cyclopenta[a]phenanthren-17-yl)hept-5-en-2-yl]oxy-6-[(3,4,5-trihydroxyoxan-2-yl)oxymethyl]oxane-3,4,5-triol	1.33081	0.00214844	34.6104	5.11313
1-18:2-2-18:2-phosphatidylserine	1.33723	0.00243159	52.7305	5.72056
LPC(18:0/0:0)	1.27201	0.00480094	2.14048	1.09793
Cer(d16:1/20:53OH(5,6,15))	1.33997	0.00538348	0.0236791	-5.40024
Oxycanthine	1.34102	2.06317e-05	0.34267	-1.54511
Ergocristine	1.33725	0.000162427	0.339374	-1.55905
Linoleic acid-co-elution group	1.28492	0.00112894	0.345139	-1.53475
1-linoleoyl-sn-glycero-3-phospho-(1'-sn-glycerol)	1.21438	0.0235921	2.7153	1.44111
2-[4,5-Dihydroxy-6-(hydroxymethyl)-2-[[6-hydroxy-7,9,13-trimethyl-6-[3-methyl-4-[3,4,5-trihydroxy-6-(hydroxymethyl)oxan-2-yl]oxybutyl]-5-oxapentacyclo[10.8.0.02,9.04,8.013,18]icos-18-en-16-yl]oxy]oxan-3-yl]oxy-6-methyloxane-3,4,5-triol	1.34421	0.0112229	0.00819429	-6.93116
thromboxane B1	1.28025	0.00178181	0.188385	-2.40824
1,2-Di-O-palmitoyl-3-O-(6-sulfoquinovopyranosyl)glycerol	1.34225	0.000418588	122.294	6.93421
N-oleoyl-alanine	1.13464	0.0136465	0.0218595	-5.5156
Oleoylglycerone phosphate	1.19284	0.000536209	0.16967	-2.5592
5Z,8Z,11Z-Eicosatrienoic acid-co-elution group	1.33351	0.0176395	0.090216	-3.47047
cis-9-Palmitoleic acid	1.32266	0.000872665	0.169102	-2.56403
8-(2-hexylcyclopropyl)octanoic acid	1.31842	0.0348826	0.178595	-2.48524
12-Deoxyphorbol 13-palmitate	1.26545	0.0177628	0.00352134	-8.14966
2-16:1-lysophosphatidylglycerol	1.23307	0.00267266	0.367124	-1.44566
Schweinfurthin G	1.28838	0.00973015	0.169988	-2.55649
PC(42:10)	1.22221	0.00332123	10.7528	3.42664
phosphatidylserine (dioctadecanoyl, n-C18:0)	1.31443	0.00376307	4.01815	2.00653
Methyl pentadecanoate-co-elution group	1.32477	0.00073613	0.254511	-1.9742
Butyl Stearate	1.25228	0.0333499	6.01724	2.5891
Cer(d16:1/PGJ2)	1.22322	0.0214779	0.240704	-2.05467
9-PAHSA	1.29253	0.00116505	0.233554	-2.09817
PC(37:6)	1.31569	0.0363914	19.5218	4.28701
Ophiopogonin D'	1.34642	0.0136237	0.000361773	-11.4326
LPG(18:1(9Z))	1.3097	0.0220644	13.8303	3.78976
Vinaginsenoside R2	1.31965	0.000103135	0.0551247	-4.18116
PC(38:5)	1.13797	0.0430895	0.485637	-1.04205
Heptadecanoic acid	1.33016	0.0103746	0.0847101	-3.56132
1-16:1-2-18:3-phosphatidylethanolamine	1.33109	0.0273478	14.8246	3.88992
Calomelanol C	1.31597	0.00220757	6.06047	2.59943
1-20:0-2-18:2-phosphatidylserine	1.24097	0.0014309	11.5307	3.5274
1-Oleoyl-sn-glycerol 3-phosphate	1.29722	0.000653672	0.237232	-2.07563
Cer(t18:0/16:0)	1.20848	0.0372361	3.06325	1.61506
1-heptadecanoyl-glycero-3-phosphate	1.33513	0.0249333	0.0555293	-4.17061
1-Monolinolein	1.2756	0.000422591	0.133725	-2.90266
1-22:0-2-18:3-phosphatidylserine	1.34084	0.0122859	22.3785	4.48404
Diosgenin 3-[glucosyl-(1->4)-rhamnosyl-(1->4)-glucoside]	1.26948	0.00911876	0.0170941	-5.87036
Butylidenephthalide	1.02059	0.0392948	0.374403	-1.41734
[16]-Gingerol	1.3368	6.53703e-05	0.416788	-1.26261
1-18:0-2-18:1-phosphatidylserine	1.34397	0.0115254	30.3072	4.92159
1-Octadecanoyl-2-(15S-hydroperoxy-5Z,8Z,11Z,13E-eicosatetraenoyl)-sn-glycero-3-phosphoethanolamine	1.3313	0.000391753	10.3908	3.37724
1-20:0-2-18:1-phosphatidylserine	1.33999	0.0113885	9.37327	3.22855
Stearic acid	1.29897	0.0043365	0.21959	-2.18712
Saponin D	1.18485	0.0303856	0.39878	-1.32634
Erucamide	1.26433	0.00405193	0.487501	-1.03652
Lycoxanthin	1.07938	0.0309891	0.367038	-1.446
25(S)-Ruscogenin 1-O-alpha-L-rhamnopyranosyl-(1-->2)-beta-D-xylopyranoside	1.15256	0.0126869	0.369947	-1.43461
1-18:3-2-18:3-phosphatidylethanolamine	1.33136	0.000726453	3.38774	1.76032
Cryptoxanthin	1.0931	0.0168936	0.358922	-1.47826
3-(2,8,13,14,17,18-Hexahydroxytriacontyl)-5-methyl-2(5H)-furanone	1.1976	0.00698492	3.01567	1.59248
PC(42:6)	1.34287	0.00514002	4.48774	2.16599
PC(39:6)	1.34585	3.79106e-06	3.08022	1.62303
PC(40:7)	1.29968	0.00148815	3.84605	1.94338
2-[2-[[3,12-dihydroxy-4,4,8,10,14-pentamethyl-17-(6-methylhepta-1,5-dien-2-yl)-2,3,5,6,7,9,11,12,13,15,16,17-dodecahydro-1H-cyclopenta[a]phenanthren-6-yl]oxy]-4,5-dihydroxy-6-(hydroxymethyl)oxan-3-yl]oxy-6-methyloxane-3,4,5-triol	1.31457	0.000289731	2.5804	1.36759
PC(35:5)	1.31852	9.87315e-05	25.7381	4.68583
Isoacitretin	1.31037	0.000769487	0.295239	-1.76005
LPA(18:0)	1.25386	0.000286899	0.221875	-2.17218
Octadecyl fumarate	1.33183	0.0298468	48.1837	5.59047
PC(32:3)	1.26299	0.000796425	16.3767	4.03357
PC(34:4)	1.33837	0.0103367	19.0377	4.25079
1-Palmitoyllysophosphatidate	1.25091	0.00585971	0.269195	-1.89328
PC(36:6)	1.34106	0.0138974	12.5165	3.64576
Methyl (9Z)-6'-oxo-6,5'-diapo-6-carotenoate	1.27547	0.000730156	0.178378	-2.48699

## Sheet: HD vs SD
MS2_name	VIP	P-Value	Fold_Change	Log2FC
(-)-Quinicacid	1.36616	0.000139197	3.62123	1.85648
Leucodelphidin	1.38054	7.60958e-06	0.475466	-1.07258
Formononetin 7-O-beta-D-glucopyranoside	1.36662	0.000443058	2.58847	1.3721
Rhusflavone	1.38251	1.59819e-06	0.480108	-1.05857
Proline	1.35094	0.02377	0.362421	-1.46426
2-O-β-D-Glucopyranosyl-L-ascorbic acid	1.35708	0.00146441	0.476778	-1.06861
Methyl 4,6-di-O-galloyl-beta-D-glucopyranoside	1.36457	7.82608e-05	2.3619	1.23995
4-(((2S,3R,4S,5S,6R)-3,4,5-Trihydroxy-6-(hydroxymethyl)tetrahydro-2H-pyran-2-yl)oxy)benzaldehyde	1.38313	1.09117e-07	0.181367	-2.46301
alpha-Ketoglutaric acid (alpha-KG)	1.38054	0.00241761	17.345	4.11645
Dimethadione	1.3809	1.96332e-05	0.406621	-1.29824
4-Guanidinobutyric acid	1.36282	0.000236224	0.269412	-1.89211
Malonic acid-co-elution group	1.36238	0.000609343	0.441518	-1.17946
Djenkolic acid	1.38259	0.00409546	23.3317	4.54422
1,3,6,7-tetrahydroxy-2-[(2R,3S,4S,5R,6S)-3,4,5-trihydroxy-6-(hydroxymethyl)oxan-2-yl]xanthen-9-one	1.38156	9.38288e-06	0.386537	-1.37132
Maleic acid	1.20704	0.00661138	2.96404	1.56756
Villol	1.34558	0.00184732	0.431821	-1.21149
3-(1,3-Benzodioxol-5-yl)-7-[3,4,5-trihydroxy-6-(hydroxymethyl)oxan-2-yl]oxychromen-4-one	1.37941	7.6987e-06	0.179194	-2.4804
Prodelphinidin B6	1.3777	4.26105e-05	0.465874	-1.10199
(+)-Epicatechin	1.3827	2.79751e-06	0.168744	-2.5671
Melilotocarpan D	1.33362	0.00590331	0.35855	-1.47975
Epigallocatechin 3-O-(3-O-methyl)gallate	1.23935	0.00257182	3.63553	1.86217
2-hydroxy-5-[(2S,3R,4S,5S,6R)-3,4,5-trihydroxy-6-(hydroxymethyl)tetrahydropyran-2-yl]oxy-benzoic acid	1.37728	7.4763e-05	0.442868	-1.17505
9-Ethyladenine	1.25325	0.0226767	2.92901	1.55041
3,5-dimethoxy-4-[(2S,3R,4S,5S,6R)-3,4,5-trihydroxy-6-(hydroxymethyl)tetrahydropyran-2-yl]oxy-benzoic acid	1.37953	0.0047061	0.141538	-2.82074
4-[1-hydroxy-2-(methylamino)ethyl]benzene-1,2-diol	1.37357	0.000153109	3.24062	1.69627
Methyl 2-(hexopyranosyloxy)-4-(2-oxoethyl)-3-vinyl-3,4-dihydro-2H-pyran-5-carboxylate	1.36008	0.0172827	2.35428	1.23528
Phenylalanine	1.3587	0.00196473	2.95558	1.56344
[3,4,5-Trihydroxy-6-(hydroxymethyl)oxan-2-yl] 3,4,5-trihydroxybenzoate	1.35306	0.00039972	0.4904	-1.02797
2-Piperidone-co-elution group	1.36942	0.0105752	0.451363	-1.14764
Cellobiose	1.17215	0.0434442	0.470496	-1.08775
Pyridoxine + O-Hex	1.36479	0.011932	0.482963	-1.05002
3-Genistein-8-C-glucoside	1.33785	0.000263439	3.26528	1.70721
2-Methyleneglutarate	1.37836	4.29732e-05	0.470278	-1.08841
[(2R,3S,4S,5R,6S)-6-[2,3-dihydroxy-4-[(E)-3-(4-hydroxyphenyl)prop-2-enoyl]phenoxy]-3,4,5-trihydroxyoxan-2-yl]methyl (E)-3-(4-hydroxyphenyl)prop-2-enoate	1.34145	0.00359704	3.0527	1.61009
alpha-C-Mannosyltryptophan	1.36169	0.024425	0.211418	-2.24183
2-(((2S,3R,4S,5S,6R)-3,4,5-Trihydroxy-6-(hydroxymethyl)tetrahydro-2H-pyran-2-yl)oxy)benzoic acid	1.21785	0.0402479	0.480144	-1.05846
Licarin A	1.37144	0.0147101	0.221115	-2.17713
3,4-Dihydroxybenzaldehyde	1.23696	0.00610665	0.392351	-1.34978
Benzoic acid + 2O, O-Hex	1.37066	4.7745e-05	0.338812	-1.56144
2,4,6-Trihydroxybenzoic acid	1.37156	6.36299e-05	0.32244	-1.6329
Diethyl malate	1.37264	8.93404e-06	3.68421	1.88135
2,6-Dimethoxyphenol	1.35494	0.000279275	2.6761	1.42013
dimethyl 3-hydroxy-3-methyl-pentanedioate	1.37803	1.8696e-05	3.03019	1.59941
DMPO-co-elution group	1.37971	8.16088e-06	0.37274	-1.42376
Physalin B	1.21751	0.0499451	0.267577	-1.90197
3,4-Dihydroxybenzoic acid (Protocatechuic acid)-co-elution group	1.36093	0.000989355	0.466145	-1.10115
6-(beta-D-Glucopyranosyloxy)-7-hydroxy-2H-1-benzopyran-2-one	1.37531	0.0106928	0.141093	-2.82528
Taxifolin-3-glucoside	1.37952	0.00546346	0.170062	-2.55587
1,4-Bis(3,4-dimethoxyphenyl)tetrahydro-1H,3H-furo[3,4-c]furan	1.37633	0.00997338	0.0950964	-3.39446
[3,4,5-Trihydroxy-6-(hydroxymethyl)oxan-2-yl] 3-(4-hydroxyphenyl)prop-2-enoate	1.20026	0.011797	2.0531	1.03781
beta-D-Glucopyranoside, 2-(hydroxymethyl)phenyl	1.35387	0.00152973	0.377644	-1.4049
Teucrin A	1.35999	0.000327161	2.33553	1.22375
P-Coumaric acid glucoside	1.34233	0.00129669	2.24815	1.16874
(+)-Isolariciresinol-3I+/--O-I(2)-D-glucopyranoside	1.31914	0.00189072	2.07164	1.05077
Kanakugiol	1.05313	0.00311604	4.98803	2.31847
1,2,3,4-Tetrahydro-Beta-Carboline-3-Carboxylic Acid	1.38085	0.00442676	0.129725	-2.94647
Vanilloloside	1.31441	0.00456651	2.46598	1.30216
Scopoletin	1.36599	0.000446244	0.314757	-1.66769
2-(4-Allyl-2,6-dimethoxyphenoxy)-1-(3,4,5-trimethoxyphenyl)-1-propanol	1.36493	3.17324e-05	26.5994	4.73332
Hydroxyisocaproic acid	1.35197	0.000929267	0.499952	-1.00014
Arginine, asparaginylglycyl-	1.25685	0.0171034	0.320347	-1.64229
[5-(Hydroxymethyl)-5,9,14-trimethyl-15-oxapentacyclo[11.3.1.01,10.04,9.014,16]heptadecan-2-yl] acetate	1.35699	0.0201003	0.343012	-1.54367
(2S,3S)-3,5,7-trihydroxy-2-[4-hydroxy-3-[(2S,3R,4S,5S,6R)-3,4,5-trihydroxy-6-(hydroxymethyl)tetrahydropyran-2-yl]oxy-phenyl]chroman-4-one	1.29853	0.00464832	0.158388	-2.65847
Dehydrodihydrorotenone	1.37067	5.60314e-06	0.161952	-2.62636
Sagerinic acid	1.32367	0.00107048	2.82406	1.49777
Oxoundecanoylcarnitine (Car(11:1-O))	1.36864	9.27952e-05	0.302763	-1.72374
Methyl 3,4,5-trimethoxycinnamate	1.37355	7.42059e-05	0.277423	-1.84984
trans-Grandmarin	1.38013	1.07769e-06	0.274299	-1.86618
8-Hydroxyundecanoylcarnitine	1.32662	0.000767515	0.221373	-2.17545
(2R,3S,4S,5R,6S)-2-(Hydroxymethyl)-6-(((1S,4aR,7aS)-7-(hydroxymethyl)-1,4a,5,7a-tetrahydrocyclopenta[c]pyran-1-yl)oxy)tetrahydro-2H-pyran-3,4,5-triol	1.38042	4.84881e-07	0.233487	-2.09859
2-Amino-5-[(1-carboxy-2-prop-1-enylsulfinylethyl)amino]-5-oxopentanoic acid	1.38208	0.00195763	0.215986	-2.21099
6-Caffeoylsucrose	1.31642	0.000395514	0.341794	-1.5488
Mulberroside A	1.3259	0.000570371	0.200397	-2.31907
(9R,10S)-4,5,14,15,16-Pentamethoxy-9,10-dimethyltricyclo[10.4.0.02,7]hexadeca-1(16),2,4,6,12,14-hexaen-3-ol	1.30534	0.0072191	0.482842	-1.05038
Schisandrone	1.38228	0.00381381	0.0661368	-3.9184
Go 6983	1.35391	0.00173672	0.169336	-2.56204
Semilepidinoside B	1.3618	2.27032e-05	0.113483	-3.13945
5'-Methylthioadenosine	1.38344	0.00012848	24.4402	4.61118
Dihydroroseoside	1.02715	0.00984939	0.172097	-2.5387
Tazarotenic acid	1.32287	0.00469373	4.2908	2.10125
5,6,2',3',4'-Pentamethoxyflavone	1.38245	1.8373e-06	7.71206	2.94712
1,8-Dihydroxy-3,7-dimethoxyxanthone	1.37226	6.71334e-05	0.241072	-2.05246
2'-Hydroxy-5',6'-dimethoxy-3,4-methylenedioxyfurano[2'',3'':4',3'] dihydrochalcone	1.38177	3.56595e-07	6.8959	2.78574
3,5-dihydroxy-2-(4-hydroxyphenyl)-7-[3,4,5-trihydroxy-6-(hydroxymethyl)tetrahydropyran-2-yl]oxy-chroman-4-one	1.38172	3.49297e-06	0.272289	-1.87679
Cyanidin 3-(3-glucosyl-6-malonylglucoside) 4'-glucoside [M]	1.37214	0.000139033	3.1807	1.66934
2-(2-acetyl-3-hydroxy-5-methoxy-phenyl)acetic acid	1.34532	0.000468384	0.475163	-1.0735
N-Acetylphenylalanine	1.37808	0.00600121	0.180506	-2.46988
2-(4-Methyl-1,3-pentadienyl)-9,10-anthracenedione, 9CI	1.38068	0.00295423	0.114759	-3.12332
Cycloaltilisin 7	1.37553	1.07744e-05	0.100465	-3.31523
Pyrano[3,2-a]carbazole, 3,11-dihydro-3,5-dimethyl-3-(4-methyl-3-penten-1-yl)-, (3S)-	1.38149	1.31329e-05	7.68471	2.94199
Acetylpseudotropine	1.37753	0.000106138	0.266959	-1.90531
5,7-Dihydroxy-6-prenylflavanone	1.38083	2.33829e-05	0.450859	-1.14925
2,6 Dimethylheptanoyl carnitine	1.37906	0.00255614	0.444682	-1.16915
Calceolarioside C	1.37938	1.88592e-05	0.0613338	-4.02717
Rutin	1.37926	0.00236736	0.497062	-1.0085
Camelliaside A-co-elution group	1.38079	2.08124e-05	2.5505	1.35078
Tridecanedioylcarnitine	1.2838	0.00707665	0.273972	-1.8679
5-hydroxy-2-(4-hydroxyphenyl)-7-[(2S,3R,4S,5S,6R)-3,4,5-trihydroxy-6-[[(2R,3R,4R,5R,6S)-3,4,5-trihydroxy-6-methyloxan-2-yl]oxymethyl]oxan-2-yl]oxy-2,3-dihydrochromen-4-one	1.36237	0.000236804	0.143196	-2.80394
Flavonol base + 4O, O-dHex, O-Hex-dHex	1.37913	1.69723e-05	2.34961	1.23242
methyl (1R,12S,19S)-12-ethyl-8,16-diazapentacyclo[10.6.1.01,9.02,7.016,19]nonadeca-2,4,6,9,13-pentaene-10-carboxylate	1.37396	0.000380401	0.370893	-1.43092
12-(1,1-dimethylallyl)-5,9,10-trihydroxy-2,2-dimethyl-pyrano[3,2-b]xanthen-6-one	1.33251	0.00541432	0.3294	-1.60209
19-ethenyl-18-[3,4,5-trihydroxy-6-(hydroxymethyl)oxan-2-yl]oxy-17-oxa-3,13-diazapentacyclo[11.8.0.02,10.04,9.015,20]henicosa-2(10),4,6,8,15-pentaen-14-one	1.34349	0.000182521	2.99499	1.58255
1-Ethyl-2-acetyl pyrrole	1.37946	3.62885e-06	3.67185	1.87651
[(2R,3S,4S,5R,6S)-6-[[(3S,4R,4aR)-4-ethenyl-4a-hydroxy-8-oxo-3,4,5,6-tetrahydropyrano[3,4-c]pyran-3-yl]oxy]-3,4,5-trihydroxyoxan-2-yl]methyl acetate	1.37226	0.0126449	0.144053	-2.79533
(2S,3R,4S,5S,6R)-2-[3-hydroxy-4-[(Z)-2-[3-hydroxy-5-[(2S,3R,4S,5S,6R)-3,4,5-trihydroxy-6-(hydroxymethyl)tetrahydropyran-2-yl]oxy-phenyl]vinyl]phenoxy]-6-(hydroxymethyl)tetrahydropyran-3,4,5-triol	1.37261	0.000360768	0.133974	-2.89997
Trans-3,3',5,5'-Tetrahydroxy-4'-Methoxystilbene	1.25697	0.00457429	0.434843	-1.20143
Gaultherin	1.38039	0.00409522	0.209689	-2.25367
Salsolinol	1.37414	3.28938e-05	0.301692	-1.72885
Indole-3-acetamide	1.381	0.00140529	9.45366	3.24087
Quercetin 3-coumaroyl-triglucoside	1.37935	7.39428e-06	0.303247	-1.72144
6-Methylsalicylic Acid	1.37351	0.0002179	0.249925	-2.00043
(-)-Galbulin	1.36262	0.000161527	3.81938	1.93334
Valerophenone	1.34326	3.04659e-05	8.39105	3.06885
Licoagroside B (Not validated)	1.36716	0.000368912	0.28803	-1.79571
4-Hydroxycinnamic acid-co-elution group	1.36121	0.00219416	4.05055	2.01812
Delphinidin 3,5-di(6-O-malonylglucoside) [M]	1.369	9.30305e-05	2.07204	1.05105
(+)-Heliotrine	1.2922	0.00205578	0.286225	-1.80478
1,3,5-Trihydroxy-4-[3-(4-hydroxyphenyl)prop-2-enoyloxy]cyclohexane-1-carboxylic acid	1.29765	0.0165724	3.79621	1.92456
6''-Acetylhyperin 7-rhamnoside	1.3523	0.000592367	0.357473	-1.4841
Dattelic acid	1.33703	0.00512712	2.76045	1.4649
Trachelanthine	1.38159	1.78618e-07	29.5347	4.88434
3-[6-[[3,5-dihydroxy-6-methyl-4-[3,4,5-trihydroxy-6-(hydroxymethyl)tetrahydropyran-2-yl]oxy-tetrahydropyran-2-yl]oxymethyl]-3,4,5-trihydroxy-tetrahydropyran-2-yl]oxy-2-(3,4-dihydroxyphenyl)-5,7-dihydroxy-chromen-4-one	1.37553	0.00519018	2.02395	1.01718
Sayaendoside	1.37263	0.000115115	2.13949	1.09727
Spiro(naphthalene-2(3H),2'(3'H)-naphtho(1,2-b)furan)-3,3',4'(3'aH)-trione, 1,5,6,6',7,7',8,8',8a,9',9'a,9'b-dodecahydro-6,7'-bis(1-hydroxy-1-methylethyl)-4,5',8a,9'a-tetramethyl-	1.37288	0.000294961	0.398397	-1.32772
Salicylic acid	1.31698	0.00740701	0.47695	-1.06809
(2S,3R,4S,5S,6R)-2-[4-[(2R,3R)-4-hydroxy-3-[(4-hydroxy-3-methoxy-phenyl)methyl]-2-(hydroxymethyl)butyl]-2-methoxy-phenoxy]-6-(hydroxymethyl)tetrahydropyran-3,4,5-triol	1.36006	0.00115222	2.57081	1.36222
(-)-Licarin A	1.37294	9.5694e-05	2.47765	1.30897
2-[[7-Hydroxy-1-(4-hydroxy-3,5-dimethoxyphenyl)-3-(hydroxymethyl)-6,8-dimethoxy-1,2,3,4-tetrahydronaphthalen-2-yl]methoxy]-6-(hydroxymethyl)oxane-3,4,5-triol	1.38083	2.87e-05	0.200244	-2.32017
Cratoxyarborenone E	1.36862	7.59199e-05	0.360657	-1.4713
trans-Zeatin-O-glucoside riboside	1.35418	0.0493702	0.0549749	-4.18508
Kaempferol 3-sophoroside 7-rhamnoside	1.367	4.20236e-05	3.30846	1.72616
2-formamido-3-(1H-indol-3-yl)propanoic acid	1.37904	0.00597554	0.214088	-2.22372
2,4,6-trihydroxybenzaldehyde-co-elution group	1.32433	0.00399112	0.480213	-1.05825
Kaempferol 3-glucoside-(1->6)-glucoside-7-alpha-L-rhamnoside	1.36931	0.0117878	2.79168	1.48113
2-(3,4-dihydroxyphenyl)-3-[(2S,3R,4S,5S,6R)-4,5-dihydroxy-3-[(2R,3R,4R,5R,6S)-3,4,5-trihydroxy-6-methyl-tetrahydropyran-2-yl]oxy-6-[[(2R,3R,4R,5R,6S)-3,4,5-trihydroxy-6-methyl-tetrahydropyran-2-yl]oxymethyl]tetrahydropyran-2-yl]oxy-5,7-dihydroxy-chromen-4-one-co-elution group	1.37095	8.18837e-05	2.56511	1.35902
(9,14-dihydroxy-3,4,5,15,16-pentamethoxy-9,10-dimethyl-8-tricyclo[10.4.0.02,7]hexadeca-1(16),2,4,6,12,14-hexaenyl) benzoate	1.37933	7.38721e-06	2.54945	1.35019
Asterinin D	1.37304	5.56043e-05	2.43891	1.28624
Episyringaresinol	1.24668	0.00471692	0.420635	-1.24936
N-Malonyltryptophan	1.37324	0.00978709	0.188464	-2.40764
3-[14-hydroxy-10,13-dimethyl-3-(3,4,5-trihydroxy-6-methyloxan-2-yl)oxy-1,2,3,6,7,8,9,11,12,15,16,17-dodecahydrocyclopenta[a]phenanthren-17-yl]-2H-furan-5-one	1.3532	4.20433e-05	12.2952	3.62002
(Z)-3-Hexenylvicianoside	1.37566	6.72852e-07	7.5993	2.92587
cis-3-Hexenyl b-primeveroside	1.33585	0.000114309	6.03984	2.59451
6-methoxy-7-[(2S,3R,4S,5S,6R)-3,4,5-trihydroxy-6-[[(2R,3R,4R,5R,6S)-3,4,5-trihydroxy-6-methyl-tetrahydropyran-2-yl]oxymethyl]tetrahydropyran-2-yl]oxy-chromen-2-one	1.35491	0.000336698	2.41687	1.27314
Isosakuranetin-7-neohesperidoside	1.38074	0.00966798	0.0148846	-6.07004
N-Acetyltryptophan	1.38059	0.00291175	0.177514	-2.494
Oxypeucedanin	1.38225	0.00310445	0.0194306	-5.68553
Scutellarioside II	1.26943	2.82004e-05	0.0481172	-4.3773
Citbismine A	1.38018	0.012427	0.0085981	-6.86177
5,7-dihydroxy-2-[4-hydroxy-3-[(2S,3R,4S,5S,6R)-3,4,5-trihydroxy-6-(hydroxymethyl)oxan-2-yl]oxyphenyl]-2,3-dihydrochromen-4-one	1.37592	2.56667e-05	0.375289	-1.41393
1-methyl-2,3,4,9-tetrahydropyrido[3,4-b]indol-7-one	1.35875	4.40545e-05	0.278421	-1.84466
Nigellicine	1.38233	1.37766e-07	0.245461	-2.02643
Matairesinol-co-elution group	1.34105	0.0426375	5.73511	2.51982
Scrorodioside	1.37687	0.0131866	0.0409223	-4.61097
Clitorin	1.37394	0.00806992	2.90946	1.54075
Robinin-co-elution group	1.37592	4.06124e-05	3.05424	1.61081
Altamisic acid	1.35171	0.00065313	2.18126	1.12516
Sulfaphenazole	1.35993	0.00143523	2.14841	1.10327
Methylsyringin	1.38025	2.27297e-05	2.08499	1.06004
2-(Hydroxymethyl)-6-[4-(3-hydroxypropyl)-2-methoxyphenoxy]oxane-3,4,5-triol	1.37847	2.35201e-05	3.74539	1.90512
Eruberin B	1.38363	0.00691852	4.37843e-05	-14.4792
5,7-Dihydroxy-3',4'-dimethoxy-8-(3-hydroxy-3-methylbutyl)-isoflavone 7-glucoside	1.35245	0.000569206	3.03113	1.59986
(-)-Curcumol	1.3728	0.000290902	0.375025	-1.41494
Korupensamine A	1.30773	0.000255709	4.57469	2.19367
Tricin 5-glucoside	1.37902	0.0018471	0.0421589	-4.56802
Salviaflaside	1.37813	0.00557821	0.126412	-2.9838
Caffeoylcalleryanin	1.38343	0.000918873	0.00409762	-7.931
Delphinidin 3-O-glucoside cation	1.38375	0.00147087	326368	18.3161
[(2R,3S,4S,5R,6S)-6-(3,4-dihydroxybenzoyl)oxy-3,4,5-trihydroxy-tetrahydropyran-2-yl]methyl 3,4-dihydroxybenzoate	1.37578	6.41526e-05	0.179425	-2.47855
2-Hydroxydecanedioic acid	1.36625	0.000880771	0.279356	-1.83983
(2Z,4E)-5-[8-hydroxy-1,5-dimethyl-3-[(2R,3R,4S,5S,6R)-3,4,5-trihydroxy-6-(hydroxymethyl)oxan-2-yl]oxy-6-oxabicyclo[3.2.1]octan-8-yl]-3-methylpenta-2,4-dienoic acid-co-elution group	1.33884	0.000614587	2.05876	1.04178
(E)-2,7-dimethyl-8-[(2R,3R,4S,5S,6R)-3,4,5-trihydroxy-6-(hydroxymethyl)oxan-2-yl]oxydec-4-enedioic acid	1.36104	0.00116792	2.60551	1.38157
Dichotosinin	1.34609	0.00223545	0.226418	-2.14294
Chrysoeriol 7-O-(6''-malonyl-apiosyl-glucoside)	1.35237	0.000272927	2.10295	1.07242
(2S,3R,4S,5R,6R)-2-[5,7-dihydroxy-2-(4-hydroxy-3,5-dimethoxyphenyl)chromenylium-3-yl]oxy-6-(hydroxymethyl)oxane-3,4,5-triol	1.1607	0.0229165	0.0227052	-5.46083
Kaempferol 3-neohesperidoside-co-elution group	1.35149	0.000634818	2.34765	1.23122
Eleutherol	1.2621	0.0263996	0.434502	-1.20257
ethyl ferulate-4-glucoside	1.37765	0.0101931	0.0433794	-4.52685
O-(13-Carboxytridecanoyl)carnitine	1.27572	0.000908869	0.211453	-2.24159
Mundulone	1.38189	0.00345544	0.04996	-4.32308
Indole-3-carboxaldehyde	1.3776	0.000183403	0.180258	-2.47187
Diffutin	1.31564	0.000930236	0.0500516	-4.32044
Kamahine C	1.38145	6.69839e-06	2.12894	1.09013
8-amino-1',1',4'a,6'-tetramethyl-spiro[3,6-dihydrofuro[2,3-e]isoindole-2,5'-decalin]-2',4-diol	1.28785	0.00239835	2.06624	1.04701
Phenethyl rutinoside	1.38033	7.72595e-06	2.26296	1.17821
Chamuvaritin	1.38086	2.67359e-05	2.71548	1.44121
(2S,3R,4R,5R,6R)-2-methyl-6-[[(2R,3S,4S,5R,6R)-3,4,5-trihydroxy-6-[(E)-7-hydroxy-3,7-dimethyl-oct-3-enoxy]tetrahydropyran-2-yl]methoxy]tetrahydropyran-3,4,5-triol	1.3497	0.00176125	0.411996	-1.2793
Calceolarioside A	1.19176	0.00338054	0.0738968	-3.75834
Somniferine	1.28067	0.0116221	0.438913	-1.18799
4-hydroxy-3-[(2S,3R,4S,5S,6R)-3,4,5-trihydroxy-6-(3-methylbutanoyloxymethyl)oxan-2-yl]oxybenzoic acid	1.37941	5.68004e-05	0.211227	-2.24313
Lythramine	1.32941	0.00207498	0.497871	-1.00616
1,2-dibutyrin	1.35769	0.000189648	0.443546	-1.17284
Azelaic acid	1.12534	0.00793093	0.328251	-1.60713
Undeca-5,7,9-trienedioylcarnitine	1.37437	2.49031e-05	0.378401	-1.40201
[6-Hydroxy-8-methyl-3-[3,4,5-trihydroxy-6-(hydroxymethyl)oxan-2-yl]oxy-9,10-dioxatetracyclo[4.3.1.02,5.03,8]decan-4-yl]methyl benzoate	1.29631	0.000587956	4.56534	2.19072
10-Hydroxydodec-9-enedioylcarnitine	1.31206	7.89362e-05	0.113599	-3.13798
Codonopsine	1.29678	0.00125917	0.353256	-1.50121
Flavanone base + 4O, 1Prenyl	1.36923	0.000803053	0.337841	-1.56559
Solasodine	1.30888	0.00411307	0.377386	-1.40589
(12-Hydroxy-2,2',2',6,9,13-hexamethyl-16-methylidene-6',11,15-trioxospiro[10,14-dioxatetracyclo[7.6.1.01,12.02,7]hexadec-6-ene-5,3'-pyran]-8-yl) acetate	1.37955	2.19875e-05	2.78915	1.47983
Gelsedine, 11-methoxy-	1.2547	0.00666719	0.381793	-1.38914
Mifepristone	1.37206	7.82686e-05	0.143655	-2.79932
2-Isopropylphenol	1.38163	6.92677e-06	0.432881	-1.20796
(1S,2R,4R,5R,6S,7R,8R,11S)-4,5,7,11-tetrahydroxy-2,7-dimethylspiro[9-oxatricyclo[6.3.1.01,5]dodecane-6,3'-oxetane]-2',10-dione	1.37772	0.0209282	0.0187604	-5.73616
3-Phenylbutyric acid-co-elution group	1.36066	2.22001e-05	5.07327	2.34292
4-Hydroxy-3-prenylbenzoic acid glucoside	1.36425	2.27934e-05	5.03309	2.33144
Amorphigenin O-glucoside	1.36905	4.84069e-05	0.192058	-2.38038
(1S,2R,9R,11R,12R,15R)-11-hydroxy-2,6,9,15-tetramethyl-13-oxatetracyclo[10.2.1.02,10.05,9]pentadeca-4,6-diene-3,8,14-trione	1.37544	0.0197375	0.0801039	-3.64198
Robustaol A	1.34285	0.000645759	2.01671	1.01201
Dasabuvir	1.23115	0.00410571	3.21704	1.68573
6-Hydroxypentadecanedioic acid	1.25327	0.0221692	0.495354	-1.01347
7-(4-Hydroxy-3-methoxyphenyl)-5-methoxy-1-phenylheptan-3-one	1.34121	0.026211	2.10511	1.0739
Dehydroabietic Acid	1.30561	0.00131172	0.47641	-1.06973
(S)-Abscisic acid-co-elution group	1.35034	0.000563975	2.40385	1.26535
Lapidin	1.35205	0.00177475	2.37063	1.24527
(25S)-25,27-Dihydrophysalin A	1.38179	0.00178411	0.0608381	-4.03888
7-Hydroxy-5-methoxy-6,8-dimethylflavanone	1.38152	0.00938281	0.0504829	-4.30806
Guieranone A	1.38224	0.00662616	0.0514254	-4.28137
[3,4,5-Trihydroxy-6-[(3,4,5-trihydroxyoxan-2-yl)oxymethyl]oxan-2-yl] 2,6,6-trimethylcyclohexene-1-carboxylate	1.3803	0.00417219	0.133316	-2.90707
2-Propenoic acid, 3-phenyl-, methyl ester	1.3809	0.00863339	0.0931863	-3.42374
Sphalleroside A	1.38098	0.00992486	0.051326	-4.28417
2-(1-carboxyethyl)-5-methyl-cyclopentanecarboxylic acid	1.37731	0.0057099	5.33942	2.41668
TAK1/MAP4K2 inhibitor 1	1.38141	5.21501e-06	4.73162	2.24233
(S)-2-(4-Hydroxy-3-(3-methylbut-2-en-1-yl)phenyl)-8,8-dimethyl-2,3-dihydropyrano[2,3-f]chromen-4(8H)-one	1.35226	0.000188578	3.80438	1.92766
(9a-methyl-2',3-dioxo-spiro[4,5,5a,7,8,9-hexahydro-1H-benzo[e]isobenzofuran-6,3'-oxetane]-5-yl) acetate	1.27208	0.00011682	0.0981955	-3.3482
Intermedine N-oxide	1.33354	0.00809947	2.77352	1.47172
[(4S,6R,6aS,9R,10S)-6,10-diacetoxy-6a,9-dihydroxy-3-(methoxymethyl)-6,9-dimethyl-2-oxo-5,7,8,10-tetrahydro-4H-benzo[h]benzofuran-4-yl] 2-methylprop-2-enoate	1.37498	0.0346439	0.0312668	-4.99922
apimaysin	1.37271	6.06673e-05	0.458391	-1.12535
(-)-Tetrahydropalmatine	1.38217	0.00120463	0.405184	-1.30335
Norbixin	1.37353	0.0121709	0.0668985	-3.90188
14-Deoxy-11,12-dehydroandrographolide	1.37953	6.0045e-06	3.96572	1.98758
(3aS,4R,6R,8aR)-4-acetyl-8a-(hydroxymethyl)-6-[2-[(2S,3R,4S,5S,6R)-3,4,5-trihydroxy-6-(hydroxymethyl)oxan-2-yl]oxypropan-2-yl]-3a,4,5,6,7,8-hexahydro-3H-cyclohepta[b]furan-2-one	1.38259	0.00173052	28.4055	4.8281
MRS 1754	1.3824	0.00088651	35.0204	5.13012
13,14-Dihydro-15-ketotetranorprostaglandin F1.beta.	1.37995	0.00696667	0.178496	-2.48604
Britannilactone	1.38135	0.0017348	10.3864	3.37663
(-)-Ancistrocladine	1.3824	4.48022e-06	6.5922	2.72076
kuwanon Q	1.3595	0.0141712	0.0540895	-4.20851
(3R,4R)-4,5-dihydroxy-3-methoxy-4-(4-methoxyphenyl)-6-[(E)-2-(2,5,5-trimethyltetrahydropyran-2-yl)vinyl]-1,3-dihydroquinolin-2-one	1.37252	0.000377299	6.80888	2.76742
Vicenin-1	1.36269	0.0355471	6.48514	2.69714
Ginkgolide A	1.37784	0.00452342	0.28311	-1.82056
Methyl 3,4-dihydroxy-5-prenylbenzoate 3-glucoside	1.37153	2.99258e-05	0.267496	-1.90241
Pinocembrin 7-rhamnosylglucoside	1.38097	0.00902998	0.0607383	-4.04125
Dihydrocurcumin	1.3738	0.000367763	0.101286	-3.30349
Oregonin	1.38175	0.0144409	0.0176418	-5.82486
Hirsutanonol 5-O-glucoside	1.37418	0.0120213	4.2259	2.07926
Cassitoroside	1.37102	0.0272016	0.0616285	-4.02026
5-O-Cinnamoylquinic acid	1.37388	0.0359673	0.0484364	-4.36776
2-[3-(4-Hydroxyphenyl)prop-2-enoyloxy]ethyl-trimethylazanium	1.38233	0.00276279	0.0889157	-3.49142
Eugenyl Acetate	1.26842	0.00820589	0.201925	-2.30811
Piscerythramine	1.37531	6.91387e-05	6.34779	2.66625
(-)-Pinoresinol 4-O-glucoside	1.38104	0.00563093	0.0145472	-6.10312
ikarisoside D	1.3627	0.0189648	0.119923	-3.05982
(1E,15E,20aR,24aS)-4,5,6,7,8,9,10,11,12,13,20a,21,23,24-Tetradecahydro-17,19-etheno-22H-benzofuro(3a,3-n)(1,5,10)triazacycloeicosine-3,14,22-trione	1.37976	0.00404977	3.46171	1.79148
N-[2,4-bis(3-methylbut-2-enyl)-6-[2-(5-methyl-3,6-dioxo-piperazin-2-yl)acetyl]phenyl]-2,2-dimethyl-but-3-enamide	1.31941	0.000351168	0.258155	-1.95369
(E)-Resveratroloside	1.37469	9.16031e-05	0.43707	-1.19406
1,6-dihydroxy-3-methoxy-8-methyl-xanthen-9-one-co-elution group	1.32912	0.000340028	0.374843	-1.41564
3-(3,4-dimethoxyphenyl)-8-hydroxy-isochroman-1-one	1.37136	0.000192808	0.206364	-2.27673
Cirsimaritin-co-elution group	1.23852	0.0118933	0.103965	-3.26583
2,3,4-triisovaleroyl-sucrose	1.38227	7.56271e-06	0.225807	-2.14684
Icarin	1.37254	0.000302065	4.49241	2.16749
2-Methyl-6-[[3,4,5-trihydroxy-6-(4-prop-2-enylphenoxy)oxan-2-yl]methoxy]oxane-3,4,5-triol	1.32116	0.000410238	4.0676	2.02418
Tropic acid	1.36864	8.9187e-05	0.462807	-1.11152
Furanofukinin	1.34324	0.00147504	0.335941	-1.57372
Cytosporone B	1.3784	0.00439984	0.357152	-1.48539
(+)-Lycopsamine	1.37189	0.000197773	2.38517	1.25409
Morusignin L	1.10774	0.0210218	3.12056	1.6418
3-(3,5-Dimethoxyphenyl)-1-propene	1.38372	0.000580445	0.000172716	-12.4993
3-O-Caffeoyl-4-O-sinapoylquinic acid	1.38013	2.98817e-05	0.355172	-1.49341
2-[3,4-Dihydroxy-2,2-dimethyl-8-(3-methylbut-2-enoxy)-3,4-dihydrochromen-6-yl]-5,7-dihydroxy-2,3-dihydrochromen-4-one	1.35852	0.00202012	6.89016	2.78454
trans-4-Hydroxycyclohexanecarboxylic acid	1.37522	5.77603e-05	0.425664	-1.23221
Methyl 6,10b-dihydroxy-2,4b,7,7,10a,12a-hexamethyl-12-methylidene-1,4,5,8-tetraoxo-4a,9,10,11-tetrahydronaphtho[1,2-h]isochromene-2-carboxylate	1.30814	0.00715854	0.235371	-2.08699
Precocene I	1.37816	2.24911e-05	0.218353	-2.19527
Ligustroside	1.33958	4.79216e-05	0.130558	-2.93724
Terretonin	1.37727	3.33988e-05	0.0862505	-3.53532
1,5-Bis(4-hydroxy-3-methoxyphenyl)-1,4-pentadien-3-one	1.33583	0.0481744	0.185395	-2.43132
(E)-5-hydroxyundec-2-enoic acid	1.35209	0.00198404	0.499525	-1.00137
Alminoprofen	1.38303	0.00167332	0.0551181	-4.18133
4-[(3,7-Dimethyl-2,6-octadien-1-yl)oxy]-7H-furo[3,2-g][1]benzopyran-7-one	1.28116	0.0020523	0.367219	-1.44529
Ethyl 3-hydroxybenzoate-co-elution group	1.37904	4.33711e-05	0.413757	-1.27315
2-[2-hydroxy-2-(4-methoxyphenyl)-1-methyl-ethoxy]-6-(hydroxymethyl)tetrahydropyran-3,4,5-triol	1.36666	2.19249e-05	4.55853	2.18857
Austin	1.37794	3.77099e-05	0.201663	-2.30998
2',3-Dihydroxy-4,4',6'-trimethoxychalcone	1.23759	0.00124427	0.129484	-2.94915
Paeonol-co-elution group	1.36846	0.0240967	0.17079	-2.5497
Cyclopentaneacetic acid, 3-oxo-2-pentyl-	1.34039	0.00676652	0.251172	-1.99325
(1S,6S,9S,10R,14R,17S,19S)-12-ethyl-9,19-dihydroxy-17-methoxy-14-methyl-5-oxa-12-azahexacyclo[8.7.2.1~2,6~.0~1,11~.0~3,9~.0~14,18~]icosan-4-one (non-preferred name)	1.16966	0.0129429	2.92871	1.55027
Dalpanol O-glucoside	1.36901	4.67809e-06	0.157525	-2.66635
Toosendanin	1.37811	0.0113361	0.141509	-2.82103
(3beta,17alpha,23S)-17,23-Epoxy-3,28,29-trihydroxy-27-norlanost-8-en-24-one	1.377	9.10678e-05	0.468819	-1.0929
8-hydroxy-1,5-dimethyl-8-[(E)-3-[(2R,3R,4S,5S,6R)-3,4,5-trihydroxy-6-(hydroxymethyl)oxan-2-yl]oxybut-1-enyl]-6-oxabicyclo[3.2.1]octan-3-one	1.37432	1.55247e-06	6.83566	2.77308
5-Methyl-2,3-diisopropylphenol	1.37966	2.52688e-05	0.272471	-1.87583
Oxododecanoylcarnitine (Car(12:1-O))	1.35218	0.000309344	0.485278	-1.04312
Bis(5-hydroxynoracronycine)	1.2749	4.41726e-05	8.27745	3.04919
Limonexin	1.37017	0.000179159	0.449125	-1.15481
(3aR,6R,7aR)-Tetrahydro-6-methyl-3-methylene-6-(4-oxopentyl)-2,5(3H,4H)-benzofurandione	1.37398	2.98243e-05	0.0435358	-4.52165
Fragransol B	1.38355	0.00291718	0.000616808	-10.6629
Andrographolide-co-elution group	1.36515	0.000267903	0.458338	-1.12552
Bufotenine O-glucoside	1.29408	0.00149164	0.466271	-1.10076
9-Oxononanoic acid	1.31593	0.000540056	0.389934	-1.3587
4-Methoxybenzyl acetate	1.37942	0.0143244	0.0281476	-5.15085
2,2,6-Trimethylcyclohexane-1,4-dione	1.34727	0.000483288	0.443987	-1.17141
Carvyl acetate	1.37544	0.000229344	0.28387	-1.8167
Undecanedioic acid	1.36552	0.00131498	0.323818	-1.62675
sPLA2 inhibitor	1.24303	0.00828178	2.16195	1.11233
Precocene II	1.37506	1.25891e-05	0.149514	-2.74165
(3S)-3-acetoxy-3-[(1R,2R,5R,6R,10S,11S,14S)-11-(3-furyl)-5-(1-hydroxy-1-methyl-ethyl)-2,6,10-trimethyl-3,13-dioxo-12,15-dioxatetracyclo[8.5.0.01,14.02,7]pentadecan-6-yl]propanoic acid	1.37405	7.52237e-05	0.103434	-3.27322
6-Hydroxy-3-oxotetradecenoic acid	1.37699	0.0087821	0.169697	-2.55897
Songorine	1.2758	0.000849848	0.0951681	-3.39338
2,3-Dinor-8-iso prostaglandin F1alpha	1.36895	0.000367261	0.226151	-2.14464
2-Benzylidene-1-heptanol	1.37314	0.000417498	0.266343	-1.90864
Italidipyrone	1.37019	1.48409e-06	0.0544192	-4.19974
Stereoisomer of 3-(2,4-dihydroxyphenyl)-2,3-dihydro-7-hydroxy-8-(3-methyl-2-buten-1-yl)-4H-1-benzopyran-4-one	1.35189	0.000665917	0.253623	-1.97924
1-Acetyl-Beta-Carboline	1.38266	1.04395e-07	0.114336	-3.12865
7-Prenyloxyaromadendrin	1.37	0.000746122	0.15845	-2.6579
Traumatic acid	1.35791	0.000139876	6.75492	2.75594
Trolox	1.36041	8.28936e-05	6.09248	2.60703
4-methyl-3-sec-butyl-2,3-dihydropyrrolo[3,4-b]quinoline-1,9-dione	1.38043	2.59459e-05	4.22935	2.08044
Xanthoxylin	1.37129	0.000602934	0.281045	-1.83113
2,3-dinor-thromboxane B2	1.34253	0.0270673	0.448897	-1.15554
3-Oxododecanoic acid	1.37579	0.0131143	11.6707	3.54482
7-hydroxy-3-[4-hydroxy-3-(3-methylbut-2-enyl)phenyl]-8-(3-methylbut-2-enyl)chromen-4-one	1.35206	0.00302909	0.308466	-1.69682
Haploperozide	1.38266	1.95531e-06	0.179206	-2.48031
(E)-9,12,13-trihydroxyoctadec-10-enoic acid-co-elution group	1.33707	0.0352962	0.410301	-1.28524
Angoletin	1.38154	0.0142404	0.0200807	-5.63804
Curcumanolide A	1.34701	0.0329488	0.22872	-2.12835
Geranylacetone	1.33529	0.00081372	0.361806	-1.46671
10-hydroxy-4-isopropyl-1-(2-methylpropylidene)-4H-pyrazino[2,1-b]quinazoline-3,6-dione	1.35572	9.09556e-05	0.163235	-2.61498
16-Hydroxy-9-oxooctadeca-10,12,14-trienoic acid	1.35616	0.000404309	0.338018	-1.56483
11,12-Dihydroxy-1(10)-spirovetiven-2-one 11-glucoside	1.37516	0.000134197	0.290374	-1.78401
9,16-Dioxooctadec-10,12,14-trienoic acid	1.34776	0.000603391	0.456197	-1.13227
3-(4-Hydroxyphenyl)propanol	1.37648	0.000161373	0.428102	-1.22397
LPC(18:4)	1.37525	0.000186987	0.328685	-1.60522
3-hydroxy-2-(4-hydroxyphenyl)chromen-4-one	1.33952	0.00152148	3.96836	1.98854
4'-Hydroxy-3',4,5',6,6',7-hexamethylspiro[2-oxabicyclo[2.2.2]octane-8,2'-oxane]-3,5-dione	1.30023	0.000306813	31.8118	4.99149
Tremetone	1.37668	3.47918e-05	0.37958	-1.39753
2,4-Dihydroxyheptadec-16-enyl acetate	1.37216	2.15821e-05	0.383976	-1.38091
methyl 3,8-dihydroxy-9-oxo-xanthene-1-carboxylate-co-elution group	1.26725	0.0121807	0.419237	-1.25416
Sugeonyl acetate	1.35266	0.0212035	0.35794	-1.48221
5-Hydroxy-1-(4-Hydroxy-3-Methoxyphenyl)Decan-3-One	1.34986	0.0234761	0.41827	-1.2575
3-[4-Hydroxy-2-methoxy-5-(2-methylbut-3-en-2-yl)phenyl]-1-(4-hydroxyphenyl)-2-propen-1-one	1.34571	0.038742	0.289971	-1.78602
Cucurbitacin H	1.37728	3.55699e-05	0.298687	-1.74329
7,8-dihydroxy-4-phenyl-chromen-2-one-co-elution group	1.32592	0.00367848	4.48756	2.16593
[(2R,3R,4S,5R,6R)-6-[2-(3,4-dihydroxyphenyl)ethoxy]-3,5-dihydroxy-4-[(2R,3R,4R,5R,6S)-3,4,5-trihydroxy-6-methyloxan-2-yl]oxyoxan-2-yl]methyl (E)-3-(3,4-dihydroxyphenyl)prop-2-enoate	1.3805	0.0108336	0.0685378	-3.86696
[6]-Gingerdiol 5-O-beta-glucopyranoside	1.37549	1.12926e-05	0.426379	-1.22979
[10]-Gingerdione	1.27707	0.0198179	0.384953	-1.37725
6-[(2R)-2,3-dihydroxy-3-methyl-butyl]-7-hydroxy-chromen-2-one	1.25026	0.00422992	0.167619	-2.57674
Malvin	1.36936	0.0299384	0.0753595	-3.73007
Bicyclo[2.2.1]heptan-2-ol, 1,7,7-trimethyl-, formate, (1R-endo)-	1.38273	1.27234e-06	0.481039	-1.05578
9,10-Dihydroxy-12-octadecenoic acid	1.37377	0.000314091	0.313898	-1.67163
3-(3-hydroxy-5-methyl-phenoxy)-5-methyl-benzene-1,2-diol	1.25338	0.00166368	0.126242	-2.98573
Gancaonin A	1.37338	0.000343236	0.139476	-2.84191
Polysorbate 60	1.33518	0.00102898	2.54895	1.3499
7-hydroxy-3-(hydroxymethyl)-5-methyl-isochromen-1-one	1.38002	0.00320982	0.290456	-1.78361
Pectolinarin	1.38193	0.0118861	0.0199998	-5.64387
Hexahydrocurcumin	1.36748	0.00024476	0.218373	-2.19513
Podophyllotoxin, glucoside	1.37539	0.0137545	0.0129108	-6.27528
9,12,13-Trihydroxyoctadeca-10,15-dienoic acid	1.36988	5.33336e-05	0.421567	-1.24617
Pregnanetriol 3a-O-b-glucuronide	1.35992	0.000396177	0.432664	-1.20868
Scutianine F	1.37147	0.00967834	3.98744	1.99546
Spirosta-5,25(27)-dien-1,3-diol	1.22713	0.00481067	3.16634	1.66281
10-deacetylbaccatin III	1.37403	0.00460604	34.7055	5.11709
6a,7,8-trihydroxy-3-methyl-3,4,5,6,7,12a-hexahydro-2H-benzo[a]anthracene-1,12-dione	1.34762	0.04356	0.127691	-2.96927
Aritmina	1.15127	0.00475496	0.175949	-2.50677
Nerolidol 3-O-[a-rhamnopyranosyl-(1->2)-b-glucopyranoside]	1.37005	3.39041e-05	0.386671	-1.37082
(+)-[2-[2,6-Dihydroxy-4-(6-hydroxybenzofuran-2-yl)phenyl]-6-(2,4-dihydroxyphenyl)-4-methyl-3-cyclohexen-1-yl][2,4-dihydroxy-3-(3-methyl-2-buten-1-yl)phenyl]methanone	1.36826	0.0358207	0.0219749	-5.508
7,8-(2,2-Dimethylpyrano)-3,4'-dihydroxy-5-methoxyflavan	1.36173	0.000528459	0.271864	-1.87904
6-hydroxy-2-(1-hydroxy-3-methyl-butyl)-1-methoxy-8-methyl-10H-benzo[b][1,5]benzodioxocin-12-one	1.36525	0.000936091	0.198015	-2.33632
14-hydroxy-14-(hydroxymethyl)-5,9-dimethyl-tetracyclo[11.2.1.01,10.04,9]hexadecane-5-carboxylic acid	1.36162	0.000483336	0.343935	-1.53979
4-[(1E,3Z)-5-hydroxy-3-methylpenta-1,3-dienyl]-3,4a,8,8-tetramethyl-2,4,5,6,7,8a-hexahydro-1H-naphthalene-1,2,3-triol	1.2884	0.0210684	0.386487	-1.37151
7-ethoxy-4-methyl-chromen-2-one	1.32013	0.000642091	0.404632	-1.30532
Tetradecyl nicotinate	1.37965	5.14192e-05	0.168173	-2.57198
Sophoraflavanone B	1.2697	0.00502828	0.379866	-1.39644
Peucenin	1.37229	0.0213833	0.0296178	-5.07739
N-oleoyl-aspartate	1.3644	7.03498e-06	0.129666	-2.94713
Pregnanediol 3-O-glucuronide	1.33887	0.0354682	0.108844	-3.19966
Uriolide	1.36083	0.000228374	5.71208	2.51402
N-arachidonoylglycine	1.04854	0.0146951	0.333496	-1.58426
hexadeca-6,9,12-trienedioylcarnitine-co-elution group	1.31962	0.000490818	0.255721	-1.96736
(6beta,7alpha,12beta,13beta)-7-Hydroxy-11,16-dioxo-8,14-apianadien-22,6-olide	1.37651	0.0106382	0.0840456	-3.57268
methyl (E)-8-(4-hydroxy-6-methoxy-7-methyl-3-oxo-1H-2-benzofuran-5-yl)-2,6-dimethyloct-6-enoate	1.32831	0.00143399	0.424139	-1.23739
5,6-epoxy-3-hydroxy-12'-apo-beta-caroten-12'-al	1.38062	1.88572e-05	2.37925	1.25051
2-[(2'R,8R,8As)-2',4,4,7,8a-pentamethylspiro[2,3,4a,5-tetrahydro-1H-naphthalene-8,5'-oxolane]-2'-yl]acetic acid	1.37345	0.000238767	2.23008	1.15709
Karakoline	1.1955	0.019776	0.286095	-1.80543
5,7-Megastigmadien-9-ol glucoside	1.27013	0.0276071	0.447281	-1.16075
Sarpagine	1.35783	0.00158236	0.143597	-2.7999
1-Heptadecene-4,6-diyne-3,9-diol	1.37725	0.00487333	0.21506	-2.21719
(5R)-5-hydroxy-1-(4-hydroxy-3-methoxy-phenyl)tetradecan-3-one-co-elution group	1.38062	2.66323e-05	0.225434	-2.14922
Cucurbitacin P	1.31927	0.00474929	0.351533	-1.50827
N-Lauroyl Phenylalanine	1.36804	0.0205359	0.227395	-2.13673
Scytophycin E	1.34593	0.0032405	0.367261	-1.44512
3-Dehydro-2-deoxyecdysone	1.17718	0.0149175	0.397658	-1.3304
Isobavachin	1.25025	0.00742402	0.406191	-1.29977
Ponasterone A	1.30999	0.000877556	0.285094	-1.81049
ent-17-Hydroxy-16beta-kauran-19-al	1.37856	1.16024e-05	0.298685	-1.7433
12(S)-HHTrE	1.30883	0.00900648	0.259741	-1.94485
8-Prenyl-rac-pinocembrin	1.31918	0.00491826	0.315033	-1.66643
1,2-Dihydro-2-(1-methylethenyl)-6H-benzofuro[3,2-c]furo[3,2-g][1]benzopyran-6a,9(11aH)-diol, 9CI	1.37584	0.012245	0.125419	-2.99517
Wighteone	1.37487	0.0117049	0.100226	-3.31867
MG(16:1)	1.37359	5.05433e-05	2.95116	1.56128
Sachaliside 2	1.30702	0.00198869	7.37704	2.88304
5-[2-(3,4-dihydroxy-2,5-dimethoxyoxolan-3-yl)ethyl]-1,4a-dimethyl-6-methylidene-3,4,5,7,8,8a-hexahydro-2H-naphthalene-1-carboxylic acid	1.09627	0.0324971	0.44448	-1.16981
Glucosyl passiflorate	1.38071	0.00288908	0.203174	-2.29921
2'-Hydroxyacetophenone	1.34023	0.00244248	0.416555	-1.26342
4-Hydroxy-3-(3-methyl-2-butenyl)acetophenone	1.3587	0.000579723	0.305144	-1.71244
Brosimone H	1.33193	0.00442311	0.421313	-1.24704
1-(4-Hydroxyphenyl)-4,8-dimethyl-10-(2,6,6-trimethylcyclohexen-1-yl)deca-3,5,7,9-tetraen-2-one	1.38221	0.00163291	3.48862	1.80266
pheophorbide b	1.32054	0.00757666	3.39754	1.76449
3-trans-p-Coumaroylrotundic acid	1.29081	0.00181705	0.107698	-3.21494
1-(6Z,9Z,12Z,15Z-octadecatetraenoyl)-glycero-3-phosphate	1.22153	0.00616808	0.329983	-1.59954
(2Z,6E)-6-methyl-2-(4-methylpent-3-enyl)octa-2,6-dienoic acid	1.27097	0.00421371	0.467939	-1.09561
8,10-Octadecadiynoic acid	1.28482	0.00236086	0.476107	-1.07064
Basilimoside	1.33603	0.000125356	0.199241	-2.32741
Isolupabigenin	1.36907	0.000127165	0.114957	-3.12083
Resveratrol-13C6TrimethylEther	1.32321	0.000188111	0.0932222	-3.42318
Red chlorophyll catabolite	1.36501	1.64572e-05	5.92926	2.56785
Neantine-co-elution group	1.35799	0.000291224	0.289003	-1.79085
Tween 80	1.34476	0.000373668	0.410236	-1.28548
(1S,4S,5R,9S,10R,13R,14S)-5-(Acetyloxymethyl)-14-hydroxy-14-(hydroxymethyl)-9-methyltetracyclo[11.2.1.01,10.04,9]hexadecane-5-carboxylic acid	1.36022	0.000112936	0.398985	-1.32559
Hexadecanedioic acid	1.36762	0.000217496	0.475231	-1.0733
9-Oxo-10(E),12(E)-octadecadienoic acid	1.06696	0.00739541	0.323834	-1.62667
Panaquinquecol 2	1.31618	0.00518713	0.452063	-1.14541
6-Hydroxy-7-(hydroxymethyl)-4-({[3,4,5-trihydroxy-6-({[3,4,5-trihydroxy-6-(hydroxymethyl)oxan-2-yl]oxy}methyl)oxan-2-yl]oxy}methyl)-1H,4ah,5H,6H,7H,7ah-cyclopenta[c]pyran-1-yl 3-methylbutanoate	1.32474	0.00430857	2.02332	1.01673
Auroxanthin	1.30272	0.0132314	3.16895	1.664
Adonixanthin	1.33674	0.00165853	2.89865	1.53538
10,13-dimethyl-17-oxo-3-sulfooxy-1,2,3,4,7,8,9,11,12,14,15,16-dodecahydrocyclopenta[a]phenanthrene	1.37947	0.00345698	0.154542	-2.69393
(behenoyl)adenylate	1.26862	0.011811	0.428437	-1.22285
1,2-dimyristoyl-phosphatidyl-ethanolamine	1.31311	0.00299671	0.343149	-1.54309
3,5-dihydroxy-6,7-didehydro-12'-apo-beta-caroten-12'-al	1.20335	0.00415039	2.35441	1.23536
Tsugaric acid C	1.32042	0.0101696	0.450183	-1.15142
5-(4-carboxy-3-methyl-butyl)-1,4a-dimethyl-6-methylene-decalin-1-carboxylic acid	1.3599	0.00133808	0.479689	-1.05983
Estradiol enanthate	1.29513	0.00139148	0.256617	-1.96231
NAE(18:3(9Z,12Z,15Z))-co-elution group	1.33292	0.000452857	0.338765	-1.56164
20-Ethyl-16-methoxy-4-(methoxymethyl)aconitane-1,8,14-triol	1.25839	0.00119474	0.308585	-1.69626
3-Hydroxy-10'-apo-b,y-carotenal	1.37064	9.78197e-05	2.76397	1.46674
Amasterol	1.29804	0.000449827	0.237446	-2.07433
(+-)-3-Hydroxytetradecanoic acid	1.36194	0.0197742	0.393485	-1.34562
14-(hydroxymethyl)-5,9-dimethyltetracyclo[11.2.1.01,10.04,9]hexadecan-5-ol	1.31756	0.000716583	2.5403	1.345
Rhodoxanthin	1.30391	0.00971761	2.09326	1.06575
2,4-dihydroxyheptadec-16-ynyl acetate	1.36418	4.01919e-05	3.07946	1.62268
Neochrome	1.28891	0.0145572	2.75718	1.4632
N-Lauroyl Lysine	1.3725	2.15587e-05	0.213088	-2.23048
Orthosphenic acid-co-elution group	1.2837	0.0243167	0.406759	-1.29776
N-arachidonoyl-alanine	1.36224	6.46457e-06	0.0804518	-3.63573
Cloversaponin I	1.10675	0.0147591	2.48063	1.31071
NAE(18:2)	1.32824	0.00787048	0.471656	-1.08419
Capsanthone	1.31091	0.0138253	3.13648	1.64915
Smilanippin A	1.37907	0.0160888	29.3791	4.87672
N-Linoleoyl GABA	1.26332	0.00740489	0.466436	-1.10025
(3beta,17alpha,23S)-17,23-Epoxy-3,29-dihydroxy-27-norlanost-8-en-24-one	1.29237	0.00454923	0.428953	-1.22111
1-(alpha-linolenoyl)-sn-glycero-3-phosphoethanolamine	1.32108	0.00570351	0.14181	-2.81797
2-(4-hydroxy-3-methoxyphenyl)-N-[2-(4-hydroxyphenyl)ethyl]-5-[3-[2-(4-hydroxyphenyl)ethylamino]-3-oxoprop-1-enyl]-7-methoxy-2,3-dihydro-1-benzofuran-3-carboxamide	1.36505	0.00063817	0.494059	-1.01724
LPC(17:0/0:0)	1.24086	0.024709	0.421724	-1.24563
N-Nervonoyl Asparagine	1.33251	0.00675471	0.190278	-2.39382
Ursolic acid-co-elution group	1.23758	0.0128988	2.14301	1.09964
Cholestan-3-one	1.34661	0.00506551	0.198524	-2.33261
phosphatidylglycerol (dihexadecanoyl, n-C16:0)	1.19103	0.0267705	0.318746	-1.64952
Oxycanthine	1.35578	0.000398598	2.57591	1.36508
Ergocristine	1.36175	0.000352264	2.6533	1.40779
Ergocalciferol (Vitamin D2)	1.3566	0.0321122	0.151683	-2.72086
1,2-Di-O-palmitoyl-3-O-(6-sulfoquinovopyranosyl)glycerol	1.37661	7.83382e-05	0.454903	-1.13637
N-oleoyl-alanine	1.0866	0.000479536	0.05573	-4.1654
Khayasin	1.32028	0.0467854	0.3344	-1.58035
Heptadecanoic acid	1.23986	0.0214362	0.402941	-1.31136
2-Octaprenyl-6-methoxyphenol	1.35763	0.000726642	0.264336	-1.91955
[16]-Gingerol	1.35351	0.00231479	0.355469	-1.4922
1-18:3-2-18:3-phosphatidylserine	1.24969	0.00270188	0.293856	-1.76682
