# Supplementary material for: Integrated metabolomics, network pharmacology and molecular docking to reveal the effects of drying processes on the antioxidant activity of mulberry (Morus alba L.) leaves
Source: Front Plant Sci. 2026 Jun 8;17:1843809. doi: 10.3389/fpls.2026.1843809 (PMC13284004; doi:10.3389/fpls.2026.1843809)
Supplement: Supplementary file 1 [file DataSheet1.zip › Supplementary Materials/Table S4.xlsx]

## Sheet: Sheet1
Omics_1	Omics_2	Correlation	P-Value	Class
Leucodelphidin	DPPH	0.93974	0.000166693	Shikimates and Phenylpropanoids
Leucodelphidin	ABTS	0.92688	0.00032388	Shikimates and Phenylpropanoids
Leucodelphidin	FRAP	0.966084	2.28841e-05	Shikimates and Phenylpropanoids
Rhusflavone	DPPH	0.910753	0.000640202	Shikimates and Phenylpropanoids
Rhusflavone	ABTS	0.959778	4.13105e-05	Shikimates and Phenylpropanoids
Rhusflavone	FRAP	0.924396	0.000363147	Shikimates and Phenylpropanoids
2-O-β-D-Glucopyranosyl-L-ascorbic acid	DPPH	0.934257	0.000224869	Carbohydrates
2-O-β-D-Glucopyranosyl-L-ascorbic acid	ABTS	0.914472	0.000553646	Carbohydrates
2-O-β-D-Glucopyranosyl-L-ascorbic acid	FRAP	0.920461	0.000432007	Carbohydrates
4-(((2S,3R,4S,5S,6R)-3,4,5-Trihydroxy-6-(hydroxymethyl)tetrahydro-2H-pyran-2-yl)oxy)benzaldehyde	DPPH	0.934402	0.000223167	Shikimates and Phenylpropanoids
4-(((2S,3R,4S,5S,6R)-3,4,5-Trihydroxy-6-(hydroxymethyl)tetrahydro-2H-pyran-2-yl)oxy)benzaldehyde	ABTS	0.98232	2.37802e-06	Shikimates and Phenylpropanoids
4-(((2S,3R,4S,5S,6R)-3,4,5-Trihydroxy-6-(hydroxymethyl)tetrahydro-2H-pyran-2-yl)oxy)benzaldehyde	FRAP	0.962871	3.13142e-05	Shikimates and Phenylpropanoids
Dimethadione	DPPH	0.849479	0.00374797	Alkaloids
Dimethadione	ABTS	0.903306	0.00084117	Alkaloids
Dimethadione	FRAP	0.828235	0.00582054	Alkaloids
Heterodendrin	DPPH	0.886113	0.00146591	Others
Heterodendrin	ABTS	0.852086	0.00353511	Others
Heterodendrin	FRAP	0.911183	0.000629736	Others
Buxifoliadine-H	DPPH	0.85326	0.00344204	Alkaloids
Buxifoliadine-H	ABTS	0.843529	0.00426649	Alkaloids
Buxifoliadine-H	FRAP	0.877122	0.00189513	Alkaloids
Malonic acid-co-elution group	DPPH	0.940652	0.000158173	Others
Malonic acid-co-elution group	ABTS	0.962105	3.36086e-05	Others
Malonic acid-co-elution group	FRAP	0.963854	2.8535e-05	Others
7-Hydroxy-6-Methoxy-alpha-pyrufuran	DPPH	0.906813	0.000741752	Shikimates and Phenylpropanoids
7-Hydroxy-6-Methoxy-alpha-pyrufuran	ABTS	0.878546	0.00182201	Shikimates and Phenylpropanoids
7-Hydroxy-6-Methoxy-alpha-pyrufuran	FRAP	0.927052	0.000321279	Shikimates and Phenylpropanoids
1,3,6,7-tetrahydroxy-2-[(2R,3S,4S,5R,6S)-3,4,5-trihydroxy-6-(hydroxymethyl)oxan-2-yl]xanthen-9-one	DPPH	0.893798	0.00115687	Shikimates and Phenylpropanoids
1,3,6,7-tetrahydroxy-2-[(2R,3S,4S,5R,6S)-3,4,5-trihydroxy-6-(hydroxymethyl)oxan-2-yl]xanthen-9-one	ABTS	0.852844	0.0034748	Shikimates and Phenylpropanoids
1,3,6,7-tetrahydroxy-2-[(2R,3S,4S,5R,6S)-3,4,5-trihydroxy-6-(hydroxymethyl)oxan-2-yl]xanthen-9-one	FRAP	0.920009	0.000440465	Shikimates and Phenylpropanoids
3-(1,3-Benzodioxol-5-yl)-7-[3,4,5-trihydroxy-6-(hydroxymethyl)oxan-2-yl]oxychromen-4-one	DPPH	0.935227	0.000213672	Shikimates and Phenylpropanoids
3-(1,3-Benzodioxol-5-yl)-7-[3,4,5-trihydroxy-6-(hydroxymethyl)oxan-2-yl]oxychromen-4-one	ABTS	0.978613	4.61328e-06	Shikimates and Phenylpropanoids
3-(1,3-Benzodioxol-5-yl)-7-[3,4,5-trihydroxy-6-(hydroxymethyl)oxan-2-yl]oxychromen-4-one	FRAP	0.945637	0.00011693	Shikimates and Phenylpropanoids
(+)-Epicatechin	DPPH	0.941035	0.00015469	Shikimates and Phenylpropanoids
(+)-Epicatechin	ABTS	0.979903	3.71537e-06	Shikimates and Phenylpropanoids
(+)-Epicatechin	FRAP	0.967528	1.96807e-05	Shikimates and Phenylpropanoids
2-hydroxy-5-[(2S,3R,4S,5S,6R)-3,4,5-trihydroxy-6-(hydroxymethyl)tetrahydropyran-2-yl]oxy-benzoic acid	DPPH	0.962779	3.15846e-05	Shikimates and Phenylpropanoids
2-hydroxy-5-[(2S,3R,4S,5S,6R)-3,4,5-trihydroxy-6-(hydroxymethyl)tetrahydropyran-2-yl]oxy-benzoic acid	ABTS	0.930361	0.000273994	Shikimates and Phenylpropanoids
2-hydroxy-5-[(2S,3R,4S,5S,6R)-3,4,5-trihydroxy-6-(hydroxymethyl)tetrahydropyran-2-yl]oxy-benzoic acid	FRAP	0.970201	1.46089e-05	Shikimates and Phenylpropanoids
3,5-dimethoxy-4-[(2S,3R,4S,5S,6R)-3,4,5-trihydroxy-6-(hydroxymethyl)tetrahydropyran-2-yl]oxy-benzoic acid	DPPH	0.932664	0.000244129	Shikimates and Phenylpropanoids
3,5-dimethoxy-4-[(2S,3R,4S,5S,6R)-3,4,5-trihydroxy-6-(hydroxymethyl)tetrahydropyran-2-yl]oxy-benzoic acid	ABTS	0.964424	2.70073e-05	Shikimates and Phenylpropanoids
3,5-dimethoxy-4-[(2S,3R,4S,5S,6R)-3,4,5-trihydroxy-6-(hydroxymethyl)tetrahydropyran-2-yl]oxy-benzoic acid	FRAP	0.963753	2.88121e-05	Shikimates and Phenylpropanoids
[3,4,5-Trihydroxy-6-(hydroxymethyl)oxan-2-yl] 3,4,5-trihydroxybenzoate	DPPH	0.916659	0.000506781	Shikimates and Phenylpropanoids
[3,4,5-Trihydroxy-6-(hydroxymethyl)oxan-2-yl] 3,4,5-trihydroxybenzoate	ABTS	0.930056	0.00027813	Shikimates and Phenylpropanoids
[3,4,5-Trihydroxy-6-(hydroxymethyl)oxan-2-yl] 3,4,5-trihydroxybenzoate	FRAP	0.935163	0.000214393	Shikimates and Phenylpropanoids
2-Piperidone-co-elution group	DPPH	0.946312	0.000112002	Others
2-Piperidone-co-elution group	ABTS	0.950946	8.20343e-05	Others
2-Piperidone-co-elution group	FRAP	0.931088	0.000264307	Others
Pyridoxine + O-Hex	DPPH	0.937987	0.000183967	Alkaloids
Pyridoxine + O-Hex	ABTS	0.919658	0.000447106	Alkaloids
Pyridoxine + O-Hex	FRAP	0.938659	0.000177209	Alkaloids
2-Methyleneglutarate	DPPH	0.877809	0.00185959	Others
2-Methyleneglutarate	ABTS	0.967811	1.90926e-05	Others
2-Methyleneglutarate	FRAP	0.958323	4.67122e-05	Others
Populoside	DPPH	0.874659	0.00202638	Shikimates and Phenylpropanoids
Populoside	ABTS	0.821213	0.00664821	Shikimates and Phenylpropanoids
Populoside	FRAP	0.892238	0.00121552	Shikimates and Phenylpropanoids
alpha-C-Mannosyltryptophan	DPPH	0.927357	0.000316699	Alkaloids
alpha-C-Mannosyltryptophan	ABTS	0.905046	0.000790763	Alkaloids
alpha-C-Mannosyltryptophan	FRAP	0.932132	0.000250818	Alkaloids
2-(((2S,3R,4S,5S,6R)-3,4,5-Trihydroxy-6-(hydroxymethyl)tetrahydro-2H-pyran-2-yl)oxy)benzoic acid	DPPH	0.846655	0.00398831	Shikimates and Phenylpropanoids
2-(((2S,3R,4S,5S,6R)-3,4,5-Trihydroxy-6-(hydroxymethyl)tetrahydro-2H-pyran-2-yl)oxy)benzoic acid	ABTS	0.829674	0.00566011	Shikimates and Phenylpropanoids
2-(((2S,3R,4S,5S,6R)-3,4,5-Trihydroxy-6-(hydroxymethyl)tetrahydro-2H-pyran-2-yl)oxy)benzoic acid	FRAP	0.856251	0.00321249	Shikimates and Phenylpropanoids
Licarin A	DPPH	0.93816	0.000182216	Shikimates and Phenylpropanoids
Licarin A	ABTS	0.918564	0.00046828	Shikimates and Phenylpropanoids
Licarin A	FRAP	0.946063	0.000113798	Shikimates and Phenylpropanoids
3,4-Dihydroxybenzaldehyde	DPPH	0.90359	0.000832797	Shikimates and Phenylpropanoids
3,4-Dihydroxybenzaldehyde	ABTS	0.901156	0.000906495	Shikimates and Phenylpropanoids
3,4-Dihydroxybenzaldehyde	FRAP	0.924139	0.000367394	Shikimates and Phenylpropanoids
Benzoic acid + 2O, O-Hex	DPPH	0.938782	0.000175987	Shikimates and Phenylpropanoids
Benzoic acid + 2O, O-Hex	ABTS	0.967374	2.00054e-05	Shikimates and Phenylpropanoids
Benzoic acid + 2O, O-Hex	FRAP	0.959309	4.30011e-05	Shikimates and Phenylpropanoids
2,4,6-Trihydroxybenzoic acid	DPPH	0.879665	0.00176595	Shikimates and Phenylpropanoids
2,4,6-Trihydroxybenzoic acid	ABTS	0.929505	0.000285723	Shikimates and Phenylpropanoids
2,4,6-Trihydroxybenzoic acid	FRAP	0.89433	0.00113733	Shikimates and Phenylpropanoids
DMPO-co-elution group	DPPH	0.970651	1.38562e-05	Others
DMPO-co-elution group	ABTS	0.958639	4.54999e-05	Others
DMPO-co-elution group	FRAP	0.978915	4.39057e-06	Others
6-(beta-D-Glucopyranosyloxy)-7-hydroxy-2H-1-benzopyran-2-one	DPPH	0.944653	0.000124383	Shikimates and Phenylpropanoids
6-(beta-D-Glucopyranosyloxy)-7-hydroxy-2H-1-benzopyran-2-one	ABTS	0.946992	0.000107183	Shikimates and Phenylpropanoids
6-(beta-D-Glucopyranosyloxy)-7-hydroxy-2H-1-benzopyran-2-one	FRAP	0.949781	8.89563e-05	Shikimates and Phenylpropanoids
Taxifolin-3-glucoside	DPPH	0.959935	4.07549e-05	Shikimates and Phenylpropanoids
Taxifolin-3-glucoside	ABTS	0.954269	6.43863e-05	Shikimates and Phenylpropanoids
Taxifolin-3-glucoside	FRAP	0.981645	2.70982e-06	Shikimates and Phenylpropanoids
1,4-Bis(3,4-dimethoxyphenyl)tetrahydro-1H,3H-furo[3,4-c]furan	DPPH	0.940051	0.000163755	Shikimates and Phenylpropanoids
1,4-Bis(3,4-dimethoxyphenyl)tetrahydro-1H,3H-furo[3,4-c]furan	ABTS	0.961283	3.62021e-05	Shikimates and Phenylpropanoids
1,4-Bis(3,4-dimethoxyphenyl)tetrahydro-1H,3H-furo[3,4-c]furan	FRAP	0.995063	2.77008e-08	Shikimates and Phenylpropanoids
Scopoletin	DPPH	0.82253	0.00648727	Shikimates and Phenylpropanoids
Scopoletin	ABTS	0.947182	0.000105869	Shikimates and Phenylpropanoids
Scopoletin	FRAP	0.904364	0.00081027	Shikimates and Phenylpropanoids
[5-(Hydroxymethyl)-5,9,14-trimethyl-15-oxapentacyclo[11.3.1.01,10.04,9.014,16]heptadecan-2-yl] acetate	DPPH	0.913735	0.000570111	Terpenoids
[5-(Hydroxymethyl)-5,9,14-trimethyl-15-oxapentacyclo[11.3.1.01,10.04,9.014,16]heptadecan-2-yl] acetate	ABTS	0.932935	0.00024077	Terpenoids
[5-(Hydroxymethyl)-5,9,14-trimethyl-15-oxapentacyclo[11.3.1.01,10.04,9.014,16]heptadecan-2-yl] acetate	FRAP	0.885174	0.00150722	Terpenoids
(2S,3S)-3,5,7-trihydroxy-2-[4-hydroxy-3-[(2S,3R,4S,5S,6R)-3,4,5-trihydroxy-6-(hydroxymethyl)tetrahydropyran-2-yl]oxy-phenyl]chroman-4-one	DPPH	0.85302	0.00346096	Shikimates and Phenylpropanoids
(2S,3S)-3,5,7-trihydroxy-2-[4-hydroxy-3-[(2S,3R,4S,5S,6R)-3,4,5-trihydroxy-6-(hydroxymethyl)tetrahydropyran-2-yl]oxy-phenyl]chroman-4-one	ABTS	0.911969	0.000610936	Shikimates and Phenylpropanoids
(2S,3S)-3,5,7-trihydroxy-2-[4-hydroxy-3-[(2S,3R,4S,5S,6R)-3,4,5-trihydroxy-6-(hydroxymethyl)tetrahydropyran-2-yl]oxy-phenyl]chroman-4-one	FRAP	0.90781	0.000715064	Shikimates and Phenylpropanoids
Dehydrodihydrorotenone	DPPH	0.939944	0.000164756	Shikimates and Phenylpropanoids
Dehydrodihydrorotenone	ABTS	0.986694	8.83114e-07	Shikimates and Phenylpropanoids
Dehydrodihydrorotenone	FRAP	0.976987	5.95255e-06	Shikimates and Phenylpropanoids
Methyl 3,4,5-trimethoxycinnamate	DPPH	0.813056	0.00770612	Shikimates and Phenylpropanoids
Methyl 3,4,5-trimethoxycinnamate	ABTS	0.91374	0.000570006	Shikimates and Phenylpropanoids
Methyl 3,4,5-trimethoxycinnamate	FRAP	0.840087	0.00458781	Shikimates and Phenylpropanoids
trans-Grandmarin	DPPH	0.822106	0.00653886	Shikimates and Phenylpropanoids
trans-Grandmarin	ABTS	0.909718	0.000665872	Shikimates and Phenylpropanoids
trans-Grandmarin	FRAP	0.834822	0.00511078	Shikimates and Phenylpropanoids
8-Hydroxyundecanoylcarnitine	DPPH	0.909103	0.000681455	Others
8-Hydroxyundecanoylcarnitine	ABTS	0.957857	4.85433e-05	Others
8-Hydroxyundecanoylcarnitine	FRAP	0.908016	0.000709646	Others
(2R,3S,4S,5R,6S)-2-(Hydroxymethyl)-6-(((1S,4aR,7aS)-7-(hydroxymethyl)-1,4a,5,7a-tetrahydrocyclopenta[c]pyran-1-yl)oxy)tetrahydro-2H-pyran-3,4,5-triol	DPPH	0.824363	0.00626765	Terpenoids
(2R,3S,4S,5R,6S)-2-(Hydroxymethyl)-6-(((1S,4aR,7aS)-7-(hydroxymethyl)-1,4a,5,7a-tetrahydrocyclopenta[c]pyran-1-yl)oxy)tetrahydro-2H-pyran-3,4,5-triol	ABTS	0.916785	0.000504167	Terpenoids
(2R,3S,4S,5R,6S)-2-(Hydroxymethyl)-6-(((1S,4aR,7aS)-7-(hydroxymethyl)-1,4a,5,7a-tetrahydrocyclopenta[c]pyran-1-yl)oxy)tetrahydro-2H-pyran-3,4,5-triol	FRAP	0.835235	0.00506837	Terpenoids
2-Amino-5-[(1-carboxy-2-prop-1-enylsulfinylethyl)amino]-5-oxopentanoic acid	DPPH	0.841331	0.0044698	Amino acids and Peptides
2-Amino-5-[(1-carboxy-2-prop-1-enylsulfinylethyl)amino]-5-oxopentanoic acid	ABTS	0.939643	0.000167617	Amino acids and Peptides
2-Amino-5-[(1-carboxy-2-prop-1-enylsulfinylethyl)amino]-5-oxopentanoic acid	FRAP	0.874912	0.00201261	Amino acids and Peptides
Mulberroside A	DPPH	0.915529	0.000530633	Shikimates and Phenylpropanoids
Mulberroside A	ABTS	0.943057	0.000137175	Shikimates and Phenylpropanoids
Mulberroside A	FRAP	0.942424	0.000142499	Shikimates and Phenylpropanoids
Schisandrone	DPPH	0.953997	6.57185e-05	Shikimates and Phenylpropanoids
Schisandrone	ABTS	0.968634	1.74516e-05	Shikimates and Phenylpropanoids
Schisandrone	FRAP	0.968895	1.69526e-05	Shikimates and Phenylpropanoids
Go 6983	DPPH	0.909438	0.000672932	Alkaloids
Go 6983	ABTS	0.950901	8.22977e-05	Alkaloids
Go 6983	FRAP	0.981158	2.96834e-06	Alkaloids
Semilepidinoside B	DPPH	0.965126	2.52047e-05	Alkaloids
Semilepidinoside B	ABTS	0.965547	2.41644e-05	Alkaloids
Semilepidinoside B	FRAP	0.989936	3.33385e-07	Alkaloids
1,8-Dihydroxy-3,7-dimethoxyxanthone	DPPH	0.945439	0.000118404	Polyketides
1,8-Dihydroxy-3,7-dimethoxyxanthone	ABTS	0.976351	6.54415e-06	Polyketides
1,8-Dihydroxy-3,7-dimethoxyxanthone	FRAP	0.98488	1.37898e-06	Polyketides
3,5-dihydroxy-2-(4-hydroxyphenyl)-7-[3,4,5-trihydroxy-6-(hydroxymethyl)tetrahydropyran-2-yl]oxy-chroman-4-one	DPPH	0.95392	6.61009e-05	Shikimates and Phenylpropanoids
3,5-dihydroxy-2-(4-hydroxyphenyl)-7-[3,4,5-trihydroxy-6-(hydroxymethyl)tetrahydropyran-2-yl]oxy-chroman-4-one	ABTS	0.978409	4.76802e-06	Shikimates and Phenylpropanoids
3,5-dihydroxy-2-(4-hydroxyphenyl)-7-[3,4,5-trihydroxy-6-(hydroxymethyl)tetrahydropyran-2-yl]oxy-chroman-4-one	FRAP	0.982269	2.40225e-06	Shikimates and Phenylpropanoids
2-(2-acetyl-3-hydroxy-5-methoxy-phenyl)acetic acid	DPPH	0.871594	0.0021983	Polyketides
2-(2-acetyl-3-hydroxy-5-methoxy-phenyl)acetic acid	ABTS	0.973631	9.55417e-06	Polyketides
2-(2-acetyl-3-hydroxy-5-methoxy-phenyl)acetic acid	FRAP	0.945752	0.000116079	Polyketides
N-Acetylphenylalanine	DPPH	0.94938	9.14336e-05	Amino acids and Peptides
N-Acetylphenylalanine	ABTS	0.954027	6.55734e-05	Amino acids and Peptides
N-Acetylphenylalanine	FRAP	0.977936	5.1415e-06	Amino acids and Peptides
2-(4-Methyl-1,3-pentadienyl)-9,10-anthracenedione, 9CI	DPPH	0.940059	0.000163673	Polyketides
2-(4-Methyl-1,3-pentadienyl)-9,10-anthracenedione, 9CI	ABTS	0.974411	8.60745e-06	Polyketides
2-(4-Methyl-1,3-pentadienyl)-9,10-anthracenedione, 9CI	FRAP	0.972429	1.11535e-05	Polyketides
Cycloaltilisin 7	DPPH	0.955168	6.01212e-05	Shikimates and Phenylpropanoids
Cycloaltilisin 7	ABTS	0.979013	4.31956e-06	Shikimates and Phenylpropanoids
Cycloaltilisin 7	FRAP	0.987044	8.04723e-07	Shikimates and Phenylpropanoids
5,7-Dihydroxy-6-prenylflavanone	DPPH	0.881882	0.00165839	Shikimates and Phenylpropanoids
5,7-Dihydroxy-6-prenylflavanone	ABTS	0.936577	0.000198758	Shikimates and Phenylpropanoids
5,7-Dihydroxy-6-prenylflavanone	FRAP	0.89082	0.00127063	Shikimates and Phenylpropanoids
Calceolarioside C	DPPH	0.961788	3.45946e-05	Shikimates and Phenylpropanoids
Calceolarioside C	ABTS	0.968623	1.74731e-05	Shikimates and Phenylpropanoids
Calceolarioside C	FRAP	0.986888	8.39203e-07	Shikimates and Phenylpropanoids
Rutin	DPPH	0.940488	0.000159679	Shikimates and Phenylpropanoids
Rutin	ABTS	0.916989	0.000499955	Shikimates and Phenylpropanoids
Rutin	FRAP	0.944321	0.000126971	Shikimates and Phenylpropanoids
Tridecanedioylcarnitine	DPPH	0.963034	3.08407e-05	Others
Tridecanedioylcarnitine	ABTS	0.945017	0.000121588	Others
Tridecanedioylcarnitine	FRAP	0.974389	8.63346e-06	Others
5-hydroxy-2-(4-hydroxyphenyl)-7-[(2S,3R,4S,5S,6R)-3,4,5-trihydroxy-6-[[(2R,3R,4R,5R,6S)-3,4,5-trihydroxy-6-methyloxan-2-yl]oxymethyl]oxan-2-yl]oxy-2,3-dihydrochromen-4-one	DPPH	0.948053	9.9968e-05	Shikimates and Phenylpropanoids
5-hydroxy-2-(4-hydroxyphenyl)-7-[(2S,3R,4S,5S,6R)-3,4,5-trihydroxy-6-[[(2R,3R,4R,5R,6S)-3,4,5-trihydroxy-6-methyloxan-2-yl]oxymethyl]oxan-2-yl]oxy-2,3-dihydrochromen-4-one	ABTS	0.952911	7.12368e-05	Shikimates and Phenylpropanoids
5-hydroxy-2-(4-hydroxyphenyl)-7-[(2S,3R,4S,5S,6R)-3,4,5-trihydroxy-6-[[(2R,3R,4R,5R,6S)-3,4,5-trihydroxy-6-methyloxan-2-yl]oxymethyl]oxan-2-yl]oxy-2,3-dihydrochromen-4-one	FRAP	0.957997	4.79892e-05	Shikimates and Phenylpropanoids
methyl (1R,12S,19S)-12-ethyl-8,16-diazapentacyclo[10.6.1.01,9.02,7.016,19]nonadeca-2,4,6,9,13-pentaene-10-carboxylate	DPPH	0.945022	0.000121553	Alkaloids
methyl (1R,12S,19S)-12-ethyl-8,16-diazapentacyclo[10.6.1.01,9.02,7.016,19]nonadeca-2,4,6,9,13-pentaene-10-carboxylate	ABTS	0.963497	2.95228e-05	Alkaloids
methyl (1R,12S,19S)-12-ethyl-8,16-diazapentacyclo[10.6.1.01,9.02,7.016,19]nonadeca-2,4,6,9,13-pentaene-10-carboxylate	FRAP	0.963254	3.02111e-05	Alkaloids
12-(1,1-dimethylallyl)-5,9,10-trihydroxy-2,2-dimethyl-pyrano[3,2-b]xanthen-6-one	DPPH	0.875769	0.00196647	Shikimates and Phenylpropanoids
12-(1,1-dimethylallyl)-5,9,10-trihydroxy-2,2-dimethyl-pyrano[3,2-b]xanthen-6-one	ABTS	0.931141	0.000263613	Shikimates and Phenylpropanoids
12-(1,1-dimethylallyl)-5,9,10-trihydroxy-2,2-dimethyl-pyrano[3,2-b]xanthen-6-one	FRAP	0.92159	0.000411387	Shikimates and Phenylpropanoids
[(2R,3S,4S,5R,6S)-6-[[(3S,4R,4aR)-4-ethenyl-4a-hydroxy-8-oxo-3,4,5,6-tetrahydropyrano[3,4-c]pyran-3-yl]oxy]-3,4,5-trihydroxyoxan-2-yl]methyl acetate	DPPH	0.911695	0.000617444	Terpenoids
[(2R,3S,4S,5R,6S)-6-[[(3S,4R,4aR)-4-ethenyl-4a-hydroxy-8-oxo-3,4,5,6-tetrahydropyrano[3,4-c]pyran-3-yl]oxy]-3,4,5-trihydroxyoxan-2-yl]methyl acetate	ABTS	0.938061	0.000183217	Terpenoids
[(2R,3S,4S,5R,6S)-6-[[(3S,4R,4aR)-4-ethenyl-4a-hydroxy-8-oxo-3,4,5,6-tetrahydropyrano[3,4-c]pyran-3-yl]oxy]-3,4,5-trihydroxyoxan-2-yl]methyl acetate	FRAP	0.90118	0.000905768	Terpenoids
(2S,3R,4S,5S,6R)-2-[3-hydroxy-4-[(Z)-2-[3-hydroxy-5-[(2S,3R,4S,5S,6R)-3,4,5-trihydroxy-6-(hydroxymethyl)tetrahydropyran-2-yl]oxy-phenyl]vinyl]phenoxy]-6-(hydroxymethyl)tetrahydropyran-3,4,5-triol	DPPH	0.858984	0.00301219	Shikimates and Phenylpropanoids
(2S,3R,4S,5S,6R)-2-[3-hydroxy-4-[(Z)-2-[3-hydroxy-5-[(2S,3R,4S,5S,6R)-3,4,5-trihydroxy-6-(hydroxymethyl)tetrahydropyran-2-yl]oxy-phenyl]vinyl]phenoxy]-6-(hydroxymethyl)tetrahydropyran-3,4,5-triol	ABTS	0.950237	8.62032e-05	Shikimates and Phenylpropanoids
(2S,3R,4S,5S,6R)-2-[3-hydroxy-4-[(Z)-2-[3-hydroxy-5-[(2S,3R,4S,5S,6R)-3,4,5-trihydroxy-6-(hydroxymethyl)tetrahydropyran-2-yl]oxy-phenyl]vinyl]phenoxy]-6-(hydroxymethyl)tetrahydropyran-3,4,5-triol	FRAP	0.906809	0.000741878	Shikimates and Phenylpropanoids
Gaultherin	DPPH	0.932671	0.00024404	Others
Gaultherin	ABTS	0.970034	1.48945e-05	Others
Gaultherin	FRAP	0.967271	2.02251e-05	Others
Salsolinol	DPPH	0.93951	0.000168887	Alkaloids
Salsolinol	ABTS	0.907842	0.000714231	Alkaloids
Salsolinol	FRAP	0.96701	2.079e-05	Alkaloids
6-Methylsalicylic Acid	DPPH	0.85166	0.00356935	Shikimates and Phenylpropanoids
6-Methylsalicylic Acid	ABTS	0.932233	0.000249531	Shikimates and Phenylpropanoids
6-Methylsalicylic Acid	FRAP	0.884982	0.00151575	Shikimates and Phenylpropanoids
Licoagroside B (Not validated)	DPPH	0.952023	7.59846e-05	Others
Licoagroside B (Not validated)	ABTS	0.957454	5.01715e-05	Others
Licoagroside B (Not validated)	FRAP	0.965235	2.49327e-05	Others
6''-Acetylhyperin 7-rhamnoside	DPPH	0.879199	0.00178915	Shikimates and Phenylpropanoids
6''-Acetylhyperin 7-rhamnoside	ABTS	0.858525	0.00304521	Shikimates and Phenylpropanoids
6''-Acetylhyperin 7-rhamnoside	FRAP	0.929097	0.000291427	Shikimates and Phenylpropanoids
Spiro(naphthalene-2(3H),2'(3'H)-naphtho(1,2-b)furan)-3,3',4'(3'aH)-trione, 1,5,6,6',7,7',8,8',8a,9',9'a,9'b-dodecahydro-6,7'-bis(1-hydroxy-1-methylethyl)-4,5',8a,9'a-tetramethyl-	DPPH	0.953141	7.00413e-05	Terpenoids
Spiro(naphthalene-2(3H),2'(3'H)-naphtho(1,2-b)furan)-3,3',4'(3'aH)-trione, 1,5,6,6',7,7',8,8',8a,9',9'a,9'b-dodecahydro-6,7'-bis(1-hydroxy-1-methylethyl)-4,5',8a,9'a-tetramethyl-	ABTS	0.953801	6.66943e-05	Terpenoids
Spiro(naphthalene-2(3H),2'(3'H)-naphtho(1,2-b)furan)-3,3',4'(3'aH)-trione, 1,5,6,6',7,7',8,8',8a,9',9'a,9'b-dodecahydro-6,7'-bis(1-hydroxy-1-methylethyl)-4,5',8a,9'a-tetramethyl-	FRAP	0.95305	7.05125e-05	Terpenoids
2-[[7-Hydroxy-1-(4-hydroxy-3,5-dimethoxyphenyl)-3-(hydroxymethyl)-6,8-dimethoxy-1,2,3,4-tetrahydronaphthalen-2-yl]methoxy]-6-(hydroxymethyl)oxane-3,4,5-triol	DPPH	0.963652	2.90917e-05	Shikimates and Phenylpropanoids
2-[[7-Hydroxy-1-(4-hydroxy-3,5-dimethoxyphenyl)-3-(hydroxymethyl)-6,8-dimethoxy-1,2,3,4-tetrahydronaphthalen-2-yl]methoxy]-6-(hydroxymethyl)oxane-3,4,5-triol	ABTS	0.956688	5.33632e-05	Shikimates and Phenylpropanoids
2-[[7-Hydroxy-1-(4-hydroxy-3,5-dimethoxyphenyl)-3-(hydroxymethyl)-6,8-dimethoxy-1,2,3,4-tetrahydronaphthalen-2-yl]methoxy]-6-(hydroxymethyl)oxane-3,4,5-triol	FRAP	0.972908	1.04946e-05	Shikimates and Phenylpropanoids
Cratoxyarborenone E	DPPH	0.906462	0.000751314	Shikimates and Phenylpropanoids
Cratoxyarborenone E	ABTS	0.990453	2.77389e-07	Shikimates and Phenylpropanoids
Cratoxyarborenone E	FRAP	0.959047	4.39645e-05	Shikimates and Phenylpropanoids
trans-Zeatin-O-glucoside riboside	DPPH	0.902453	0.000866692	Alkaloids
trans-Zeatin-O-glucoside riboside	ABTS	0.881301	0.0016861	Alkaloids
trans-Zeatin-O-glucoside riboside	FRAP	0.881659	0.00166898	Alkaloids
2-formamido-3-(1H-indol-3-yl)propanoic acid	DPPH	0.949065	9.34091e-05	Amino acids and Peptides
2-formamido-3-(1H-indol-3-yl)propanoic acid	ABTS	0.939411	0.000169848	Amino acids and Peptides
2-formamido-3-(1H-indol-3-yl)propanoic acid	FRAP	0.974761	8.20566e-06	Amino acids and Peptides
2,4,6-trihydroxybenzaldehyde-co-elution group	DPPH	0.893724	0.00115963	Others
2,4,6-trihydroxybenzaldehyde-co-elution group	ABTS	0.897294	0.0010326	Others
2,4,6-trihydroxybenzaldehyde-co-elution group	FRAP	0.960819	3.7726e-05	Others
Episyringaresinol	DPPH	0.890234	0.00129388	Shikimates and Phenylpropanoids
Episyringaresinol	ABTS	0.967061	2.06787e-05	Shikimates and Phenylpropanoids
Episyringaresinol	FRAP	0.919844	0.000443577	Shikimates and Phenylpropanoids
(8alpha,10beta,11beta)-3-Hydroxy-4,15-dinor-1(5)-xanthen-12,8-olide	DPPH	0.800855	0.00949312	Terpenoids
(8alpha,10beta,11beta)-3-Hydroxy-4,15-dinor-1(5)-xanthen-12,8-olide	ABTS	0.866399	0.00251228	Terpenoids
(8alpha,10beta,11beta)-3-Hydroxy-4,15-dinor-1(5)-xanthen-12,8-olide	FRAP	0.923671	0.000375213	Terpenoids
N-Malonyltryptophan	DPPH	0.9371	0.000193173	Amino acids and Peptides
N-Malonyltryptophan	ABTS	0.937227	0.000191838	Amino acids and Peptides
N-Malonyltryptophan	FRAP	0.970275	1.4483e-05	Amino acids and Peptides
Isosakuranetin-7-neohesperidoside	DPPH	0.952359	7.41616e-05	Shikimates and Phenylpropanoids
Isosakuranetin-7-neohesperidoside	ABTS	0.950443	8.49773e-05	Shikimates and Phenylpropanoids
Isosakuranetin-7-neohesperidoside	FRAP	0.962231	3.32235e-05	Shikimates and Phenylpropanoids
N-Acetyltryptophan	DPPH	0.950767	8.30746e-05	Amino acids and Peptides
N-Acetyltryptophan	ABTS	0.950665	8.36707e-05	Amino acids and Peptides
N-Acetyltryptophan	FRAP	0.984243	1.59212e-06	Amino acids and Peptides
Oxypeucedanin	DPPH	0.961857	3.43758e-05	Shikimates and Phenylpropanoids
Oxypeucedanin	ABTS	0.959062	4.39119e-05	Shikimates and Phenylpropanoids
Oxypeucedanin	FRAP	0.980392	3.4097e-06	Shikimates and Phenylpropanoids
Scutellarioside II	DPPH	0.967137	2.05138e-05	Terpenoids
Scutellarioside II	ABTS	0.958196	4.72079e-05	Terpenoids
Scutellarioside II	FRAP	0.971816	1.20394e-05	Terpenoids
Citbismine A	DPPH	0.94238	0.000142879	Alkaloids
Citbismine A	ABTS	0.946002	0.000114246	Alkaloids
Citbismine A	FRAP	0.969502	1.58326e-05	Alkaloids
5,7-dihydroxy-2-[4-hydroxy-3-[(2S,3R,4S,5S,6R)-3,4,5-trihydroxy-6-(hydroxymethyl)oxan-2-yl]oxyphenyl]-2,3-dihydrochromen-4-one	DPPH	0.937674	0.000187186	Shikimates and Phenylpropanoids
5,7-dihydroxy-2-[4-hydroxy-3-[(2S,3R,4S,5S,6R)-3,4,5-trihydroxy-6-(hydroxymethyl)oxan-2-yl]oxyphenyl]-2,3-dihydrochromen-4-one	ABTS	0.962589	3.21461e-05	Shikimates and Phenylpropanoids
5,7-dihydroxy-2-[4-hydroxy-3-[(2S,3R,4S,5S,6R)-3,4,5-trihydroxy-6-(hydroxymethyl)oxan-2-yl]oxyphenyl]-2,3-dihydrochromen-4-one	FRAP	0.95483	6.16992e-05	Shikimates and Phenylpropanoids
Nigellicine	DPPH	0.951535	7.86863e-05	Alkaloids
Nigellicine	ABTS	0.940307	0.000161361	Alkaloids
Nigellicine	FRAP	0.977509	5.49599e-06	Alkaloids
Scrorodioside	DPPH	0.944174	0.000128129	Terpenoids
Scrorodioside	ABTS	0.938796	0.000175845	Terpenoids
Scrorodioside	FRAP	0.957614	4.95211e-05	Terpenoids
Diderroside	DPPH	0.858414	0.00305324	Terpenoids
Diderroside	ABTS	0.817409	0.00712837	Terpenoids
Diderroside	FRAP	0.907369	0.000726791	Terpenoids
Eruberin B	DPPH	0.949164	9.27852e-05	Shikimates and Phenylpropanoids
Eruberin B	ABTS	0.950641	8.38101e-05	Shikimates and Phenylpropanoids
Eruberin B	FRAP	0.992254	1.33643e-07	Shikimates and Phenylpropanoids
Tricin 5-glucoside	DPPH	0.947649	0.000102671	Shikimates and Phenylpropanoids
Tricin 5-glucoside	ABTS	0.976735	6.18231e-06	Shikimates and Phenylpropanoids
Tricin 5-glucoside	FRAP	0.965914	2.32847e-05	Shikimates and Phenylpropanoids
Salviaflaside	DPPH	0.841371	0.00446605	Shikimates and Phenylpropanoids
Salviaflaside	ABTS	0.908325	0.000701553	Shikimates and Phenylpropanoids
Salviaflaside	FRAP	0.83178	0.00543073	Shikimates and Phenylpropanoids
Caffeoylcalleryanin	DPPH	0.836937	0.00489602	Others
Caffeoylcalleryanin	ABTS	0.958961	4.42864e-05	Others
Caffeoylcalleryanin	FRAP	0.899382	0.000963005	Others
[(2R,3S,4S,5R,6S)-6-(3,4-dihydroxybenzoyl)oxy-3,4,5-trihydroxy-tetrahydropyran-2-yl]methyl 3,4-dihydroxybenzoate	DPPH	0.943306	0.000135125	Shikimates and Phenylpropanoids
[(2R,3S,4S,5R,6S)-6-(3,4-dihydroxybenzoyl)oxy-3,4,5-trihydroxy-tetrahydropyran-2-yl]methyl 3,4-dihydroxybenzoate	ABTS	0.921079	0.000420642	Shikimates and Phenylpropanoids
[(2R,3S,4S,5R,6S)-6-(3,4-dihydroxybenzoyl)oxy-3,4,5-trihydroxy-tetrahydropyran-2-yl]methyl 3,4-dihydroxybenzoate	FRAP	0.927688	0.000311768	Shikimates and Phenylpropanoids
Dichotosinin	DPPH	0.911721	0.000616832	Shikimates and Phenylpropanoids
Dichotosinin	ABTS	0.953264	6.94069e-05	Shikimates and Phenylpropanoids
Dichotosinin	FRAP	0.964545	2.66899e-05	Shikimates and Phenylpropanoids
(2S,3R,4S,5R,6R)-2-[5,7-dihydroxy-2-(4-hydroxy-3,5-dimethoxyphenyl)chromenylium-3-yl]oxy-6-(hydroxymethyl)oxane-3,4,5-triol	DPPH	0.929878	0.000280567	Others
(2S,3R,4S,5R,6R)-2-[5,7-dihydroxy-2-(4-hydroxy-3,5-dimethoxyphenyl)chromenylium-3-yl]oxy-6-(hydroxymethyl)oxane-3,4,5-triol	ABTS	0.926768	0.000325585	Others
(2S,3R,4S,5R,6R)-2-[5,7-dihydroxy-2-(4-hydroxy-3,5-dimethoxyphenyl)chromenylium-3-yl]oxy-6-(hydroxymethyl)oxane-3,4,5-triol	FRAP	0.939561	0.000168401	Others
ethyl ferulate-4-glucoside	DPPH	0.945389	0.000118776	Others
ethyl ferulate-4-glucoside	ABTS	0.951842	7.69782e-05	Others
ethyl ferulate-4-glucoside	FRAP	0.959576	4.20313e-05	Others
Mundulone	DPPH	0.956075	5.60188e-05	Shikimates and Phenylpropanoids
Mundulone	ABTS	0.964545	2.66891e-05	Shikimates and Phenylpropanoids
Mundulone	FRAP	0.995624	1.81692e-08	Shikimates and Phenylpropanoids
Indole-3-carboxaldehyde	DPPH	0.952977	7.08912e-05	Alkaloids
Indole-3-carboxaldehyde	ABTS	0.957622	4.94888e-05	Alkaloids
Indole-3-carboxaldehyde	FRAP	0.974485	8.52147e-06	Alkaloids
Diffutin	DPPH	0.945654	0.0001168	Others
Diffutin	ABTS	0.955286	5.95758e-05	Others
Diffutin	FRAP	0.978085	5.02139e-06	Others
Calceolarioside A	DPPH	0.924953	0.000354065	Shikimates and Phenylpropanoids
Calceolarioside A	ABTS	0.911629	0.000619013	Shikimates and Phenylpropanoids
Calceolarioside A	FRAP	0.95313	7.00985e-05	Shikimates and Phenylpropanoids
Fukinolic Acid	DPPH	0.957757	4.89461e-05	Shikimates and Phenylpropanoids
Fukinolic Acid	ABTS	0.946201	0.000112798	Shikimates and Phenylpropanoids
Fukinolic Acid	FRAP	0.993319	7.97314e-08	Shikimates and Phenylpropanoids
3,5-dihydroxy-2-(4-hydroxyphenyl)-7-[(3R,4S,5S,6R)-3,4,5-trihydroxy-6-(hydroxymethyl)tetrahydropyran-2-yl]oxy-chromen-4-one	DPPH	0.972929	1.04671e-05	Shikimates and Phenylpropanoids
3,5-dihydroxy-2-(4-hydroxyphenyl)-7-[(3R,4S,5S,6R)-3,4,5-trihydroxy-6-(hydroxymethyl)tetrahydropyran-2-yl]oxy-chromen-4-one	ABTS	0.950961	8.19462e-05	Shikimates and Phenylpropanoids
3,5-dihydroxy-2-(4-hydroxyphenyl)-7-[(3R,4S,5S,6R)-3,4,5-trihydroxy-6-(hydroxymethyl)tetrahydropyran-2-yl]oxy-chromen-4-one	FRAP	0.985074	1.31824e-06	Shikimates and Phenylpropanoids
4-hydroxy-3-[(2S,3R,4S,5S,6R)-3,4,5-trihydroxy-6-(3-methylbutanoyloxymethyl)oxan-2-yl]oxybenzoic acid	DPPH	0.950704	8.34392e-05	Shikimates and Phenylpropanoids
4-hydroxy-3-[(2S,3R,4S,5S,6R)-3,4,5-trihydroxy-6-(3-methylbutanoyloxymethyl)oxan-2-yl]oxybenzoic acid	ABTS	0.93422	0.000225294	Shikimates and Phenylpropanoids
4-hydroxy-3-[(2S,3R,4S,5S,6R)-3,4,5-trihydroxy-6-(3-methylbutanoyloxymethyl)oxan-2-yl]oxybenzoic acid	FRAP	0.972626	1.0879e-05	Shikimates and Phenylpropanoids
Lythramine	DPPH	0.911226	0.000628704	Alkaloids
Lythramine	ABTS	0.918497	0.000469587	Alkaloids
Lythramine	FRAP	0.96917	1.64389e-05	Alkaloids
10-Hydroxydodec-9-enedioylcarnitine	DPPH	0.917976	0.000479934	Others
10-Hydroxydodec-9-enedioylcarnitine	ABTS	0.946286	0.000112188	Others
10-Hydroxydodec-9-enedioylcarnitine	FRAP	0.93063	0.000270386	Others
Solasodine	DPPH	0.968049	1.8606e-05	Alkaloids
Solasodine	ABTS	0.815815	0.0073365	Alkaloids
Solasodine	FRAP	0.864211	0.00265336	Alkaloids
(1S,2R,4R,5R,6S,7R,8R,11S)-4,5,7,11-tetrahydroxy-2,7-dimethylspiro[9-oxatricyclo[6.3.1.01,5]dodecane-6,3'-oxetane]-2',10-dione	DPPH	0.925454	0.000346029	Terpenoids
(1S,2R,4R,5R,6S,7R,8R,11S)-4,5,7,11-tetrahydroxy-2,7-dimethylspiro[9-oxatricyclo[6.3.1.01,5]dodecane-6,3'-oxetane]-2',10-dione	ABTS	0.932245	0.000249384	Terpenoids
(1S,2R,4R,5R,6S,7R,8R,11S)-4,5,7,11-tetrahydroxy-2,7-dimethylspiro[9-oxatricyclo[6.3.1.01,5]dodecane-6,3'-oxetane]-2',10-dione	FRAP	0.976597	6.31042e-06	Terpenoids
(1S,2R,9R,11R,12R,15R)-11-hydroxy-2,6,9,15-tetramethyl-13-oxatetracyclo[10.2.1.02,10.05,9]pentadeca-4,6-diene-3,8,14-trione	DPPH	0.939752	0.000166579	Terpenoids
(1S,2R,9R,11R,12R,15R)-11-hydroxy-2,6,9,15-tetramethyl-13-oxatetracyclo[10.2.1.02,10.05,9]pentadeca-4,6-diene-3,8,14-trione	ABTS	0.912792	0.000591667	Terpenoids
(1S,2R,9R,11R,12R,15R)-11-hydroxy-2,6,9,15-tetramethyl-13-oxatetracyclo[10.2.1.02,10.05,9]pentadeca-4,6-diene-3,8,14-trione	FRAP	0.921132	0.000419677	Terpenoids
ligurobustoside C	DPPH	0.839097	0.00468317	Terpenoids
ligurobustoside C	ABTS	0.820319	0.0067591	Terpenoids
ligurobustoside C	FRAP	0.830588	0.00555975	Terpenoids
(25S)-25,27-Dihydrophysalin A	DPPH	0.959508	4.22774e-05	Terpenoids
(25S)-25,27-Dihydrophysalin A	ABTS	0.955977	5.64542e-05	Terpenoids
(25S)-25,27-Dihydrophysalin A	FRAP	0.994522	3.98363e-08	Terpenoids
7-Hydroxy-5-methoxy-6,8-dimethylflavanone	DPPH	0.935853	0.000206661	Shikimates and Phenylpropanoids
7-Hydroxy-5-methoxy-6,8-dimethylflavanone	ABTS	0.956071	5.60366e-05	Shikimates and Phenylpropanoids
7-Hydroxy-5-methoxy-6,8-dimethylflavanone	FRAP	0.938115	0.000182664	Shikimates and Phenylpropanoids
Guieranone A	DPPH	0.942291	0.000143637	Polyketides
Guieranone A	ABTS	0.963404	2.97859e-05	Polyketides
Guieranone A	FRAP	0.956991	5.2084e-05	Polyketides
[3,4,5-Trihydroxy-6-[(3,4,5-trihydroxyoxan-2-yl)oxymethyl]oxan-2-yl] 2,6,6-trimethylcyclohexene-1-carboxylate	DPPH	0.94098	0.000155185	Terpenoids
[3,4,5-Trihydroxy-6-[(3,4,5-trihydroxyoxan-2-yl)oxymethyl]oxan-2-yl] 2,6,6-trimethylcyclohexene-1-carboxylate	ABTS	0.967213	2.03507e-05	Terpenoids
[3,4,5-Trihydroxy-6-[(3,4,5-trihydroxyoxan-2-yl)oxymethyl]oxan-2-yl] 2,6,6-trimethylcyclohexene-1-carboxylate	FRAP	0.952795	7.18421e-05	Terpenoids
2-Propenoic acid, 3-phenyl-, methyl ester	DPPH	0.934327	0.000224044	Shikimates and Phenylpropanoids
2-Propenoic acid, 3-phenyl-, methyl ester	ABTS	0.95723	5.10897e-05	Shikimates and Phenylpropanoids
2-Propenoic acid, 3-phenyl-, methyl ester	FRAP	0.938175	0.000182065	Shikimates and Phenylpropanoids
Sphalleroside A	DPPH	0.933891	0.000229197	Shikimates and Phenylpropanoids
Sphalleroside A	ABTS	0.955897	5.6809e-05	Shikimates and Phenylpropanoids
Sphalleroside A	FRAP	0.938422	0.000179569	Shikimates and Phenylpropanoids
(9a-methyl-2',3-dioxo-spiro[4,5,5a,7,8,9-hexahydro-1H-benzo[e]isobenzofuran-6,3'-oxetane]-5-yl) acetate	DPPH	0.933625	0.000232375	Terpenoids
(9a-methyl-2',3-dioxo-spiro[4,5,5a,7,8,9-hexahydro-1H-benzo[e]isobenzofuran-6,3'-oxetane]-5-yl) acetate	ABTS	0.958616	4.5588e-05	Terpenoids
(9a-methyl-2',3-dioxo-spiro[4,5,5a,7,8,9-hexahydro-1H-benzo[e]isobenzofuran-6,3'-oxetane]-5-yl) acetate	FRAP	0.926348	0.000332024	Terpenoids
[(4S,6R,6aS,9R,10S)-6,10-diacetoxy-6a,9-dihydroxy-3-(methoxymethyl)-6,9-dimethyl-2-oxo-5,7,8,10-tetrahydro-4H-benzo[h]benzofuran-4-yl] 2-methylprop-2-enoate	DPPH	0.905688	0.0007727	Terpenoids
[(4S,6R,6aS,9R,10S)-6,10-diacetoxy-6a,9-dihydroxy-3-(methoxymethyl)-6,9-dimethyl-2-oxo-5,7,8,10-tetrahydro-4H-benzo[h]benzofuran-4-yl] 2-methylprop-2-enoate	ABTS	0.929295	0.000288646	Terpenoids
[(4S,6R,6aS,9R,10S)-6,10-diacetoxy-6a,9-dihydroxy-3-(methoxymethyl)-6,9-dimethyl-2-oxo-5,7,8,10-tetrahydro-4H-benzo[h]benzofuran-4-yl] 2-methylprop-2-enoate	FRAP	0.979238	4.16117e-06	Terpenoids
apimaysin	DPPH	0.963382	2.98464e-05	Others
apimaysin	ABTS	0.962918	3.11783e-05	Others
apimaysin	FRAP	0.96698	2.08557e-05	Others
Dadahol A	DPPH	0.898041	0.00100733	Shikimates and Phenylpropanoids
Dadahol A	ABTS	0.837894	0.00480095	Shikimates and Phenylpropanoids
Dadahol A	FRAP	0.864987	0.00260268	Shikimates and Phenylpropanoids
kuwanon Q	DPPH	0.945757	0.000116044	Shikimates and Phenylpropanoids
kuwanon Q	ABTS	0.930695	0.000269519	Shikimates and Phenylpropanoids
kuwanon Q	FRAP	0.95353	6.80555e-05	Shikimates and Phenylpropanoids
Ginkgolide A	DPPH	0.899155	0.000970421	Terpenoids
Ginkgolide A	ABTS	0.871929	0.00217902	Terpenoids
Ginkgolide A	FRAP	0.950727	8.33045e-05	Terpenoids
6-Feruloylcatalpol	DPPH	0.881026	0.00169936	Terpenoids
6-Feruloylcatalpol	ABTS	0.824416	0.00626137	Terpenoids
6-Feruloylcatalpol	FRAP	0.929879	0.00028056	Terpenoids
Methyl 3,4-dihydroxy-5-prenylbenzoate 3-glucoside	DPPH	0.958347	4.66198e-05	Others
Methyl 3,4-dihydroxy-5-prenylbenzoate 3-glucoside	ABTS	0.952834	7.16417e-05	Others
Methyl 3,4-dihydroxy-5-prenylbenzoate 3-glucoside	FRAP	0.984032	1.66796e-06	Others
Pinocembrin 7-rhamnosylglucoside	DPPH	0.840993	0.00450164	Others
Pinocembrin 7-rhamnosylglucoside	ABTS	0.898165	0.00100316	Others
Pinocembrin 7-rhamnosylglucoside	FRAP	0.825104	0.00618032	Others
Dihydrocurcumin	DPPH	0.904708	0.000800392	Shikimates and Phenylpropanoids
Dihydrocurcumin	ABTS	0.968463	1.77844e-05	Shikimates and Phenylpropanoids
Dihydrocurcumin	FRAP	0.940444	0.000160089	Shikimates and Phenylpropanoids
Oregonin	DPPH	0.941264	0.000152629	Shikimates and Phenylpropanoids
Oregonin	ABTS	0.946769	0.000108747	Shikimates and Phenylpropanoids
Oregonin	FRAP	0.950511	8.45758e-05	Shikimates and Phenylpropanoids
Cassitoroside	DPPH	0.919017	0.000459426	Others
Cassitoroside	ABTS	0.934172	0.000225867	Others
Cassitoroside	FRAP	0.987807	6.51322e-07	Others
5-O-Cinnamoylquinic acid	DPPH	0.910527	0.000645747	Shikimates and Phenylpropanoids
5-O-Cinnamoylquinic acid	ABTS	0.914281	0.000557881	Shikimates and Phenylpropanoids
5-O-Cinnamoylquinic acid	FRAP	0.898659	0.000986736	Shikimates and Phenylpropanoids
cyclo(Pro-Tyr)	DPPH	0.941744	0.000148377	Others
cyclo(Pro-Tyr)	ABTS	0.934802	0.000218526	Others
cyclo(Pro-Tyr)	FRAP	0.972789	1.06567e-05	Others
2-[3-(4-Hydroxyphenyl)prop-2-enoyloxy]ethyl-trimethylazanium	DPPH	0.837777	0.00481252	Others
2-[3-(4-Hydroxyphenyl)prop-2-enoyloxy]ethyl-trimethylazanium	ABTS	0.904311	0.000811799	Others
2-[3-(4-Hydroxyphenyl)prop-2-enoyloxy]ethyl-trimethylazanium	FRAP	0.8251	0.00618081	Others
Eugenyl Acetate	DPPH	0.813354	0.00766561	Shikimates and Phenylpropanoids
Eugenyl Acetate	ABTS	0.914448	0.000554182	Shikimates and Phenylpropanoids
Eugenyl Acetate	FRAP	0.882253	0.00164083	Shikimates and Phenylpropanoids
(-)-Pinoresinol 4-O-glucoside	DPPH	0.949815	8.87518e-05	Shikimates and Phenylpropanoids
(-)-Pinoresinol 4-O-glucoside	ABTS	0.953785	6.67723e-05	Shikimates and Phenylpropanoids
(-)-Pinoresinol 4-O-glucoside	FRAP	0.996107	1.20721e-08	Shikimates and Phenylpropanoids
ikarisoside D	DPPH	0.938763	0.00017617	Shikimates and Phenylpropanoids
ikarisoside D	ABTS	0.918618	0.000467205	Shikimates and Phenylpropanoids
ikarisoside D	FRAP	0.939609	0.000167943	Shikimates and Phenylpropanoids
N-[2,4-bis(3-methylbut-2-enyl)-6-[2-(5-methyl-3,6-dioxo-piperazin-2-yl)acetyl]phenyl]-2,2-dimethyl-but-3-enamide	DPPH	0.93049	0.00027226	Alkaloids
N-[2,4-bis(3-methylbut-2-enyl)-6-[2-(5-methyl-3,6-dioxo-piperazin-2-yl)acetyl]phenyl]-2,2-dimethyl-but-3-enamide	ABTS	0.932926	0.000240881	Alkaloids
N-[2,4-bis(3-methylbut-2-enyl)-6-[2-(5-methyl-3,6-dioxo-piperazin-2-yl)acetyl]phenyl]-2,2-dimethyl-but-3-enamide	FRAP	0.975119	7.80768e-06	Alkaloids
(E)-Resveratroloside	DPPH	0.930868	0.000267217	Shikimates and Phenylpropanoids
(E)-Resveratroloside	ABTS	0.968069	1.85663e-05	Shikimates and Phenylpropanoids
(E)-Resveratroloside	FRAP	0.945236	0.000119924	Shikimates and Phenylpropanoids
3-(3,4-dimethoxyphenyl)-8-hydroxy-isochroman-1-one	DPPH	0.93528	0.000213067	Shikimates and Phenylpropanoids
3-(3,4-dimethoxyphenyl)-8-hydroxy-isochroman-1-one	ABTS	0.973468	9.76051e-06	Shikimates and Phenylpropanoids
3-(3,4-dimethoxyphenyl)-8-hydroxy-isochroman-1-one	FRAP	0.963735	2.88632e-05	Shikimates and Phenylpropanoids
Cirsimaritin-co-elution group	DPPH	0.867189	0.00246267	Others
Cirsimaritin-co-elution group	ABTS	0.900402	0.000930238	Others
Cirsimaritin-co-elution group	FRAP	0.967336	2.00862e-05	Others
2,3,4-triisovaleroyl-sucrose	DPPH	0.957832	4.86442e-05	Others
2,3,4-triisovaleroyl-sucrose	ABTS	0.963524	2.94472e-05	Others
2,3,4-triisovaleroyl-sucrose	FRAP	0.971639	1.2303e-05	Others
3-O-Caffeoyl-4-O-sinapoylquinic acid	DPPH	0.922939	0.000387667	Shikimates and Phenylpropanoids
3-O-Caffeoyl-4-O-sinapoylquinic acid	ABTS	0.98673	8.74994e-07	Shikimates and Phenylpropanoids
3-O-Caffeoyl-4-O-sinapoylquinic acid	FRAP	0.964783	2.60739e-05	Shikimates and Phenylpropanoids
trans-4-Hydroxycyclohexanecarboxylic acid	DPPH	0.860804	0.00288364	Amino acids and Peptides
trans-4-Hydroxycyclohexanecarboxylic acid	ABTS	0.927469	0.000315018	Amino acids and Peptides
trans-4-Hydroxycyclohexanecarboxylic acid	FRAP	0.871638	0.00219574	Amino acids and Peptides
Methyl 6,10b-dihydroxy-2,4b,7,7,10a,12a-hexamethyl-12-methylidene-1,4,5,8-tetraoxo-4a,9,10,11-tetrahydronaphtho[1,2-h]isochromene-2-carboxylate	DPPH	0.939138	0.000172495	Terpenoids
Methyl 6,10b-dihydroxy-2,4b,7,7,10a,12a-hexamethyl-12-methylidene-1,4,5,8-tetraoxo-4a,9,10,11-tetrahydronaphtho[1,2-h]isochromene-2-carboxylate	ABTS	0.968604	1.75089e-05	Terpenoids
Methyl 6,10b-dihydroxy-2,4b,7,7,10a,12a-hexamethyl-12-methylidene-1,4,5,8-tetraoxo-4a,9,10,11-tetrahydronaphtho[1,2-h]isochromene-2-carboxylate	FRAP	0.968295	1.81139e-05	Terpenoids
Precocene I	DPPH	0.895631	0.00109051	Terpenoids
Precocene I	ABTS	0.956579	5.38276e-05	Terpenoids
Precocene I	FRAP	0.902627	0.000861444	Terpenoids
Ligustroside	DPPH	0.963347	2.99459e-05	Others
Ligustroside	ABTS	0.964963	2.56144e-05	Others
Ligustroside	FRAP	0.978698	4.54969e-06	Others
Terretonin	DPPH	0.95489	6.14161e-05	Terpenoids
Terretonin	ABTS	0.970293	1.44527e-05	Terpenoids
Terretonin	FRAP	0.954598	6.28015e-05	Terpenoids
1,5-Bis(4-hydroxy-3-methoxyphenyl)-1,4-pentadien-3-one	DPPH	0.862105	0.00279414	Others
1,5-Bis(4-hydroxy-3-methoxyphenyl)-1,4-pentadien-3-one	ABTS	0.915619	0.000528708	Others
1,5-Bis(4-hydroxy-3-methoxyphenyl)-1,4-pentadien-3-one	FRAP	0.947687	0.000102418	Others
Alminoprofen	DPPH	0.918247	0.000474529	Amino acids and Peptides
Alminoprofen	ABTS	0.969002	1.67512e-05	Amino acids and Peptides
Alminoprofen	FRAP	0.925113	0.00035148	Amino acids and Peptides
4-[(3,7-Dimethyl-2,6-octadien-1-yl)oxy]-7H-furo[3,2-g][1]benzopyran-7-one	DPPH	0.914737	0.000547815	Shikimates and Phenylpropanoids
4-[(3,7-Dimethyl-2,6-octadien-1-yl)oxy]-7H-furo[3,2-g][1]benzopyran-7-one	ABTS	0.96883	1.70754e-05	Shikimates and Phenylpropanoids
4-[(3,7-Dimethyl-2,6-octadien-1-yl)oxy]-7H-furo[3,2-g][1]benzopyran-7-one	FRAP	0.943041	0.000137309	Shikimates and Phenylpropanoids
Ethyl 3-hydroxybenzoate-co-elution group	DPPH	0.935466	0.000210976	Others
Ethyl 3-hydroxybenzoate-co-elution group	ABTS	0.921102	0.00042022	Others
Ethyl 3-hydroxybenzoate-co-elution group	FRAP	0.974454	8.55661e-06	Others
Austin	DPPH	0.943882	0.000130452	Terpenoids
Austin	ABTS	0.976526	6.37748e-06	Terpenoids
Austin	FRAP	0.96206	3.37486e-05	Terpenoids
Paeonol-co-elution group	DPPH	0.897705	0.00101865	Others
Paeonol-co-elution group	ABTS	0.941846	0.000147485	Others
Paeonol-co-elution group	FRAP	0.961288	3.61859e-05	Others
Dalpanol O-glucoside	DPPH	0.938808	0.000175731	Shikimates and Phenylpropanoids
Dalpanol O-glucoside	ABTS	0.983137	2.01683e-06	Shikimates and Phenylpropanoids
Dalpanol O-glucoside	FRAP	0.957511	4.99373e-05	Shikimates and Phenylpropanoids
Toosendanin	DPPH	0.904174	0.000815738	Terpenoids
Toosendanin	ABTS	0.879951	0.00175179	Terpenoids
Toosendanin	FRAP	0.888321	0.00137188	Terpenoids
(3beta,17alpha,23S)-17,23-Epoxy-3,28,29-trihydroxy-27-norlanost-8-en-24-one	DPPH	0.96443	2.69902e-05	Terpenoids
(3beta,17alpha,23S)-17,23-Epoxy-3,28,29-trihydroxy-27-norlanost-8-en-24-one	ABTS	0.965225	2.49578e-05	Terpenoids
(3beta,17alpha,23S)-17,23-Epoxy-3,28,29-trihydroxy-27-norlanost-8-en-24-one	FRAP	0.954224	6.46078e-05	Terpenoids
Kaempferol	DPPH	0.943916	0.00013018	Shikimates and Phenylpropanoids
Kaempferol	ABTS	0.979155	4.21929e-06	Shikimates and Phenylpropanoids
Kaempferol	FRAP	0.984167	1.61905e-06	Shikimates and Phenylpropanoids
Limonexin	DPPH	0.915247	0.000536721	Terpenoids
Limonexin	ABTS	0.87065	0.00225323	Terpenoids
Limonexin	FRAP	0.945763	0.000115999	Terpenoids
(3aR,6R,7aR)-Tetrahydro-6-methyl-3-methylene-6-(4-oxopentyl)-2,5(3H,4H)-benzofurandione	DPPH	0.953066	7.04324e-05	Terpenoids
(3aR,6R,7aR)-Tetrahydro-6-methyl-3-methylene-6-(4-oxopentyl)-2,5(3H,4H)-benzofurandione	ABTS	0.953904	6.6183e-05	Terpenoids
(3aR,6R,7aR)-Tetrahydro-6-methyl-3-methylene-6-(4-oxopentyl)-2,5(3H,4H)-benzofurandione	FRAP	0.991819	1.61789e-07	Terpenoids
4-Methoxybenzyl acetate	DPPH	0.946989	0.000107207	Shikimates and Phenylpropanoids
4-Methoxybenzyl acetate	ABTS	0.944894	0.000122527	Shikimates and Phenylpropanoids
4-Methoxybenzyl acetate	FRAP	0.944046	0.000129145	Shikimates and Phenylpropanoids
Precocene II	DPPH	0.846186	0.00402925	Terpenoids
Precocene II	ABTS	0.933015	0.000239792	Terpenoids
Precocene II	FRAP	0.870329	0.00227211	Terpenoids
(3S)-3-acetoxy-3-[(1R,2R,5R,6R,10S,11S,14S)-11-(3-furyl)-5-(1-hydroxy-1-methyl-ethyl)-2,6,10-trimethyl-3,13-dioxo-12,15-dioxatetracyclo[8.5.0.01,14.02,7]pentadecan-6-yl]propanoic acid	DPPH	0.963481	2.95701e-05	Terpenoids
(3S)-3-acetoxy-3-[(1R,2R,5R,6R,10S,11S,14S)-11-(3-furyl)-5-(1-hydroxy-1-methyl-ethyl)-2,6,10-trimethyl-3,13-dioxo-12,15-dioxatetracyclo[8.5.0.01,14.02,7]pentadecan-6-yl]propanoic acid	ABTS	0.959506	4.22836e-05	Terpenoids
(3S)-3-acetoxy-3-[(1R,2R,5R,6R,10S,11S,14S)-11-(3-furyl)-5-(1-hydroxy-1-methyl-ethyl)-2,6,10-trimethyl-3,13-dioxo-12,15-dioxatetracyclo[8.5.0.01,14.02,7]pentadecan-6-yl]propanoic acid	FRAP	0.968293	1.81177e-05	Terpenoids
2-Benzylidene-1-heptanol	DPPH	0.941994	0.000146199	Others
2-Benzylidene-1-heptanol	ABTS	0.968109	1.84855e-05	Others
2-Benzylidene-1-heptanol	FRAP	0.992694	1.08966e-07	Others
Italidipyrone	DPPH	0.954901	6.13641e-05	Polyketides
Italidipyrone	ABTS	0.950054	8.73018e-05	Polyketides
Italidipyrone	FRAP	0.987177	7.76455e-07	Polyketides
Stereoisomer of 3-(2,4-dihydroxyphenyl)-2,3-dihydro-7-hydroxy-8-(3-methyl-2-buten-1-yl)-4H-1-benzopyran-4-one	DPPH	0.934797	0.000218577	Shikimates and Phenylpropanoids
Stereoisomer of 3-(2,4-dihydroxyphenyl)-2,3-dihydro-7-hydroxy-8-(3-methyl-2-buten-1-yl)-4H-1-benzopyran-4-one	ABTS	0.909341	0.000675395	Shikimates and Phenylpropanoids
Stereoisomer of 3-(2,4-dihydroxyphenyl)-2,3-dihydro-7-hydroxy-8-(3-methyl-2-buten-1-yl)-4H-1-benzopyran-4-one	FRAP	0.959389	4.27098e-05	Shikimates and Phenylpropanoids
1-Acetyl-Beta-Carboline	DPPH	0.95852	4.59552e-05	Alkaloids
1-Acetyl-Beta-Carboline	ABTS	0.954646	6.25723e-05	Alkaloids
1-Acetyl-Beta-Carboline	FRAP	0.985712	1.13207e-06	Alkaloids
7-Prenyloxyaromadendrin	DPPH	0.921452	0.000413881	Shikimates and Phenylpropanoids
7-Prenyloxyaromadendrin	ABTS	0.955925	5.66847e-05	Shikimates and Phenylpropanoids
7-Prenyloxyaromadendrin	FRAP	0.985116	1.30538e-06	Shikimates and Phenylpropanoids
Xanthoxylin	DPPH	0.873146	0.00211003	Polyketides
Xanthoxylin	ABTS	0.941427	0.000151176	Polyketides
Xanthoxylin	FRAP	0.892775	0.00119511	Polyketides
Angoletin	DPPH	0.944816	0.000123128	Shikimates and Phenylpropanoids
Angoletin	ABTS	0.944347	0.000126767	Shikimates and Phenylpropanoids
Angoletin	FRAP	0.95831	4.6766e-05	Shikimates and Phenylpropanoids
10-hydroxy-4-isopropyl-1-(2-methylpropylidene)-4H-pyrazino[2,1-b]quinazoline-3,6-dione	DPPH	0.951602	7.8311e-05	Alkaloids
10-hydroxy-4-isopropyl-1-(2-methylpropylidene)-4H-pyrazino[2,1-b]quinazoline-3,6-dione	ABTS	0.970194	1.46205e-05	Alkaloids
10-hydroxy-4-isopropyl-1-(2-methylpropylidene)-4H-pyrazino[2,1-b]quinazoline-3,6-dione	FRAP	0.969356	1.60974e-05	Alkaloids
3-(4-Hydroxyphenyl)propanol	DPPH	0.884327	0.00154515	Shikimates and Phenylpropanoids
3-(4-Hydroxyphenyl)propanol	ABTS	0.96821	1.82839e-05	Shikimates and Phenylpropanoids
3-(4-Hydroxyphenyl)propanol	FRAP	0.906629	0.000746761	Shikimates and Phenylpropanoids
LPC(18:4)	DPPH	0.932298	0.000248719	Fatty acids
LPC(18:4)	ABTS	0.924492	0.00036157	Fatty acids
LPC(18:4)	FRAP	0.982925	2.10656e-06	Fatty acids
Tremetone	DPPH	0.954287	6.42987e-05	Terpenoids
Tremetone	ABTS	0.952553	7.31239e-05	Terpenoids
Tremetone	FRAP	0.973823	9.31414e-06	Terpenoids
methyl 3,8-dihydroxy-9-oxo-xanthene-1-carboxylate-co-elution group	DPPH	0.842218	0.00438699	Others
methyl 3,8-dihydroxy-9-oxo-xanthene-1-carboxylate-co-elution group	ABTS	0.828671	0.00577164	Others
methyl 3,8-dihydroxy-9-oxo-xanthene-1-carboxylate-co-elution group	FRAP	0.860742	0.00288801	Others
3-[4-Hydroxy-2-methoxy-5-(2-methylbut-3-en-2-yl)phenyl]-1-(4-hydroxyphenyl)-2-propen-1-one	DPPH	0.8916	0.00124012	Shikimates and Phenylpropanoids
3-[4-Hydroxy-2-methoxy-5-(2-methylbut-3-en-2-yl)phenyl]-1-(4-hydroxyphenyl)-2-propen-1-one	ABTS	0.911844	0.000613894	Shikimates and Phenylpropanoids
3-[4-Hydroxy-2-methoxy-5-(2-methylbut-3-en-2-yl)phenyl]-1-(4-hydroxyphenyl)-2-propen-1-one	FRAP	0.975068	7.86357e-06	Shikimates and Phenylpropanoids
Cucurbitacin H	DPPH	0.929195	0.000290052	Terpenoids
Cucurbitacin H	ABTS	0.909646	0.000667679	Terpenoids
Cucurbitacin H	FRAP	0.969992	1.49661e-05	Terpenoids
[(2R,3R,4S,5R,6R)-6-[2-(3,4-dihydroxyphenyl)ethoxy]-3,5-dihydroxy-4-[(2R,3R,4R,5R,6S)-3,4,5-trihydroxy-6-methyloxan-2-yl]oxyoxan-2-yl]methyl (E)-3-(3,4-dihydroxyphenyl)prop-2-enoate	DPPH	0.950107	8.69783e-05	Shikimates and Phenylpropanoids
[(2R,3R,4S,5R,6R)-6-[2-(3,4-dihydroxyphenyl)ethoxy]-3,5-dihydroxy-4-[(2R,3R,4R,5R,6S)-3,4,5-trihydroxy-6-methyloxan-2-yl]oxyoxan-2-yl]methyl (E)-3-(3,4-dihydroxyphenyl)prop-2-enoate	ABTS	0.95311	7.02038e-05	Shikimates and Phenylpropanoids
[(2R,3R,4S,5R,6R)-6-[2-(3,4-dihydroxyphenyl)ethoxy]-3,5-dihydroxy-4-[(2R,3R,4R,5R,6S)-3,4,5-trihydroxy-6-methyloxan-2-yl]oxyoxan-2-yl]methyl (E)-3-(3,4-dihydroxyphenyl)prop-2-enoate	FRAP	0.96113	3.67002e-05	Shikimates and Phenylpropanoids
6-[(2R)-2,3-dihydroxy-3-methyl-butyl]-7-hydroxy-chromen-2-one	DPPH	0.914948	0.000543208	Shikimates and Phenylpropanoids
6-[(2R)-2,3-dihydroxy-3-methyl-butyl]-7-hydroxy-chromen-2-one	ABTS	0.922885	0.000388605	Shikimates and Phenylpropanoids
6-[(2R)-2,3-dihydroxy-3-methyl-butyl]-7-hydroxy-chromen-2-one	FRAP	0.950332	8.56335e-05	Shikimates and Phenylpropanoids
Malvin	DPPH	0.92611	0.000335711	Others
Malvin	ABTS	0.912871	0.000589833	Others
Malvin	FRAP	0.936845	0.000195876	Others
9,10-Dihydroxy-12-octadecenoic acid	DPPH	0.933203	0.000237485	Fatty acids
9,10-Dihydroxy-12-octadecenoic acid	ABTS	0.945426	0.0001185	Fatty acids
9,10-Dihydroxy-12-octadecenoic acid	FRAP	0.908617	0.000693976	Fatty acids
3-(3-hydroxy-5-methyl-phenoxy)-5-methyl-benzene-1,2-diol	DPPH	0.933589	0.000232812	Polyketides
3-(3-hydroxy-5-methyl-phenoxy)-5-methyl-benzene-1,2-diol	ABTS	0.933416	0.000234892	Polyketides
3-(3-hydroxy-5-methyl-phenoxy)-5-methyl-benzene-1,2-diol	FRAP	0.937498	0.000189008	Polyketides
Gancaonin A	DPPH	0.923426	0.00037934	Shikimates and Phenylpropanoids
Gancaonin A	ABTS	0.960401	3.91376e-05	Shikimates and Phenylpropanoids
Gancaonin A	FRAP	0.958	4.79785e-05	Shikimates and Phenylpropanoids
7-hydroxy-3-(hydroxymethyl)-5-methyl-isochromen-1-one	DPPH	0.916836	0.000503107	Shikimates and Phenylpropanoids
7-hydroxy-3-(hydroxymethyl)-5-methyl-isochromen-1-one	ABTS	0.894516	0.00113054	Shikimates and Phenylpropanoids
7-hydroxy-3-(hydroxymethyl)-5-methyl-isochromen-1-one	FRAP	0.938733	0.000176466	Shikimates and Phenylpropanoids
Pectolinarin	DPPH	0.945675	0.000116646	Shikimates and Phenylpropanoids
Pectolinarin	ABTS	0.951629	7.81615e-05	Shikimates and Phenylpropanoids
Pectolinarin	FRAP	0.971977	1.18013e-05	Shikimates and Phenylpropanoids
Hexahydrocurcumin	DPPH	0.941196	0.000153239	Shikimates and Phenylpropanoids
Hexahydrocurcumin	ABTS	0.974629	8.35485e-06	Shikimates and Phenylpropanoids
Hexahydrocurcumin	FRAP	0.981545	2.76108e-06	Shikimates and Phenylpropanoids
Podophyllotoxin, glucoside	DPPH	0.944254	0.000127499	Shikimates and Phenylpropanoids
Podophyllotoxin, glucoside	ABTS	0.951774	7.73519e-05	Shikimates and Phenylpropanoids
Podophyllotoxin, glucoside	FRAP	0.963689	2.89902e-05	Shikimates and Phenylpropanoids
Pregnanetriol 3a-O-b-glucuronide	DPPH	0.919014	0.000459487	Others
Pregnanetriol 3a-O-b-glucuronide	ABTS	0.879734	0.00176249	Others
Pregnanetriol 3a-O-b-glucuronide	FRAP	0.93927	0.000171205	Others
6a,7,8-trihydroxy-3-methyl-3,4,5,6,7,12a-hexahydro-2H-benzo[a]anthracene-1,12-dione	DPPH	0.89549	0.00109549	Polyketides
6a,7,8-trihydroxy-3-methyl-3,4,5,6,7,12a-hexahydro-2H-benzo[a]anthracene-1,12-dione	ABTS	0.905405	0.000780623	Polyketides
6a,7,8-trihydroxy-3-methyl-3,4,5,6,7,12a-hexahydro-2H-benzo[a]anthracene-1,12-dione	FRAP	0.971267	1.28723e-05	Polyketides
Nerolidol 3-O-[a-rhamnopyranosyl-(1->2)-b-glucopyranoside]	DPPH	0.934837	0.000218117	Others
Nerolidol 3-O-[a-rhamnopyranosyl-(1->2)-b-glucopyranoside]	ABTS	0.89703	0.00104168	Others
Nerolidol 3-O-[a-rhamnopyranosyl-(1->2)-b-glucopyranoside]	FRAP	0.954615	6.27229e-05	Others
(+)-[2-[2,6-Dihydroxy-4-(6-hydroxybenzofuran-2-yl)phenyl]-6-(2,4-dihydroxyphenyl)-4-methyl-3-cyclohexen-1-yl][2,4-dihydroxy-3-(3-methyl-2-buten-1-yl)phenyl]methanone	DPPH	0.909776	0.000664409	Shikimates and Phenylpropanoids
(+)-[2-[2,6-Dihydroxy-4-(6-hydroxybenzofuran-2-yl)phenyl]-6-(2,4-dihydroxyphenyl)-4-methyl-3-cyclohexen-1-yl][2,4-dihydroxy-3-(3-methyl-2-buten-1-yl)phenyl]methanone	ABTS	0.909998	0.000658865	Shikimates and Phenylpropanoids
(+)-[2-[2,6-Dihydroxy-4-(6-hydroxybenzofuran-2-yl)phenyl]-6-(2,4-dihydroxyphenyl)-4-methyl-3-cyclohexen-1-yl][2,4-dihydroxy-3-(3-methyl-2-buten-1-yl)phenyl]methanone	FRAP	0.923216	0.000382923	Shikimates and Phenylpropanoids
7,8-(2,2-Dimethylpyrano)-3,4'-dihydroxy-5-methoxyflavan	DPPH	0.897241	0.00103445	Shikimates and Phenylpropanoids
7,8-(2,2-Dimethylpyrano)-3,4'-dihydroxy-5-methoxyflavan	ABTS	0.953885	6.62742e-05	Shikimates and Phenylpropanoids
7,8-(2,2-Dimethylpyrano)-3,4'-dihydroxy-5-methoxyflavan	FRAP	0.949363	9.15359e-05	Shikimates and Phenylpropanoids
6-hydroxy-2-(1-hydroxy-3-methyl-butyl)-1-methoxy-8-methyl-10H-benzo[b][1,5]benzodioxocin-12-one	DPPH	0.895051	0.00111122	Polyketides
6-hydroxy-2-(1-hydroxy-3-methyl-butyl)-1-methoxy-8-methyl-10H-benzo[b][1,5]benzodioxocin-12-one	ABTS	0.963403	2.97871e-05	Polyketides
6-hydroxy-2-(1-hydroxy-3-methyl-butyl)-1-methoxy-8-methyl-10H-benzo[b][1,5]benzodioxocin-12-one	FRAP	0.960189	3.98676e-05	Polyketides
7-ethoxy-4-methyl-chromen-2-one	DPPH	0.907529	0.000722525	Shikimates and Phenylpropanoids
7-ethoxy-4-methyl-chromen-2-one	ABTS	0.896372	0.00106445	Shikimates and Phenylpropanoids
7-ethoxy-4-methyl-chromen-2-one	FRAP	0.946201	0.000112803	Shikimates and Phenylpropanoids
Sophoraflavanone B	DPPH	0.889856	0.00130904	Shikimates and Phenylpropanoids
Sophoraflavanone B	ABTS	0.878832	0.00180755	Shikimates and Phenylpropanoids
Sophoraflavanone B	FRAP	0.9124	0.00060079	Shikimates and Phenylpropanoids
Peucenin	DPPH	0.938083	0.000182997	Polyketides
Peucenin	ABTS	0.929573	0.000284782	Polyketides
Peucenin	FRAP	0.922488	0.000395488	Polyketides
(6beta,7alpha,12beta,13beta)-7-Hydroxy-11,16-dioxo-8,14-apianadien-22,6-olide	DPPH	0.946442	0.000111071	Terpenoids
(6beta,7alpha,12beta,13beta)-7-Hydroxy-11,16-dioxo-8,14-apianadien-22,6-olide	ABTS	0.951189	8.06387e-05	Terpenoids
(6beta,7alpha,12beta,13beta)-7-Hydroxy-11,16-dioxo-8,14-apianadien-22,6-olide	FRAP	0.928379	0.000301676	Terpenoids
1-Heptadecene-4,6-diyne-3,9-diol	DPPH	0.886311	0.00145727	Others
1-Heptadecene-4,6-diyne-3,9-diol	ABTS	0.962704	3.18052e-05	Others
1-Heptadecene-4,6-diyne-3,9-diol	FRAP	0.921264	0.000417281	Others
Cucurbitacin P	DPPH	0.868713	0.00236883	Terpenoids
Cucurbitacin P	ABTS	0.855289	0.00328514	Terpenoids
Cucurbitacin P	FRAP	0.934111	0.000226583	Terpenoids
Scytophycin E	DPPH	0.858346	0.00305814	Polyketides
Scytophycin E	ABTS	0.818861	0.00694246	Polyketides
Scytophycin E	FRAP	0.866956	0.00247722	Polyketides
Isobavachin	DPPH	0.867482	0.00244443	Shikimates and Phenylpropanoids
Isobavachin	ABTS	0.88465	0.0015306	Shikimates and Phenylpropanoids
Isobavachin	FRAP	0.907698	0.000718045	Shikimates and Phenylpropanoids
8-Prenyl-rac-pinocembrin	DPPH	0.882461	0.00163109	Shikimates and Phenylpropanoids
8-Prenyl-rac-pinocembrin	ABTS	0.914041	0.000563232	Shikimates and Phenylpropanoids
8-Prenyl-rac-pinocembrin	FRAP	0.939262	0.000171288	Shikimates and Phenylpropanoids
1,2-Dihydro-2-(1-methylethenyl)-6H-benzofuro[3,2-c]furo[3,2-g][1]benzopyran-6a,9(11aH)-diol, 9CI	DPPH	0.927688	0.000311773	Shikimates and Phenylpropanoids
1,2-Dihydro-2-(1-methylethenyl)-6H-benzofuro[3,2-c]furo[3,2-g][1]benzopyran-6a,9(11aH)-diol, 9CI	ABTS	0.949375	9.14618e-05	Shikimates and Phenylpropanoids
1,2-Dihydro-2-(1-methylethenyl)-6H-benzofuro[3,2-c]furo[3,2-g][1]benzopyran-6a,9(11aH)-diol, 9CI	FRAP	0.990929	2.32011e-07	Shikimates and Phenylpropanoids
Wighteone	DPPH	0.933294	0.000236384	Shikimates and Phenylpropanoids
Wighteone	ABTS	0.955159	6.01594e-05	Shikimates and Phenylpropanoids
Wighteone	FRAP	0.990718	2.51372e-07	Shikimates and Phenylpropanoids
myricanol	DPPH	0.911315	0.000626567	Others
myricanol	ABTS	0.959883	4.09378e-05	Others
myricanol	FRAP	0.9716	1.23621e-05	Others
Glucosyl passiflorate	DPPH	0.880632	0.00171847	Terpenoids
Glucosyl passiflorate	ABTS	0.934217	0.000225332	Terpenoids
Glucosyl passiflorate	FRAP	0.871871	0.00218234	Terpenoids
2'-Hydroxyacetophenone	DPPH	0.919505	0.000450032	Shikimates and Phenylpropanoids
2'-Hydroxyacetophenone	ABTS	0.940896	0.00015595	Shikimates and Phenylpropanoids
2'-Hydroxyacetophenone	FRAP	0.98237	2.3548e-06	Shikimates and Phenylpropanoids
Brosimone H	DPPH	0.880465	0.00172657	Shikimates and Phenylpropanoids
Brosimone H	ABTS	0.838385	0.00475266	Shikimates and Phenylpropanoids
Brosimone H	FRAP	0.875504	0.00198065	Shikimates and Phenylpropanoids
3-Hydroxylauric acid	DPPH	0.93195	0.000253137	Fatty acids
3-Hydroxylauric acid	ABTS	0.932151	0.000250578	Fatty acids
3-Hydroxylauric acid	FRAP	0.967224	2.03268e-05	Fatty acids
Isolupabigenin	DPPH	0.942851	0.000138897	Shikimates and Phenylpropanoids
Isolupabigenin	ABTS	0.963477	2.95787e-05	Shikimates and Phenylpropanoids
Isolupabigenin	FRAP	0.991668	1.72411e-07	Shikimates and Phenylpropanoids
Resveratrol-13C6TrimethylEther	DPPH	0.944259	0.000127463	Shikimates and Phenylpropanoids
Resveratrol-13C6TrimethylEther	ABTS	0.960766	3.79022e-05	Shikimates and Phenylpropanoids
Resveratrol-13C6TrimethylEther	FRAP	0.991817	1.6188e-07	Shikimates and Phenylpropanoids
Neantine-co-elution group	DPPH	0.933282	0.000236528	Others
Neantine-co-elution group	ABTS	0.937552	0.00018844	Others
Neantine-co-elution group	FRAP	0.979769	3.80224e-06	Others
Tween 80	DPPH	0.870911	0.0022379	Others
Tween 80	ABTS	0.839548	0.00463959	Others
Tween 80	FRAP	0.9059	0.000766808	Others
10,13-dimethyl-17-oxo-3-sulfooxy-1,2,3,4,7,8,9,11,12,14,15,16-dodecahydrocyclopenta[a]phenanthrene	DPPH	0.954269	6.4386e-05	Terpenoids
10,13-dimethyl-17-oxo-3-sulfooxy-1,2,3,4,7,8,9,11,12,14,15,16-dodecahydrocyclopenta[a]phenanthrene	ABTS	0.962743	3.16899e-05	Terpenoids
10,13-dimethyl-17-oxo-3-sulfooxy-1,2,3,4,7,8,9,11,12,14,15,16-dodecahydrocyclopenta[a]phenanthrene	FRAP	0.987952	6.24625e-07	Terpenoids
1,2-dimyristoyl-phosphatidyl-ethanolamine	DPPH	0.85502	0.00330568	Others
1,2-dimyristoyl-phosphatidyl-ethanolamine	ABTS	0.842267	0.00438242	Others
1,2-dimyristoyl-phosphatidyl-ethanolamine	FRAP	0.92465	0.00035899	Others
Anemarrhenasaponin I	DPPH	0.945455	0.000118284	Others
Anemarrhenasaponin I	ABTS	0.926345	0.000332072	Others
Anemarrhenasaponin I	FRAP	0.956684	5.33786e-05	Others
Tsugaric acid C	DPPH	0.832399	0.00536451	Others
Tsugaric acid C	ABTS	0.855947	0.00323535	Others
Tsugaric acid C	FRAP	0.869978	0.00229288	Others
Amasterol	DPPH	0.932488	0.000246331	Terpenoids
Amasterol	ABTS	0.907966	0.000710967	Terpenoids
Amasterol	FRAP	0.91425	0.000558585	Terpenoids
(+-)-3-Hydroxytetradecanoic acid	DPPH	0.906489	0.000750581	Fatty acids
(+-)-3-Hydroxytetradecanoic acid	ABTS	0.878407	0.00182905	Fatty acids
(+-)-3-Hydroxytetradecanoic acid	FRAP	0.920848	0.000424872	Fatty acids
N-Lauroyl Lysine	DPPH	0.955347	5.9294e-05	Others
N-Lauroyl Lysine	ABTS	0.978034	5.0627e-06	Others
N-Lauroyl Lysine	FRAP	0.99426	4.69033e-08	Others
N-Nervonoyl Asparagine	DPPH	0.892345	0.00121146	Others
N-Nervonoyl Asparagine	ABTS	0.931349	0.000260885	Others
N-Nervonoyl Asparagine	FRAP	0.967201	2.03761e-05	Others
Cholestan-3-one	DPPH	0.887442	0.0014088	Terpenoids
Cholestan-3-one	ABTS	0.906221	0.000757944	Terpenoids
Cholestan-3-one	FRAP	0.974621	8.36457e-06	Terpenoids
Ergocalciferol (Vitamin D2)	DPPH	0.85022	0.00368664	Terpenoids
Ergocalciferol (Vitamin D2)	ABTS	0.92264	0.000392852	Terpenoids
Ergocalciferol (Vitamin D2)	FRAP	0.912686	0.000594118	Terpenoids
2-Octaprenyl-6-methoxyphenol	DPPH	0.93073	0.000269052	Others
2-Octaprenyl-6-methoxyphenol	ABTS	0.962253	3.31577e-05	Others
2-Octaprenyl-6-methoxyphenol	FRAP	0.972497	1.10582e-05	Others
