# Supplementary material for: Integrated metabolomics, network pharmacology and molecular docking to reveal the effects of drying processes on the antioxidant activity of mulberry (Morus alba L.) leaves
Source: Front Plant Sci. 2026 Jun 8;17:1843809. doi: 10.3389/fpls.2026.1843809 (PMC13284004; doi:10.3389/fpls.2026.1843809)
Supplement: Supplementary file 1 [file DataSheet1.zip › Supplementary Materials/Table S5.xlsx]

## Sheet: Sheet1
NO.	Potential compound	Class
M1	(+)-Epicatechin	shikimates and phenylpropanoids
M2	(+)-[2-[2,6-Dihydroxy-4-(6-hydroxybenzofuran-2-yl)phenyl]-6-(2,4-dihydroxyphenyl)-4-methyl-3-cyclohexen-1-yl][2,4-dihydroxy-3-(3-methyl-2-buten-1-yl)phenyl]methanone	shikimates and phenylpropanoids
M3	(-)-Pinoresinol 4-O-glucoside	shikimates and phenylpropanoids
M4	(E)-Resveratroloside	shikimates and phenylpropanoids
M5	1,2-Dihydro-2-(1-methylethenyl)-6H-benzofuro[3,2-c]furo[3,2-g][1]benzopyran-6a,9(11aH)-diol, 9CI	shikimates and phenylpropanoids
M6	1,5-Bis(4-hydroxy-3-methoxyphenyl)-1,4-pentadien-3-one	shikimates and phenylpropanoids
M7	1,8-Dihydroxy-3,7-dimethoxyxanthone	polyketides
M8	10-hydroxy-4-isopropyl-1-(2-methylpropylidene)-4H-pyrazino[2,1-b]quinazoline-3,6-dione	alkaloids
M9	12-(1,1-dimethylallyl)-5,9,10-trihydroxy-2,2-dimethyl-pyrano[3,2-b]xanthen-6-one	shikimates and phenylpropanoids
M10	myricanol	shikimates and phenylpropanoids
M11	2'-Hydroxyacetophenone	shikimates and phenylpropanoids
M12	2,4,6-Trihydroxybenzoic acid	shikimates and phenylpropanoids
M13	2,4,6-trihydroxybenzaldehyde-co-elution group	polyketides
M15	2-(2-acetyl-3-hydroxy-5-methoxy-phenyl)acetic acid	polyketides
M16	2-O-β-D-Glucopyranosyl-L-ascorbic acid	carbohydrates
M17	2-Octaprenyl-6-methoxyphenol	others
M18	2-[[7-Hydroxy-1-(4-hydroxy-3,5-dimethoxyphenyl)-3-(hydroxymethyl)-6,8-dimethoxy-1,2,3,4-tetrahydronaphthalen-2-yl]methoxy]-6-(hydroxymethyl)oxane-3,4,5-triol	shikimates and phenylpropanoids
M19	2-hydroxy-5-[(2S,3R,4S,5S,6R)-3,4,5-trihydroxy-6-(hydroxymethyl)tetrahydropyran-2-yl]oxy-benzoic acid	shikimates and phenylpropanoids
M20	3,4-Dihydroxybenzaldehyde	shikimates and phenylpropanoids
M21	3,5-dihydroxy-2-(4-hydroxyphenyl)-7-[(3R,4S,5S,6R)-3,4,5-trihydroxy-6-(hydroxymethyl)tetrahydropyran-2-yl]oxy-chromen-4-one	shikimates and phenylpropanoids
M22	3,5-dihydroxy-2-(4-hydroxyphenyl)-7-[3,4,5-trihydroxy-6-(hydroxymethyl)tetrahydropyran-2-yl]oxy-chroman-4-one	shikimates and phenylpropanoids
M23	3,5-dimethoxy-4-[(2S,3R,4S,5S,6R)-3,4,5-trihydroxy-6-(hydroxymethyl)tetrahydropyran-2-yl]oxy-benzoic acid	shikimates and phenylpropanoids
M24	3-(1,3-Benzodioxol-5-yl)-7-[3,4,5-trihydroxy-6-(hydroxymethyl)oxan-2-yl]oxychromen-4-one	shikimates and phenylpropanoids
M25	3-(3,4-dimethoxyphenyl)-8-hydroxy-isochroman-1-one	shikimates and phenylpropanoids
M26	3-(3-hydroxy-5-methyl-phenoxy)-5-methyl-benzene-1,2-diol	polyketides
M27	3-(4-Hydroxyphenyl)propanol	shikimates and phenylpropanoids
M28	3-O-Caffeoyl-4-O-sinapoylquinic acid	shikimates and phenylpropanoids
M30	3-[4-Hydroxy-2-methoxy-5-(2-methylbut-3-en-2-yl)phenyl]-1-(4-hydroxyphenyl)-2-propen-1-one	shikimates and phenylpropanoids
M31	4-hydroxy-3-[(2S,3R,4S,5S,6R)-3,4,5-trihydroxy-6-(3-methylbutanoyloxymethyl)oxan-2-yl]oxybenzoic acid	shikimates and phenylpropanoids
M32	5,7-Dihydroxy-6-prenylflavanone	shikimates and phenylpropanoids
M33	5,7-dihydroxy-2-[4-hydroxy-3-[(2S,3R,4S,5S,6R)-3,4,5-trihydroxy-6-(hydroxymethyl)oxan-2-yl]oxyphenyl]-2,3-dihydrochromen-4-one	shikimates and phenylpropanoids
M34	5-O-Cinnamoylquinic acid	shikimates and phenylpropanoids
M35	5-hydroxy-2-(4-hydroxyphenyl)-7-[(2S,3R,4S,5S,6R)-3,4,5-trihydroxy-6-[[(2R,3R,4R,5R,6S)-3,4,5-trihydroxy-6-methyloxan-2-yl]oxymethyl]oxan-2-yl]oxy-2,3-dihydrochromen-4-one	shikimates and phenylpropanoids
M36	6-(beta-D-Glucopyranosyloxy)-7-hydroxy-2H-1-benzopyran-2-one	shikimates and phenylpropanoids
M37	6-hydroxy-2-(1-hydroxy-3-methyl-butyl)-1-methoxy-8-methyl-10H-benzo[b][1,5]benzodioxocin-12-one	polyketides
M38	6a,7,8-trihydroxy-3-methyl-3,4,5,6,7,12a-hexahydro-2H-benzo[a]anthracene-1,12-dione	polyketides
M39	7,8-(2,2-Dimethylpyrano)-3,4'-dihydroxy-5-methoxyflavan	shikimates and phenylpropanoids
M40	7-Hydroxy-5-methoxy-6,8-dimethylflavanone	shikimates and phenylpropanoids
M41	7-Hydroxy-6-Methoxy-alpha-pyrufuran	shikimates and phenylpropanoids
M42	7-Prenyloxyaromadendrin	shikimates and phenylpropanoids
M43	8-Prenyl-rac-pinocembrin	shikimates and phenylpropanoids
M45	Angoletin	shikimates and phenylpropanoids
M46	Calceolarioside C	shikimates and phenylpropanoids
M47	Cassitoroside	polyketides
M48	Citbismine A	alkaloids
M49	Cratoxyarborenone E	shikimates and phenylpropanoids
M50	Cycloaltilisin 7	shikimates and phenylpropanoids
M51	Dichotosinin	shikimates and phenylpropanoids
M52	Diffutin	shikimates and phenylpropanoids
M53	Dihydrocurcumin	shikimates and phenylpropanoids
M54	Episyringaresinol	shikimates and phenylpropanoids
M55	Eruberin B	shikimates and phenylpropanoids
M56	Ethyl 3-hydroxybenzoate-co-elution group	shikimates and phenylpropanoids
M58	Fukinolic Acid	shikimates and phenylpropanoids
M59	Gancaonin A	shikimates and phenylpropanoids
M60	Guieranone A	polyketides
M61	Hexahydrocurcumin	shikimates and phenylpropanoids
M62	Isolupabigenin	shikimates and phenylpropanoids
M63	Isosakuranetin-7-neohesperidoside	shikimates and phenylpropanoids
M64	Kaempferol	shikimates and phenylpropanoids
M65	Leucodelphidin	shikimates and phenylpropanoids
M66	Licarin A	shikimates and phenylpropanoids
M67	Ligustroside	others
M68	Lythramine	alkaloids
M69	Malvin	shikimates and phenylpropanoids
M70	Methyl 3,4-dihydroxy-5-prenylbenzoate 3-glucoside	shikimates and phenylpropanoids
M71	Mulberroside A	shikimates and phenylpropanoids
M72	Oregonin	shikimates and phenylpropanoids
M73	Paeonol-co-elution group	shikimates and phenylpropanoids
M74	Pectolinarin	shikimates and phenylpropanoids
M75	Pyridoxine + O-Hex	alkaloids
M76	Rhusflavone	shikimates and phenylpropanoids
M77	Rutin	shikimates and phenylpropanoids
M78	Schisandrone	shikimates and phenylpropanoids
M79	Scrorodioside	terpenoids
M80	Scutellarioside II	terpenoids
M81	Semilepidinoside B	alkaloids
M82	Sophoraflavanone B	shikimates and phenylpropanoids
M83	Stereoisomer of 3-(2,4-dihydroxyphenyl)-2,3-dihydro-7-hydroxy-8-(3-methyl-2-buten-1-yl)-4H-1-benzopyran-4-one	shikimates and phenylpropanoids
M84	Taxifolin-3-glucoside	shikimates and phenylpropanoids
M85	Tricin 5-glucoside	shikimates and phenylpropanoids
M86	Wighteone	shikimates and phenylpropanoids
M87	[(2R,3R,4S,5R,6R)-6-[2-(3,4-dihydroxyphenyl)ethoxy]-3,5-dihydroxy-4-[(2R,3R,4R,5R,6S)-3,4,5-trihydroxy-6-methyloxan-2-yl]oxyoxan-2-yl]methyl (E)-3-(3,4-dihydroxyphenyl)prop-2-enoate	shikimates and phenylpropanoids
M88	[(2R,3S,4S,5R,6S)-6-(3,4-dihydroxybenzoyl)oxy-3,4,5-trihydroxy-tetrahydropyran-2-yl]methyl 3,4-dihydroxybenzoate	shikimates and phenylpropanoids
M89	[3,4,5-Trihydroxy-6-(hydroxymethyl)oxan-2-yl] 3,4,5-trihydroxybenzoate	shikimates and phenylpropanoids
M90	apimaysin	shikimates and phenylpropanoids
M91	ikarisoside D	shikimates and phenylpropanoids
M92	kuwanon Q	shikimates and phenylpropanoids
M93	ligurobustoside C	terpenoids
