# Supplementary material for: Integrated metabolomics, network pharmacology and molecular docking to reveal the effects of drying processes on the antioxidant activity of mulberry (Morus alba L.) leaves
Source: Front Plant Sci. 2026 Jun 8;17:1843809. doi: 10.3389/fpls.2026.1843809 (PMC13284004; doi:10.3389/fpls.2026.1843809)
Supplement: Supplementary file 1 [file DataSheet1.zip › Supplementary Materials/Table S6.xlsx]

## Sheet: Sheet1
Compound target
CNR2
TNK2
ALOX5
HSP90AB1
CNR1
ERBB2
CCR1
PDE10A
NPY5R
BRD4
JAK1
RIPK2
CREBBP
STAT3
PLEC
MAPK8
MAPK9
ADORA2A
PRKDC
CCNC CDK8
EPHB4
CDK8
NTRK1
EIF2AK3
CHRM4
HRH2
CHRM5
CHRM2
CHRM1
CHRM3
NR1I2
RET
LCK
TK1
TYK2
MAPK1
MKNK2
KIF11
CYP17A1
GABRB3 GABRA3 GABRG2
GABRB3 GABRG2 GABRA1
GABRB3 GABRG2 GABRA5
GABRA2 GABRB3 GABRG2
MTOR
PIK3CA
IMPDH2
PARP1
GSK3B
PRKCG
PRKCA
PRKCB
CHEK1
ROCK2
ROCK1
POLB
CYP11B1
CCNB3 CDK1 CCNB1 CCNB2
CDK2 CCNA1 CCNA2
JAK3
RPS6KA3
JAK2
MMP1
TTL
ABCC9
CYP11B2
PRKCD
JAK3 JAK1
MMP9
MMP2
PRKCZ
PRKCH
MMP8
SYK
ZAP70
STAT5A
MAPK10
MAP2K4
MAPK13
CDK2
MAP2K7
MAPK12
LRRK2
MAPK14
CDK1
CDK5R1 CDK5
DYRK1A
EDNRA
CLK1
DUT
ST6GAL1
PER2
CDC25B
ADAM17
MMP14
AURKA
ADA
GCGR
FKBP1A
SCN5A
ADORA1
CA2
CA1
CA12
CA7
CA14
CA9
CA3
CA6
CA4
CA5B
CA5A
CA13
FUT7
ESR2
LDHA
LDHB
AKR1C2
AKR1C1
SQLE
ERN1
DAO
MGAM
TDP1
PGD
BACE1
PTGS1
ABCB1
KIT
SRC
KDR
FGFR1
MET
BCL2
MMP13
MMP12
PGF
VEGFA
TNF
AKR1B1
IL2
XDH
CD38
PDE5A
NQO2
NOX4
ADRA2C
ALDH2
ACHE
PTGS2
EGFR
NMUR2
ADRA2A
SLC29A1
CYP19A1
SLC5A1
SLC5A2
SLC5A4
ADORA3
TYR
EPHX2
ABCG2
TAS2R31
MAOB
SLC28A3
CYP1B1
HSD17B3
MAP2K1
TUBB3
PTK6
WEE1
CXCR4
MIF
TRPM8
VCP
CDK4
MPEG1
XIAP
NOX1
CCND3 CCND1 CDK4 CCND2
DNM1
ALOX15
PLAA
EZR
CASP3
GUSB
CASP7
CBFB
PDE4B
MBD2
NEK1
ALPL
HSD17B2
PIK3CG
HTT
DRD2
DUSP3
ABCC1
COMT
PITRM1
RAF1
BRAF
PPIA
MAPKAPK2
QPCTL
CXCR2
ADORA2B
PLA2G7
HSD17B14
PLK4
CTSS
PDK1
CRHR1
PRKACA
QPCT
FLT1
PDGFRB
BCHE
MAOA
PIK3CD
PIK3CB
SLC9A1
ALPG
PIK3CA PIK3R1
PDPK1
IRAK4
SPHK1
CDC7
KDM5A
PLAU
ABL1
PDE4C
HCK
PI4KB
SCD
TAAR1
RPS6KB2
GCK
GABBR2 GABBR1
APP
OPRM1
OPRD1
OPRK1
TACR1
CTSL
CHRND
BIRC3
NTSR2
NTSR1
AVPR1A
CAPN1
MLNR
HLA-DRB1
GALR1
GALR2
MC1R
MC3R
F2
HLA-A
GRIA1
ACKR3
NPY4R
GHRL
HDAC8
CBX7
HDAC6
HDAC1
AVPR2
HDAC2
HDAC4
TRHR
ANPEP
BIRC2
AKT1
SIGMAR1
PDYN
HDAC10
FURIN
LNPEP
MMP3
OXTR
CCKBR
TACR3
CTSB
FPR2
HDAC11
DPP4
STAT6
CMA1
NCOR2 HDAC3
MEN1
MC4R
CASP1
PLG
KLK1
NPFFR2
CBX4
HDAC3
MLX
SORT1
REN
ITGAL ICAM1 ITGB2
IL1B
PREP
CCNA2
SHC1
NPFFR1
YARS
FAP
SLC6A3
OPRL1
GHSR
HMGCR
PLAT
PSEN2 PSENEN NCSTN APH1A PSEN1 APH1B
ITGA4
F10
CTSK
ITGAV ITGB3
SIRT3
PTPN1
HK2
HK1
NEU2
ACE
MME
ECE1
ASNS
NEU4
DOT1L
DNMT3B
CASP6
CASP8
ESR1
CES2
PLA2G1B
PPARG
CES1
RXRA
HSD17B1
SHBG
CBR1
PLA2G2A
PLA2G5
PLA2G10
AKR1C3
SERPINE1
ODC1
GRM5
KLK2
HSP90AA1
GSK3A
MMP7
SRD5A1
PTPN2
TERT
AKR1B10
SLC37A4
PYGL
MGLL
FDFT1
ACP1
OGA
CFTR
ACLY
EGLN1
FOLH1
ENGASE
PDE9A
PDE1B
IGF1R
INSR
TOP1
NAALAD2
HPRT1
SELL
SELP
GRK6
MMP16
ADAMTS5
ADK
HSPA8
HSPA5
GAPDH
PNP
AHCY
MCL1
GGH
GRK1
GBA
CDK1 CCNB1
CDA
PIM1
TYMP
FUCA1
CCND1 CDK4
GAA
ADAM9
CETP
SAE1 UBA2
FCER2
ADAMTS4
BMP1
MAP3K12
IMPDH1
BDKRB1
CCR4
CCR9
CXCR1
KDM1A
ITK
AGTR1
MAP3K14
EDNRB
PDE2A
BRPF1
NOS2
ADAM33
PDE6C
PRTN3
METAP2
PIM2
PIM3
TMIGD3
PTAFR
TLR9
GLRA1
GLRA2
EHMT2
MAPK3
SLC2A1
ADCY1
HTR2B
METAP1
AOC3
SCN9A
HSD11B1
GABRA5
TK2
PPP1CA
PTPN22
GRK2
CCNE2 CDK2 CCNE1
MPO
ELANE
F2RL1
TYRO3
CASP2
FAAH
SUV39H1
MAP3K5
MPI
FKBP1A MTOR
PFKFB3
ADAMTS1
PCNA
ALOX5AP
AR
PDF
MDM2
ILK
WNT3A
PLK1
TNKS2
PIK3CD PIK3R1
PIK3R1 PIK3CB
RPS6KB1
CTSD
TRPV1
NR3C2
F9
NR3C1
PGR
ADAM10
KCNJ1
SLC28A2
SOAT1
HIF1A
SOAT2
HRAS
HCAR2
CHIA
TYMS
GRM2
PTGER2
CYP1A1
ROS1
SCN2A
DYRK1B
SIRT2
HNF4A
TSPO
BACE2
NR1H4
FADS1
MYLK
LTB4R
CASR
GRM4
CELA1
SIRT1
SGK1
CDC25A
RASGRP3
ST3GAL3
FUT4
CCNE1 CDK2
CCNE1 CDK3
F8
GSTA1
TGFBR1
PDE4A
ALB
FPR1
TUBB1
MTNR1A
BCL2L1
IDO1
EP300
MB
TTR
SRD5A2
ALDH1A1
ABAT
CSNK1A1
CSNK1D
CCR3
KCNA3
ENPP2
SMARCA2
FLT3
EBP
CTSG
RELA
FASN
IDH1
PDE4D
NFKB1
ALOX12
XPO1
HSP90B1
MELK
CTNNB1
TNNC1 TNNT2 TNNI3
KLKB1
CCR5
PRKCI
ADCYAP1R1
MARS
S1PR3
S1PR1
PDGFRA PDGFRB
DRD1
CAPN1 CAPNS1
DRD3
CPT1A
SNCA
HTR1A
MMP15
NCOR1 HDAC3
CDC42BPA
ME1
CFD
CALCRL
SMO
AURKB
MKNK1
GSTP1
EIF4A1
UPP1
SLC5A11
P2RY12
LGALS3
LGALS1
CDK7 CCNH
CDK9 CCNT1
MAPK15
CAMKK2
INSRR
PYGM
MAN1B1
MAN2A1
NRAS
IGFBP3
NADK
PTGES
TOP2A
NFE2L2
GLO1
IKBKG IKBKB CHUK
CHEK2
HDAC9
THRA
THRB
EPHA2
YES1
BLK
CSK
EPHB2
BMX
LYN
EPHA5
EPHA4
TXK
FGR
EPHA6
EPHB3
EPHA3
BTK
COQ8B
EPHA1
MAP4K4
DPP7
HPGDS
CYP1A2
KCNMA1
DCTPP1
TNKS
ALDH5A1
GPR35
CHRNA3 CHRNB4
NAT1
HDAC5
HDAC7
FYN
ESRRA
ESRRB
SLC6A2
FBP1
CNOT7
CALCA
TBXAS1
PPARA
P2RX7
UTS2R
BAZ2B
CECR2
BAZ2A
HTR6
PPP5C
BDKRB2
PDE3A
ALK
PGK1
SCN10A
HTR7
CTSV
BRD2
BRD3
SLC6A4
HCRTR2
HCRTR1
ICAM1
SELE
PDE3B
TTK
PIP4K2C
FKBP5
SLC10A2
NR1H3
NR1H2
KCNH2
CYP2C19
NAMPT
KCNA5
FFAR1
TGM2
KCNJ5 KCNJ3
KCNJ6 KCNJ3
LYPLA1
LYPLA2
PTGFR
POLA1
ERCC5
FEN1
POLK
PIK3C2A
PIK3C2G
DAPK3
DAPK1
CDK7
DAPK2
CHUK
CSNK2A1
CSNK2A2
HTR2A
HTR2C
MPG
PRKCE
IKBKB
KISS1R
AHR
PTPRS
ARG1
SLC22A12
CDK6
DRD4
PIK3R1
PTK2
PKN1
NEK2
CAMK2B
NEK6
AXL
NUAK1
AKR1C4
AKR1A1
AMY1A
MAPT
DNMT1
STAT1
GABRA1 GABRB2 GABRG2
RORC
DHODH
CLK4
CSF1R
FNTA FNTB
ASF1A
TRPC6
CLK2
CLK3
LGALS4
LGALS8
TACR2
PRMT7
IARS
GPR55
CCNA2 CDK2
F3
ADRA2B
PAK4
PAK1
PRCP
HCN1
HCN2
CACNA1S
GNRHR
PRKCQ
PDE11A
DPP8
DPP9
HTR1B
HTR1D
HCN4
MCHR1
C5AR1
CAMK2D
NMT1
LIMK2
NOS1
HTR3A
ATM
GPR142
CACNA1H
CACNA1C
FLT4
PDE1C
PLK3
TLR4
DGAT1
YWHAG
PRF1
MGMT
CISD1
SI
TREH
AMY2A
CYP27A1
CYP24A1
DMPK
STS
ATR
DBF4 CDC7
RXRB
RXRG
PTK2B
LGALS9
FGF1
FGF2
HPSE
GRK3
ADRA1D
PDGFRA
LIPG
PLK2
DYRK2
MTNR1B
TBXA2R
PDE1A
CASP9
