# Supplementary material for: Integrated metabolomics, network pharmacology and molecular docking to reveal the effects of drying processes on the antioxidant activity of mulberry (Morus alba L.) leaves
Source: Front Plant Sci. 2026 Jun 8;17:1843809. doi: 10.3389/fpls.2026.1843809 (PMC13284004; doi:10.3389/fpls.2026.1843809)
Supplement: Supplementary file 1 [file DataSheet1.zip › Supplementary Materials/Table S7.xlsx]

## Sheet: Sheet1
Disease target
NOS3
NFE2L2
NOS2
ELAC2
SOD1
CARS2
CPT2
FARS2
HMOX1
CAT
TP53
SOD2-OT1
NOS1
GFM1
AIFM1
MTO1
HSPA5
IL6
TNF
SIRT1
CASP3
SOD2
AARS2
BDNF-AS
OXSR1
KEAP1
GSR
MAPK8
MAPK14
OLR1
PON1
PTGS2
TSFM
PARK7
DDIT3
NQO1
MTRFR
RMND1
XDH
ATM
CYBA
TUFM
CYBB
EIF2AK3
TXN
OSGIN1
MAPK1
MTOR
MPO
TLR4
HIF1A
EARS2
ATF4
NARS2
IL1B
G3BP1
GPX1
FOXO3
TXN2
OSER1
AKT1
CXCL8
MAP3K5
VARS2
BAX
FOXO1
PARP1
CYCS
PNPT1
VEGFA
G6PD
ACADVL
MSRA
BCL2
MTFMT
APP
ERN1
RYR2
CP
GSTP1
PPARGC1A
CCL2
OSGIN2
NOX4
HSF1
INS
HSPB1
HADHB
NDUFS4
ATF6
HADHA
PRDX2
SLC6A4
APEX1
TGFB1
ACOX1
ACADM
FASTKD2
HSD17B4
NOS1AP
CYP3A4
STAT3
CDKN2A
PON2
CD36
JUN
CPT1A
ALB
SNCA
ABCD1
GFM2
POLG
GSTM1
TARS2
COX5A
NFKB1
ETFDH
OGG1
SHC1
CERNA3
CALM1
CAV1
UCP2
ETFA
CRP
IFNG
HSPD1
TXNIP
MDM2
SLC17A5
XBP1
GTPBP3
IL10
PLA2G6
SIRT3
ACE
HSPA4
SOD3
ALDH3A2
MIPEP
PRDX5
HSP90AA1
EDN1
NLRP3
BDNF
MAPK10
ADPRS
NR3C1
CYP1B1
ACADL
GCDH
LMNA
GAPDH
SQSTM1
APOA1
SLC25A20
EIF2S1
ACAD9
CYP27A1
HSD17B10
G3BP2
LOC129930561
CYP1A1
PRKN
MAOA
CASP9
NDUFS7
APOE
ERCC6
HSPA1A
PTEN
GSK3B
PRDX1
ETFB
CFTR
NDUFV1
POLRMT
RYR1
CRH
ICAM1
PPARG
PRDX3
SDHA
STIP1
TXNRD1
NFS1
MAPT
CBS
ACADS
ERCC2
HBB
GSTT1
ADIPOQ
FMO3
PSEN1
ABL1
PEX5
CASQ2
MRPS22
ALDH2
NFKBIA
GPX3
CALM3
CREB1
HSPA8
IKBKB
MAP2K1
ESR1
SELENON
POR
MMP1
HMGCL
THBS1
NDUFS1
TREM2
NOX1
ATP5F1A
VCP
MAPK9
PTCD3
H2AX
PGR-AS1
MPV17
NOTCH3
PC
MMP2
CASP4
HMGB1
FOS
CTNNB1
MAPK3
EIF2B5
PRKAA1
GLA
TRDN
VWF
TF
CLU
SLC2A1
BCL2L1
TARDBP
PRDX6
YBX1
ATP7B
MB
TYR
NUDT1
CYGB
HRAS
PRKAA2
MAP2K4
CYP2E1
ERCC8
BCS1L
CACNA1C
SGCB
SLC25A26
GATB
DNM1L
MT-ND1
BRAF
NDUFAF2
PRKCD
P4HB
KNG1
SESN2
MMP9
TERT
CAV3
SCP2
NDUFS2
NPY
SFXN4
MAP2K6
MRPL44
EGFR
PINK1
CYP1A2
JAK2
AARS1
PTGS1
KCNJ2
IGF1
HBG2
GCH1
PKM
ANK2
SMAD3
C1QBP
SCN5A
SCO2
RHOA
SERP1
AGER
KCNH2
SIRT6
KCNQ1
SERPINE1
VCAM1
SDHB
NPPA
GDF15
CRYAB
HADH
FOXRED1
PPARA
PHGDH
EIF2AK2
MARS2
MYC
MFN2
TRIT1
MIR7-3HG
GPX7
CYP7B1
MT-CO1
CRHR1
TYMP
GFAP
CYP2C9
NCF2
NDUFS3
ABCA1
ATP7A
NDUFS8
FXN
KDR
MAOB
FDX2
COMT
OXA1L
TRA-TGC7-1
AKR1C1
EPO
SUCLA2
TH
ATF3
POMC
ACACB
GLRX
SLC22A5
GLB1
NOTCH1
STK4
GSS
QRSL1
MT-CYB
CASP8
CDKN1A
UCP3
CYP2D6
SRC
APOB
NDUFAF5
BRCA1
SAMHD1
BLVRB
AGTR1
PIK3CG
MCOLN1
MSRB2
CTSD
ASS1
PTK2
PRKG1
CALM2
OXR1
PTPN11
SURF1
NPC1
EP300
MTHFR
SMPD1
COX4I1
MRPS16
MMACHC
TIA1
SREBF2
SNTA1
BMP2
KCNJ5
TRPM2
CYP2C19
PRDX4
LEP
IL1A
PHYH
TLR2
LRPPRC
IDS
COL4A1
NDUFA9
SUMF1
PLA2G7
HFE
PLP1
SMAD2
SRXN1
IDH1
OCLN
FKRP
EIF2B4
BCAP31
SP1
RELA
GCLC
NDUFA1
AGT
ATXN2
STAT1
ATP5F1B
EIF2B1
EIF2AK1
SUOX
LONP1
CHEK1
EIF2B3
PRKDC
FGF21
ARG1
GPX4
KRAS
ADAR
COXFA4
SLC7A11
DMD
BMP6
SLC1A5
TACR1
MAP2K3
NDUFAF1
TMEM70
TRIM32
TRMT10C
RNASET2
SELE
MAPK11
NDUFV3
MRPL39
TUBB4A
ECHS1
PTPN1
NUBPL
ARG2
H19
MRPL12
HAMP
PSAP
TNFSF11
RTEL1
EIF2B2
MT-CO2
TRPV4
NR3C2
MAPKAPK2
NDUFB10
NEU1
ASL
MT-ND5
XRCC1
PRORP
WRN
FMR1
ANGPT1
ATF2
CYP51A1
CTC1
NDUFA2
ASPA
EGR1
MT-TL1
COX6B1
GCLM
PPP1R15A
PCSK9
PEX2
MT-CO3
LOC126859646
HERPUD1
SERPINF1
CHUK
PDE5A
MT-ND3
TREX1
EHHADH
PMM2
ERO1A
OXT
LRRK2
SYK
ARSA
COQ9
PEX11B
CYP17A1
ADRB2
MMUT
ERCC3
GGT1
KRIT1
EEF1A1
FAS
GALC
SLC25A4
BCL2L11
STUB1
MAP2K2
PEX7
MSRB1
NPC2
C3
MUTYH
HSPA9
KCNE1
MT-ND6
LAMA2
NFE2L1
PEX19
PYCR2
FASLG
CPT1B
SELP
SLC25A1
PEX13
CHEK2
HTRA1
PEX16
DYNLL1
HTRA2
CSF1R
IBA57
UCP1
PCNA
SCARB1
MAP1LC3A
MT-ND4
IRS1
IDUA
MAP2K7
PIK3CA
MT-TP
SIRT2
PAH
FANCD2
SMAD4
TRMT5
PEX1
HMOX2
POLR1C
GSTA1
IL18
NTHL1
PIK3R2
MRPS23
PIEZO1
NOSIP
PEX6
MRPL3
MT-ND2
BCKDHB
HBA1
BAG3
BCO2
STK25
ANXA5
ATP2A2
POMT2
MMADHC
FA2H
LCN2
ETHE1
TEFM
DARS2
COX15
TIMM22
LMNB1
IL1RN
EPHX1
RPS6KA5
PRKCA
FKBP5
PTS
CYP2U1
TXNRD2
L2HGDH
CALR
MT-TK
RNASEH2C
KLF4
CREBBP
GADD45A
ATR
TNFSF10
KLF2
NEIL1
MRPS34
GBA1
RNASEH2B
ACADSB
EGF
MT-ATP6
LPL
CDK4
FN1
RNASEH2A
MLC1
SCARNA5
POLR1A
PDHA1
ACE2
BAK1
PEX10
TRPV1
TRPA1
LYRM4
LINC02605
BECN1
COA8
NDUFA7
NDUFS5
CYP2B6
OCRL
SETD2
CS
ATP5PB
PEX12
SPG11
CYP11A1
DECR1
CLN6
RAF1
CDK2
TSC2
VCL
IFIH1
ISCU
MAPKAPK3
SLC16A2
CEBPB
HSP90B1
CLCN2
GBE1
FOXO4
CHAT
TTN
FAM120A
LOC110806262
POMT1
CD40LG
NOSTRIN
MRPS2
PRKCB
NADK2
PEX14
FLT1
ACTA2
NDUFA12
BCHE
REN
TAMM41
PYCR1
CDKN1B
BIRC5
SDHAF1
LOX
LDLR
TTR
AGA
BACE1
FKTN
ADCYAP1
TJP1
FOXP3
ERBB2
THBD
CD40
SUCLG1
NAGLU
ISCA2
AHR
CUL3
ATP13A2
RAC1
STK11
DAXX
POLR3A
RUNX2
SERAC1
AKR1B1
H6PD
GLRX2
TGFB2
CLN3
PRL
VHL
PNPLA2
SDHD
C2orf69
ALDH7A1
MYH7
GFER
ADH5
HP
DARS1
HDAC6
DLD
ADA
BAD
ADM
OXTR
DNAH8
CASP7
NPPB
RAD51
ATP5MF
FUCA1
NDUFAF6
HBA2
MAPK13
PGD
ATP5PD
YME1L1
SNORD15A
FMO1
FOXH1
ELAVL1
MICOS13
NGB
ELN
DRD2
PEX26
AKR1A1
S100B
NDUFS6
PECAM1
STXBP2
COX6B2
GLO1
NDUFA13
LAMP2
DNMT1
FOLR1
HEXA
MUC1
COX7A1
CAV2
EIF2AK4
SERPINA1
TACO1
SCO1
ATG5
RPIA
PRKACA
COX10
POMGNT1
SESN1
ALDH1A1
PRKCI
FTL
PSAT1
PTPRU
BMP7
MGST1
SLC4A11
PEX3
TTC19
CYP2A6
TPM1
MTRR
NRF1
E2F1
ABCC1
CCND1
CDKN2B-AS1
POLR3B
PRF1
GJA1
MT-RNR1
QDPR
AAAS
TAFAZZIN
CYP21A2
HSPA1B
CASP5
HYCC1
BTK
NPM1
NTRK1
TIMP1
XPC
MECP2
TYROBP
MT-ATP8
PRKAB1
ALOX5
MT-RNR2
FGF2
TRAF6
DES
CRAT
PRKD1
AOC3
MMP3
CD44
MAP3K1
COX17
NOL3
CPS1
DHCR24
TNPO1
ROCK1
ALAD
PTGIS
TBC1D24
OPA1
GPX8
SLC6A3
NDUFAF4
ACHE
TFAM
FTH1
ATP5MG
GPX2
RETN
UNC13D
STX11
REG3A
PARS2
DSP
BRCA2
SCARA3
DDAH1
DYSF
DDAH2
SLC25A13
RNLS
SPG21
MAPKAP1
MPRIP
DUSP1
CDC42
TECRL
SLC2A4
CDKN3
FTO
MRRF
RPS27A
UCHL1
SREBF1
CKB
MAPK12
SMN1
PGK1
CDK5
STEAP1
YAP1
NDUFB6
OGDH
CYP11B1
GLUL
IL2
MRPS7
DLG4
HSP90AB1
ALDH9A1
LTF
CKM
HTT
PKP2
IDH2
ATP6V1A
SLC12A1
COL2A1
OTC
EZH2
AS3MT
LRP2
PDIA3
CCN2
PDP1
NCF4
MT-TW
GSTM3
HYOU1
TSEN54
GAA
DPYS
APAF1
ISCA1
LOC111365141
AFAP1
ACTB
DDX3X
RTEL1-TNFRSF6B
HPRT1
PPARD
LOC110973015
TAT
D2HGDH
ACP1
MANF
COL4A2
IGF1R
ACAT1
ADAMTS13
MT-TS1
TGFBR1
MMP13
MT-ND4L
FBXL4
UNG
MTR
CRLS1
TNFRSF1A
STING1
VDAC1
FH
UQCR10
ERCC5
CYP2C8
COL1A1
HAX1
CYP3A5
PRNP
CREB3L1
AFG3L2
BBC3
FANCC
TRIM21
CAPRIN1
KL
KCNE2
AIMP1
GATC
OPRM1
IL4
AKAP9
CYP11B2
PTCD1
MSRB3
GNAS
ABHD5
RGS6
VIP
SDHC
GAS5
NXNL1
ANG
CAPN3
PIK3R1
RPE65
NCF1
PYGM
CYP19A1
CALCA
CSMD1
LPIN1
RARA
FMO5
C9orf72
HMGCR
PTK2B
TRMU
TGFB3
MLYCD
PNKD
HTR1A
CHERP
PGF
ATXN7
MRPS14
HDAC1
MCL1
UQCC1
TFEB
ABCB1
HTR2A
XPA
FLNA
SGK1
NOD2
AHSP
LPO
DNM2
AR
ACO1
HDAC2
PCCB
ELANE
FBN1
C19orf12
SOX9
TRE-TTC3-1
SOX10
BACH1
RARS2
KCNT1
TMEM161A
TP53INP1
SDHAF3
MEIS1
CYB5R3
ITGAM
TRAF2
SPART
RCAN1
BTD
GJC2
MSH2
ALG2
MBTPS2
SYVN1
TPO
PLAT
AMACR
PXDN
IL2RA
INSR
CYP27B1
PML
NGF
FYN
OAT
DSPP
BNIP3
LHX2
ALOX12
CCL3
NBN
EIF4E
RARS1
MEFV
IFT88
TRR-TCT2-1
F9
NONO
RPS6KA4
AOX1
IKBKG
GPT
PDHX
TFB1M
FMO2
PRKAG2
MAP1LC3B
CLEC4A
RPS6KA3
GUSB
BCKDHA
CASP2
SLC6A8
STIM1
TSPO
MOGS
VIM
FLAD1
IVD
SLC19A3
TNNT2
CAMK2G
LCK
HCRT
SDHAF4
MIR21
CTSB
RB1
CERKL
GUCY1A1
EME2
SCD
NUPR1
MYLK
LDHA
ACO2
PPP1R12A
UNC13A
SCN4B
JAG1
ITGB1
EPHX2
HBEGF
STAR
MXRA8
PON3
IGF2BP1
GRB2
FNDC5
TRIB3
ALDH5A1
PRKRA
ERN2
PPT1
ACTC1
HAO1
FANCA
CXCL12
CXCR4
SLC4A1
KCNMA1
EMD
GHRL
NRAS
FOXM1
ALOX15
CPOX
ATG7
ANXA2
PTPRC
IRF1
IARS1
MYOT
UGT1A1
EPAS1
SLC25A12
ZFP36
ALDH3A1
MMP14
TPP1
CHCHD4
MRPS25
MT-TS2
RPTOR
DONSON
PET100
CYP4F2
PPIA
EDNRA
PNKP
MT-TH
MAP3K7
FMO4
S100A8
APOH
CFI
NKX2-5
RRAGA
TTPA
SST
MICB
CTSK
MIEF2
VPS13B
MT-TN
NDUFB9
PCCA
CACNA1S
MIF
PROX1
FANCG
CCL4
CXCL1
SPP1
JUNB
NR1H3
RAD50
NEIL2
GLUD1
SMARCA4
GMPPB
HEPACAM
VDR
NDRG4
SERPINH1
STK39
TMEM126B
NAMPT
JUP
XIAP
MTTP
GJB2
TFRC
DDC
DSG2
SHH
HJV
KLRK1
UCN
ABCG2
ENG
MYH6
GCK
TNFRSF1B
EIF4G1
IL17A
GUCY1B1
PUS1
CASP1
ALPL
CACNA1A
PLA2G4A
TP73
CGAS
ATOX1
GATA4
ZFAND1
PFKM
TRC-GCA24-1
CSK
SPR
LGALS3
BLM
UQCRFS1
DDB2
FGF23
NDUFV2
F5
MTHFD1
CDK6
IKBKE
DUOX1
MYD88
BID
MIR34C
TUG1
MDH2
COQ5
EGLN1
MFN1
ACACA
GPD1L
GABBR2
ZAP70
SLC1A1
MT-TM
SLC26A4
DELE1
ABCD3
CCL5
FUS
SLC25A33
CTNS
DDHD2
MYBPC3
MT-TQ
BMP4
MRPL49
CBL
MT-TA
TGFBR2
AGPS
TRIM63
AKR1C3
MUC5AC
CKMT2
GSTO1
PDIA2
GSTA4
CLCN1
NOX5
GRIN2B
TLR9
MAT2A
GJA5
HUWE1
TET1
NDUFA8
NDUFC2
CACNA2D1
ARFGAP2
MT-TI
FGFR2
CHRNE
ABCC2
GH1
CRYGA
TNNI3
GRWD1
GLDC
RPA1
MAF
SLC7A1
SLC1A3
BOLA3
ADRB1
SOX2
CAPN2
UGT1A6
PRKCZ
PPIB
F3
ALKBH1
TBCK
MLH1
RRM2B
TMPO
TPH1
DUOX2
FGF7
HSPG2
APLN
S100A9
TRP-AGG2-5
PSEN2
DAPK1
PIK3CB
PRMT1
AP4E1
CETP
CFLAR
UBR4
PLCG1
AQP1
CIRBP
DDIT4
GNPAT
EPRS1
BMP1
HSD3B2
CNR1
CD47
CYP2J2
SLC37A4
SLC25A40
MRS2
DUSP19
MAPKAPK5
IDO1
MIR34A
TP63
TUBB2B
TNFRSF10B
FASN
AKT2
NDRG1
MT-TD
SLC1A2
KCNE3
ARHGEF12
PPP1CB
PANK2
USP9X
PXN
ABCC8
PNPLA4
IL1R1
SEMA6A
ULK1
CYP24A1
PHB1
BRIP1
TIAL1
CDK1
TMEM43
NUTF2
PPIF
GFPT1
WNT1
NR1H2
NEB
PTPN6
LBR
SCLT1
ASNS
UBC
IL13
TRV-AAC1-4
MRPS28
STEAP2
ATRX
GSTM2
FGFR1
WAS
ITPR1
RBX1
PDHB
MICAL1
DPP4
GMDS
PRKCG
EIF4EBP1
MCCC1
YY1
GNB3
F8
SLC4A7
FANCI
GAMT
ROCK2
NDUFAF7
TSC1
MT-TC
JPH2
LPA
GGA2
JAK3
PDLIM4
ABCC9
HDAC9
ATP5F1E
EVA1A
TRPM4
NDUFA10
ADAM17
DSC2
TRAF3
CDH5
OR2W3
APTX
FDXR
TEK
TLR3
MYCN
MT-TR
ATF6B
STK38L
SLC6A15
NDUFA6
ADIPOR1
NOA1
MIR155
CLPX
NLRX1
ATP2B4
SENP3
MAP3K20
HSPA13
OMA1
ARNT2
ADRB3
XRCC5
ITGB3
NECTIN2
GSTA2
SNIP1
HSPB8
MYH11
MMAA
PSIP1
G6PC1
CSF1
APOA5
PDPK1
NPHS1
ATPAF1
FAH
ARRB1
IGF2
GALT
TUBA8
GAN
IREB2
XRCC6
CXCL10
PKD1
MAPK8IP1
HGF
SETX
LIPA
VRK1
CD274
PLG
DHCR7
MSR1
OPTC
TIMP2
GUCY1A2
TRAP1
GSTZ1
MT-TE
GDNF
NR2C2
ETS1
ECI1
BDKRB2
ZC3H12A
MIR125A
DBH
MKKS
ABCB11
NR4A1
PDYN
MT-TY
IGFBP1
ATG9B
PMAIP1
SPP2
PLA2G2A
CANT1
PEAK1
ERCC4
SNX3
MT-TG
ACTA1
GLE1
TMED7
SCN1A
PLOD2
KCNA5
COASY
LIG3
MT-TL2
NFU1
ACAD8
C9
CEP290
STK24
TIGAR
SUMO1
ESR2
EEF2
HSPA6
RPH3A
WFS1
DBT
CHGA
SMARCAL1
GPX5
P2RY2
PPIG
SGCG
TK2
LARS2
NSUN3
LSINCT5
STCH
HAPSTR2
ADPRHL2
APOLMT
ATP5A1
ATP5B
C12orf65
C17orf42
C19orf70
C20orf111
C3orf5
C8orf1
COXPD10
COXPD11
COXPD15
COXPD16
COXPD18
COXPD2
COXPD21
COXPD24
COXPD27
COXPD3
COXPD31
COXPD34
COXPD36
COXPD38
COXPD42
COXPD46
COXPD48
COXPD50
COXPD51
COXPD53
EFG1
EFG2
EFTU
FARS1
G3BP
GATA
GCD10
HABP1
HOP
HPC2
IIAE4
IPT
ISD11
KIAA0391
KIAA0971
KIAA1270
KIAA1885
KIAA1970
MIF1
MRL3
MRPL5
MSS1
NIFS
NOF1
OKL38
OLD35
PDCD8
PET112
RAM41
RAMP4
RG9MTD1
RPML12
SAMC
SAPK3
SMCR7
SPAX3
TIM22
TRX2
AIF
ARH3
ATPM
ATPSB
C20orf155
C3orf31
C6orf149
COXPD12
COXPD13
COXPD14
COXPD17
COXPD20
COXPD23
COXPD25
COXPD28
COXPD32
COXPD33
COXPD35
COXPD4
COXPD40
COXPD41
COXPD43
COXPD44
COXPD47
COXPD5
COXPD52
COXPD54
COXPD55
COXPD58
COXPD59
COXPD60
COXPD7
COXPD9
DFNB94
ERK3
GFM
HERP
MC1DN27
MIC13
MID49
MRPP1
MTALARS
MTRX
RRF
ATP5A
CONDSIAS
COSPD57
COXPD1
COXPD19
COXPD29
COXPD30
COXPD49
COXPD56
COXPD6
COXPD8
DFNB70
HUMOP2
KIAA0025
ODG7
QIL1
SPG55
SPG77
COWCK
LKENP
ORM
SCA25
CMTX4
MC5DN4B
DFNX5
COXPD22
SEMDHL
MC5DN4A
AgingDB
CarbonylDB
GiSAO.db
Localizatome
ROSes-DB
