# Supplementary material for: Integrated metabolomics, network pharmacology and molecular docking to reveal the effects of drying processes on the antioxidant activity of mulberry (Morus alba L.) leaves
Source: Front Plant Sci. 2026 Jun 8;17:1843809. doi: 10.3389/fpls.2026.1843809 (PMC13284004; doi:10.3389/fpls.2026.1843809)
Supplement: Supplementary file 1 [file DataSheet1.zip › Supplementary Materials/Table S8.xlsx]

## Sheet: Sheet1
Binding energy	AKT1	ALB	BCL2	GAPDH	IL-1B	TNF
1,5-bis(4-hydroxy-3-methoxyphenyl)-1,4-pentadien-3-one	-6.2 Kcal/mol	-7.6 Kcal/mol	-7.2 Kcal/mol	-8.7 Kcal/mol	-6.2 Kcal/mol	-6.4 Kcal/mol
kaempferol	-6.1 Kcal/mol	-8.1 Kcal/mol	-7.3 Kcal/mol	-9.8 Kcal/mol	-6.4 Kcal/mol	-8.6 Kcal/mol
myricanol	-6.1 Kcal/mol	-7.2 Kcal/mol	-6.9 Kcal/mol	-8.0 Kcal/mol	-6.5 Kcal/mol	-6.4 Kcal/mol
